# Supplementary material for: Uncovering Proteins Commonly Expressed Between Heart Failure and Dementia Using Bioinformatic Tools
Source: Curr Issues Mol Biol. 2025 Jun 9;47(6):437. doi: 10.3390/cimb47060437 (PMC12191649; doi:10.3390/cimb47060437)
Supplement: Supplementary file 1 [file cimb-47-00437-s001.zip]

Archive with 3 entries (3 files):
- cimb-3498511-gProfiler__intersections dementia.xlsx
- cimb-3498511-gProfiler__intersections hf.xlsx
- cimb-3498511-Supplementary tables-main.pdf
