# Supplementary material for: Uncovering Proteins Commonly Expressed Between Heart Failure and Dementia Using Bioinformatic Tools
Source: Curr Issues Mol Biol. 2025 Jun 9;47(6):437. doi: 10.3390/cimb47060437 (PMC12191649; doi:10.3390/cimb47060437)
Supplement: Supplementary file 1 [file cimb-47-00437-s001.zip › cimb-3498511-gProfiler__intersections dementia.xlsx]

## Sheet: gProfiler__intersections dement
source	term_name	term_id	highlighted	adjusted_p_value	negative_log10_of_adjusted_p_value	term_size	query_size	intersection_size	effective_domain_size	intersections
GO:MF	identical protein binding	GO:0042802	true	3.5155379717091177e-13	12.45400820684122	2166	153	54	20196	P05067,P04156,P10636,Q9UM47,P01034,Q92743,P35637,O43914,P07333,P55072,P02649,Q5S007,P37840,Q06787,P02766,Q9Y6H5,P51608,Q04637,O95278,Q8N5K1,Q9NWW5,P42858,P00441,P19971,D6RGH6,Q86YT5,O60220,P54886,Q53HV7,P06276,P02792,Q13148,Q92692,P01023,P22303,P03372,P54252,Q9Y4U1,P01375,Q14108,Q9NZK5,Q96RR1,Q7LG56,Q06830,P07602,Q9NSU2,P01127,P07196,Q96MP8,P43243,Q00604,O60494,P02741,O00429
GO:MF	primary active transmembrane transporter activity	GO:0015399	true	0.0000038025795425258897	5.419921692588899	166	153	12	20196	Q9NQ11,P00403,P35670,P00414,P00156,P00395,P03923,P03915,P03886,Q9Y487,P38606,P36543
GO:MF	active monoatomic ion transmembrane transporter activity	GO:0022853	false	0.0000038066330906520083	5.419458981442635	287	153	15	20196	Q01959,Q9Y2E8,Q9NQ11,P00403,P35670,P00414,P00156,P00395,Q86YT5,P03923,P03915,P03886,Q9Y487,P38606,P36543
GO:MF	oxidoreductase activity	GO:0016491	true	0.000007101574297638408	5.148645364944536	743	153	23	20196	P00450,P37840,P29474,P00403,P21912,P00441,P00414,P00156,P49448,P00395,P05164,P03923,P03915,P03886,P54886,P31040,O14521,Q9Y4U1,P00326,Q7LG56,Q06830,Q9NWM0,Q02318
GO:MF	protease binding	GO:0002020	true	0.000009520005232010848	5.021362812935608	144	153	11	20196	P04156,P01034,Q01959,P55072,Q9BXM7,P01023,P01375,Q96RR1,P07602,P54098,P04080
GO:MF	electron transfer activity	GO:0009055	true	0.000012857562966382457	4.890841340163747	115	153	10	20196	P00403,P21912,P00414,P00156,P00395,P03923,P03915,P03886,P31040,O14521
GO:MF	proton transmembrane transporter activity	GO:0015078	false	0.000013681295508580759	4.86387277647638	186	153	12	20196	Q9Y2E8,P00403,P00414,P00156,P00846,P00395,P03923,P03915,P03886,Q9Y487,P38606,P36543
GO:MF	copper ion binding	GO:0005507	true	0.000013913624741589347	4.856559713990785	61	153	8	20196	P04156,P00450,P37840,Q16143,Q9NQ11,P00403,P35670,P00441
GO:MF	enzyme binding	GO:0019899	false	0.000021152618800334283	4.674635857124501	2105	153	40	20196	Q9NZC2,P05067,P04156,P10636,Q9UM47,P01034,Q01959,P07333,P55072,P02649,Q96LT7,Q5S007,P49768,Q9BXM7,Q9NUM4,P20226,Q9Y484,P61916,Q9Y6H5,P51608,Q14203,P42858,P00441,O76024,P06276,Q9Y3I1,P56817,Q9Y487,P01023,P03372,P54252,P01375,P36543,Q14108,Q96RR1,P07602,P07196,P54098,P04080,O00429
GO:MF	amyloid-beta binding	GO:0001540	true	0.0001778285652651788	3.7499984754209343	84	153	8	20196	Q9NZC2,P04156,P01034,P02649,Q9Y287,P06276,P56817,P22303
GO:MF	protein binding	GO:0005515	false	0.00019128988513123226	3.7183079936309853	14865	153	138	20196	Q9NZC2,P05067,P49810,P28799,P04156,P10636,Q9UM47,P01034,P00450,Q92743,P35637,O43914,Q01959,P07333,P02462,Q9Y2E8,P55072,P02649,Q96LT7,Q5S007,P37840,Q9Y287,P49768,Q9UQN3,Q16143,Q9NQ11,Q9UBP0,P04062,Q06787,Q9BXM7,P29474,P02766,Q9NUM4,P15289,Q99700,P20226,O60313,Q9Y484,P61916,Q8WXH2,Q96QT4,Q9Y6H5,P54259,Q5JTZ9,O15118,P51608,P00403,Q04637,O95278,Q14203,Q8N5K1,P21912,P35670,Q30201,O14896,Q9NWW5,Q00005,…
GO:MF	succinate dehydrogenase (quinone) activity	GO:0008177	true	0.00031350284491208627	3.5037585137678273	3	153	3	20196	P21912,P31040,O14521
GO:MF	protein homodimerization activity	GO:0042803	false	0.00046819800944910824	3.329570437045003	727	153	20	20196	O43914,P07333,P02649,Q5S007,Q06787,O95278,Q8N5K1,Q9NWW5,P19971,Q92692,P22303,Q9Y4U1,Q14108,Q9NZK5,P07602,Q9NSU2,P01127,Q00604,O60494,O00429
GO:MF	oxidoreduction-driven active transmembrane transporter activity	GO:0015453	false	0.0004914435277367427	3.3085263801744484	66	153	7	20196	P00403,P00414,P00156,P00395,P03923,P03915,P03886
GO:MF	catalytic activity	GO:0003824	false	0.0005694426791532583	3.2445499860367395	5751	153	72	20196	P49810,P00450,Q92743,P07333,P55072,Q5S007,P37840,P49768,Q9NQ11,Q9UBP0,P04062,Q9BXM7,P29474,P15289,O60313,Q96QT4,Q5JTZ9,P54802,P00403,O95278,Q9UBX1,P21912,P35670,P27544,P00441,P00414,P00156,P49448,P00846,P19971,P00395,P05164,Q16854,P03923,P03915,P03886,Q9H1B7,P54886,Q53HV7,P31040,P06276,Q9Y3I1,P56817,Q6VVB1,O14521,Q04446,P06865,P22303,P54252,Q9Y4U1,Q13510,Q9NWF9,Q9HCG7,P38606,P04350,Q13216,P00326,…
GO:MF	oxidoreductase activity, acting on the CH-CH group of donors, quinone or related compound as acceptor	GO:0016635	false	0.0012470249843524288	2.9041248452723023	4	153	3	20196	P21912,P31040,O14521
GO:MF	succinate dehydrogenase activity	GO:0000104	false	0.0012470249843524288	2.9041248452723023	4	153	3	20196	P21912,P31040,O14521
GO:MF	active transmembrane transporter activity	GO:0022804	false	0.0014419228800715612	2.8410579668392075	454	153	15	20196	Q01959,Q9Y2E8,Q9NQ11,P00403,P35670,P00414,P00156,P00395,Q86YT5,P03923,P03915,P03886,Q9Y487,P38606,P36543
GO:MF	monoatomic cation transmembrane transporter activity	GO:0008324	false	0.0017698068080034578	2.7520741386083967	654	153	18	20196	Q01959,Q9Y2E8,P49768,Q9NQ11,Q96QT4,P00403,P35670,P00414,P00156,P00846,P00395,Q86YT5,P03923,P03915,P03886,Q9Y487,P38606,P36543
GO:MF	ATPase binding	GO:0051117	true	0.0025507927702794527	2.5933248226053522	84	153	7	20196	P49768,Q9NUM4,O76024,Q9Y487,P03372,P54252,P36543
GO:MF	inorganic cation transmembrane transporter activity	GO:0022890	false	0.0031100209819411003	2.507236680969786	613	153	17	20196	Q01959,Q9Y2E8,P49768,Q96QT4,P00403,P35670,P00414,P00156,P00846,P00395,Q86YT5,P03923,P03915,P03886,Q9Y487,P38606,P36543
GO:MF	molecular condensate scaffold activity	GO:0140693	true	0.004004632045105396	2.3974373817324337	34	153	5	20196	P04156,P35637,Q06787,P51608,Q13148
GO:MF	signaling receptor binding	GO:0005102	false	0.005435998255594685	2.264720691304099	1499	153	28	20196	P05067,P28799,P04156,O43914,Q01959,P55072,P02649,Q5S007,P49768,P04062,P02766,Q99700,P20226,Q30201,Q9NZD8,P19971,P01023,P01584,P05231,P01375,P23560,Q9NZK5,P01127,Q96QK1,Q00604,P04141,P02741,Q9BXJ7
GO:MF	sulfatide binding	GO:0120146	true	0.006165878353923649	2.2100050476829525	6	153	3	20196	Q9NZC2,Q9NWW5,Q13286
GO:MF	protein dimerization activity	GO:0046983	false	0.008521634982261399	2.06947707241024	1116	153	23	20196	O43914,P07333,P02649,Q5S007,Q06787,O95278,Q8N5K1,Q9NWW5,P19971,Q9Y3I1,Q92692,P06865,P22303,Q9Y4U1,Q14108,P43354,Q9NZK5,P07602,Q9NSU2,P01127,Q00604,O60494,O00429
GO:MF	small molecule binding	GO:0036094	true	0.013842279403364348	1.8587923888682214	6357	153	73	20196	P05067,P04156,Q9UM47,P00450,P35637,O43914,Q01959,P07333,P55072,P02649,Q5S007,P37840,Q9Y287,Q16143,Q9NQ11,Q9UBP0,Q9BXM7,P29474,P15289,O60313,Q9Y484,P61916,Q96QT4,Q5JTZ9,O15118,P51608,P00403,Q04637,Q8N5K1,P21912,P35670,Q9NWW5,P00441,P00156,P49448,P00395,P05164,Q9UBH6,O60220,Q16854,Q9H1B7,P54886,P31040,P06276,P02792,Q6VVB1,O14521,Q04446,P22303,P03372,Q9Y4U1,Q9NWF9,P38606,Q9BXW6,P04350,P00326,Q7Z2E3,…
GO:MF	amide binding	GO:0033218	false	0.014771120681329197	1.8305865536214525	248	153	10	20196	Q9NZC2,P04156,P01034,P02649,Q9Y287,P06276,P56817,P22303,Q9Y4U1,P07602
GO:MF	monoatomic ion transmembrane transporter activity	GO:0015075	false	0.01665781273010049	1.7783820246345183	771	153	18	20196	Q01959,Q9Y2E8,P49768,Q9NQ11,Q96QT4,P00403,P35670,P00414,P00156,P00846,P00395,Q86YT5,P03923,P03915,P03886,Q9Y487,P38606,P36543
GO:MF	cuprous ion binding	GO:1903136	false	0.017072850502325064	1.7676939625361572	8	153	3	20196	P04156,P37840,Q16143
GO:MF	lipid binding	GO:0008289	false	0.017136299568389957	1.766082954322588	848	153	19	20196	Q9NZC2,P10636,P55072,P02649,P37840,Q9NQ11,O60313,Q9Y484,P61916,O15118,Q9NWW5,Q13148,P03372,Q9BXW6,Q13286,Q14108,Q96RR1,P07602,O00429
GO:MF	inorganic molecular entity transmembrane transporter activity	GO:0015318	false	0.03206096364389753	1.4940234283656004	735	153	17	20196	Q01959,Q9Y2E8,P49768,Q96QT4,P00403,P35670,P00414,P00156,P00846,P00395,Q86YT5,P03923,P03915,P03886,Q9Y487,P38606,P36543
GO:MF	molecular function activator activity	GO:0140677	true	0.032796109828375	1.4841776678818224	1132	153	22	20196	Q9NZC2,P05067,P28799,P04156,Q92743,P55072,P02649,Q5S007,Q9BXM7,P02766,P19971,P01584,P05231,P01375,P23560,Q9NZK5,P07602,O43462,P01127,Q00604,P04141,O00429
GO:MF	lipoprotein particle binding	GO:0071813	true	0.0413800853403677	1.3832086180005752	28	153	4	20196	Q9NZC2,P10636,P02649,P02741
GO:MF	protein-lipid complex binding	GO:0071814	false	0.0413800853403677	1.3832086180005752	28	153	4	20196	Q9NZC2,P10636,P02649,P02741
GO:MF	steryl-beta-glucosidase activity	GO:0050295	true	0.04192633410698455	1.3775131091373016	2	153	2	20196	P04062,Q9HCG7
GO:MF	acetylcholinesterase activity	GO:0003990	true	0.04192633410698455	1.3775131091373016	2	153	2	20196	P06276,P22303
GO:MF	ATPase-coupled monoatomic cation transmembrane transporter activity	GO:0019829	false	0.04405190952949756	1.3560352613688536	55	153	5	20196	Q9NQ11,P35670,Q9Y487,P38606,P36543
GO:MF	glycolipid binding	GO:0051861	false	0.04771896503009879	1.3213089842513053	29	153	4	20196	Q9NZC2,Q9NWW5,Q13286,P07602
GO:MF	identical protein binding	GO:0042802	true	3.5155379717091177e-13	12.45400820684122	2166	153	54	20196	P05067,P04156,P10636,Q9UM47,P01034,Q92743,P35637,O43914,P07333,P55072,P02649,Q5S007,P37840,Q06787,P02766,Q9Y6H5,P51608,Q04637,O95278,Q8N5K1,Q9NWW5,P42858,P00441,P19971,D6RGH6,Q86YT5,O60220,P54886,Q53HV7,P06276,P02792,Q13148,Q92692,P01023,P22303,P03372,P54252,Q9Y4U1,P01375,Q14108,Q9NZK5,Q96RR1,Q7LG56,Q06830,P07602,Q9NSU2,P01127,P07196,Q96MP8,P43243,Q00604,O60494,P02741,O00429
GO:MF	primary active transmembrane transporter activity	GO:0015399	true	0.0000038025795425258897	5.419921692588899	166	153	12	20196	Q9NQ11,P00403,P35670,P00414,P00156,P00395,P03923,P03915,P03886,Q9Y487,P38606,P36543
GO:MF	active monoatomic ion transmembrane transporter activity	GO:0022853	false	0.0000038066330906520083	5.419458981442635	287	153	15	20196	Q01959,Q9Y2E8,Q9NQ11,P00403,P35670,P00414,P00156,P00395,Q86YT5,P03923,P03915,P03886,Q9Y487,P38606,P36543
GO:MF	oxidoreductase activity	GO:0016491	true	0.000007101574297638408	5.148645364944536	743	153	23	20196	P00450,P37840,P29474,P00403,P21912,P00441,P00414,P00156,P49448,P00395,P05164,P03923,P03915,P03886,P54886,P31040,O14521,Q9Y4U1,P00326,Q7LG56,Q06830,Q9NWM0,Q02318
GO:MF	protease binding	GO:0002020	true	0.000009520005232010848	5.021362812935608	144	153	11	20196	P04156,P01034,Q01959,P55072,Q9BXM7,P01023,P01375,Q96RR1,P07602,P54098,P04080
GO:MF	electron transfer activity	GO:0009055	true	0.000012857562966382457	4.890841340163747	115	153	10	20196	P00403,P21912,P00414,P00156,P00395,P03923,P03915,P03886,P31040,O14521
GO:MF	proton transmembrane transporter activity	GO:0015078	false	0.000013681295508580759	4.86387277647638	186	153	12	20196	Q9Y2E8,P00403,P00414,P00156,P00846,P00395,P03923,P03915,P03886,Q9Y487,P38606,P36543
GO:MF	copper ion binding	GO:0005507	true	0.000013913624741589347	4.856559713990785	61	153	8	20196	P04156,P00450,P37840,Q16143,Q9NQ11,P00403,P35670,P00441
GO:MF	enzyme binding	GO:0019899	false	0.000021152618800334283	4.674635857124501	2105	153	40	20196	Q9NZC2,P05067,P04156,P10636,Q9UM47,P01034,Q01959,P07333,P55072,P02649,Q96LT7,Q5S007,P49768,Q9BXM7,Q9NUM4,P20226,Q9Y484,P61916,Q9Y6H5,P51608,Q14203,P42858,P00441,O76024,P06276,Q9Y3I1,P56817,Q9Y487,P01023,P03372,P54252,P01375,P36543,Q14108,Q96RR1,P07602,P07196,P54098,P04080,O00429
GO:MF	amyloid-beta binding	GO:0001540	true	0.0001778285652651788	3.7499984754209343	84	153	8	20196	Q9NZC2,P04156,P01034,P02649,Q9Y287,P06276,P56817,P22303
GO:MF	protein binding	GO:0005515	false	0.00019128988513123226	3.7183079936309853	14865	153	138	20196	Q9NZC2,P05067,P49810,P28799,P04156,P10636,Q9UM47,P01034,P00450,Q92743,P35637,O43914,Q01959,P07333,P02462,Q9Y2E8,P55072,P02649,Q96LT7,Q5S007,P37840,Q9Y287,P49768,Q9UQN3,Q16143,Q9NQ11,Q9UBP0,P04062,Q06787,Q9BXM7,P29474,P02766,Q9NUM4,P15289,Q99700,P20226,O60313,Q9Y484,P61916,Q8WXH2,Q96QT4,Q9Y6H5,P54259,Q5JTZ9,O15118,P51608,P00403,Q04637,O95278,Q14203,Q8N5K1,P21912,P35670,Q30201,O14896,Q9NWW5,Q00005,…
GO:MF	succinate dehydrogenase (quinone) activity	GO:0008177	true	0.00031350284491208627	3.5037585137678273	3	153	3	20196	P21912,P31040,O14521
GO:MF	protein homodimerization activity	GO:0042803	false	0.00046819800944910824	3.329570437045003	727	153	20	20196	O43914,P07333,P02649,Q5S007,Q06787,O95278,Q8N5K1,Q9NWW5,P19971,Q92692,P22303,Q9Y4U1,Q14108,Q9NZK5,P07602,Q9NSU2,P01127,Q00604,O60494,O00429
GO:MF	oxidoreduction-driven active transmembrane transporter activity	GO:0015453	false	0.0004914435277367427	3.3085263801744484	66	153	7	20196	P00403,P00414,P00156,P00395,P03923,P03915,P03886
GO:MF	catalytic activity	GO:0003824	false	0.0005694426791532583	3.2445499860367395	5751	153	72	20196	P49810,P00450,Q92743,P07333,P55072,Q5S007,P37840,P49768,Q9NQ11,Q9UBP0,P04062,Q9BXM7,P29474,P15289,O60313,Q96QT4,Q5JTZ9,P54802,P00403,O95278,Q9UBX1,P21912,P35670,P27544,P00441,P00414,P00156,P49448,P00846,P19971,P00395,P05164,Q16854,P03923,P03915,P03886,Q9H1B7,P54886,Q53HV7,P31040,P06276,Q9Y3I1,P56817,Q6VVB1,O14521,Q04446,P06865,P22303,P54252,Q9Y4U1,Q13510,Q9NWF9,Q9HCG7,P38606,P04350,Q13216,P00326,…
GO:MF	oxidoreductase activity, acting on the CH-CH group of donors, quinone or related compound as acceptor	GO:0016635	false	0.0012470249843524288	2.9041248452723023	4	153	3	20196	P21912,P31040,O14521
GO:MF	succinate dehydrogenase activity	GO:0000104	false	0.0012470249843524288	2.9041248452723023	4	153	3	20196	P21912,P31040,O14521
GO:MF	active transmembrane transporter activity	GO:0022804	false	0.0014419228800715612	2.8410579668392075	454	153	15	20196	Q01959,Q9Y2E8,Q9NQ11,P00403,P35670,P00414,P00156,P00395,Q86YT5,P03923,P03915,P03886,Q9Y487,P38606,P36543
GO:MF	monoatomic cation transmembrane transporter activity	GO:0008324	false	0.0017698068080034578	2.7520741386083967	654	153	18	20196	Q01959,Q9Y2E8,P49768,Q9NQ11,Q96QT4,P00403,P35670,P00414,P00156,P00846,P00395,Q86YT5,P03923,P03915,P03886,Q9Y487,P38606,P36543
GO:MF	ATPase binding	GO:0051117	true	0.0025507927702794527	2.5933248226053522	84	153	7	20196	P49768,Q9NUM4,O76024,Q9Y487,P03372,P54252,P36543
GO:MF	inorganic cation transmembrane transporter activity	GO:0022890	false	0.0031100209819411003	2.507236680969786	613	153	17	20196	Q01959,Q9Y2E8,P49768,Q96QT4,P00403,P35670,P00414,P00156,P00846,P00395,Q86YT5,P03923,P03915,P03886,Q9Y487,P38606,P36543
GO:MF	molecular condensate scaffold activity	GO:0140693	true	0.004004632045105396	2.3974373817324337	34	153	5	20196	P04156,P35637,Q06787,P51608,Q13148
GO:MF	signaling receptor binding	GO:0005102	false	0.005435998255594685	2.264720691304099	1499	153	28	20196	P05067,P28799,P04156,O43914,Q01959,P55072,P02649,Q5S007,P49768,P04062,P02766,Q99700,P20226,Q30201,Q9NZD8,P19971,P01023,P01584,P05231,P01375,P23560,Q9NZK5,P01127,Q96QK1,Q00604,P04141,P02741,Q9BXJ7
GO:MF	sulfatide binding	GO:0120146	true	0.006165878353923649	2.2100050476829525	6	153	3	20196	Q9NZC2,Q9NWW5,Q13286
GO:MF	protein dimerization activity	GO:0046983	false	0.008521634982261399	2.06947707241024	1116	153	23	20196	O43914,P07333,P02649,Q5S007,Q06787,O95278,Q8N5K1,Q9NWW5,P19971,Q9Y3I1,Q92692,P06865,P22303,Q9Y4U1,Q14108,P43354,Q9NZK5,P07602,Q9NSU2,P01127,Q00604,O60494,O00429
GO:MF	small molecule binding	GO:0036094	true	0.013842279403364348	1.8587923888682214	6357	153	73	20196	P05067,P04156,Q9UM47,P00450,P35637,O43914,Q01959,P07333,P55072,P02649,Q5S007,P37840,Q9Y287,Q16143,Q9NQ11,Q9UBP0,Q9BXM7,P29474,P15289,O60313,Q9Y484,P61916,Q96QT4,Q5JTZ9,O15118,P51608,P00403,Q04637,Q8N5K1,P21912,P35670,Q9NWW5,P00441,P00156,P49448,P00395,P05164,Q9UBH6,O60220,Q16854,Q9H1B7,P54886,P31040,P06276,P02792,Q6VVB1,O14521,Q04446,P22303,P03372,Q9Y4U1,Q9NWF9,P38606,Q9BXW6,P04350,P00326,Q7Z2E3,…
GO:MF	amide binding	GO:0033218	false	0.014771120681329197	1.8305865536214525	248	153	10	20196	Q9NZC2,P04156,P01034,P02649,Q9Y287,P06276,P56817,P22303,Q9Y4U1,P07602
GO:MF	monoatomic ion transmembrane transporter activity	GO:0015075	false	0.01665781273010049	1.7783820246345183	771	153	18	20196	Q01959,Q9Y2E8,P49768,Q9NQ11,Q96QT4,P00403,P35670,P00414,P00156,P00846,P00395,Q86YT5,P03923,P03915,P03886,Q9Y487,P38606,P36543
GO:MF	cuprous ion binding	GO:1903136	false	0.017072850502325064	1.7676939625361572	8	153	3	20196	P04156,P37840,Q16143
GO:MF	lipid binding	GO:0008289	false	0.017136299568389957	1.766082954322588	848	153	19	20196	Q9NZC2,P10636,P55072,P02649,P37840,Q9NQ11,O60313,Q9Y484,P61916,O15118,Q9NWW5,Q13148,P03372,Q9BXW6,Q13286,Q14108,Q96RR1,P07602,O00429
GO:MF	inorganic molecular entity transmembrane transporter activity	GO:0015318	false	0.03206096364389753	1.4940234283656004	735	153	17	20196	Q01959,Q9Y2E8,P49768,Q96QT4,P00403,P35670,P00414,P00156,P00846,P00395,Q86YT5,P03923,P03915,P03886,Q9Y487,P38606,P36543
GO:MF	molecular function activator activity	GO:0140677	true	0.032796109828375	1.4841776678818224	1132	153	22	20196	Q9NZC2,P05067,P28799,P04156,Q92743,P55072,P02649,Q5S007,Q9BXM7,P02766,P19971,P01584,P05231,P01375,P23560,Q9NZK5,P07602,O43462,P01127,Q00604,P04141,O00429
GO:MF	lipoprotein particle binding	GO:0071813	true	0.0413800853403677	1.3832086180005752	28	153	4	20196	Q9NZC2,P10636,P02649,P02741
GO:MF	protein-lipid complex binding	GO:0071814	false	0.0413800853403677	1.3832086180005752	28	153	4	20196	Q9NZC2,P10636,P02649,P02741
GO:MF	steryl-beta-glucosidase activity	GO:0050295	true	0.04192633410698455	1.3775131091373016	2	153	2	20196	P04062,Q9HCG7
GO:MF	acetylcholinesterase activity	GO:0003990	true	0.04192633410698455	1.3775131091373016	2	153	2	20196	P06276,P22303
GO:MF	ATPase-coupled monoatomic cation transmembrane transporter activity	GO:0019829	false	0.04405190952949756	1.3560352613688536	55	153	5	20196	Q9NQ11,P35670,Q9Y487,P38606,P36543
GO:MF	glycolipid binding	GO:0051861	false	0.04771896503009879	1.3213089842513053	29	153	4	20196	Q9NZC2,Q9NWW5,Q13286,P07602
GO:BP	catabolic process	GO:0009056	true	4.1077612404911705e-20	19.38639480727306	2562	157	69	21017	Q9NZC2,P05067,P10636,P01034,P35637,Q01959,P55072,P02649,Q96LT7,Q5S007,P37840,P49768,Q9UQN3,Q9NQ11,P04062,Q06787,Q9BXM7,P29474,Q9NUM4,P15289,Q9Y484,Q9NSK7,O15118,P54802,Q04637,O95278,Q8N5K1,Q9UBX1,Q30201,Q9NWW5,P27544,P42858,P49448,P19971,P05164,O76024,Q53HV7,P06276,Q9Y3I1,Q13148,Q9Y487,Q6VVB1,P06865,P01584,P22303,P54252,Q6Y7W6,Q13510,Q9NWF9,P05231,Q9HCG7,P01375,P36222,P38606,Q13216,Q13286,Q709C8,…
GO:BP	neuron apoptotic process	GO:0051402	true	1.1778376216261834e-16	15.928914577878714	281	157	25	21017	Q9NZC2,P05067,P28799,P04156,P02649,P37840,P49768,Q16143,Q9NQ11,P04062,Q9BXM7,P54259,P51608,P00441,O76024,Q9Y3I1,P56817,Q04446,P01375,P23560,Q13286,P43354,P07196,Q00604,Q9H3Z4
GO:BP	energy derivation by oxidation of organic compounds	GO:0015980	true	1.4742396199338786e-12	11.831431921390623	338	157	23	21017	P55072,P37840,P04062,Q9BXM7,P00403,O95278,P21912,P00414,P00156,P00846,P00395,Q16854,P03923,P03915,P03886,P31040,Q6VVB1,O14521,Q04446,P01375,Q9NSU2,Q9BZ23,Q00604
GO:BP	mitochondrion organization	GO:0007005	true	2.1568607236341887e-10	9.666177897971178	427	157	23	21017	P10636,Q5S007,P37840,Q9NQ11,P04062,Q9BXM7,P29474,O60313,O95278,P19971,O60220,P03923,P03915,A6NFY7,P03886,Q92692,Q709C8,Q96RR1,Q7LG56,Q96QK1,Q9BZ23,P54098,O00429
GO:BP	cholesterol metabolic process	GO:0008203	true	9.231372294928433e-7	6.034733733880384	138	157	12	21017	P05067,P02649,P04062,P61916,O15118,Q9NWW5,P00441,Q9HCG7,Q9BXW6,O43462,O60494,Q02318
GO:BP	regulation of CAMKK-AMPK signaling cascade	GO:1905289	true	0.0007051439385107625	3.151722222979696	3	157	3	21017	Q9NZC2,Q5S007,P42858
GO:BP	biological process involved in interspecies interaction between organisms	GO:0044419	true	0.006375825682445	2.19546356522975	1724	157	31	21017	Q9NZC2,P28799,O43914,P07333,P02649,P37840,Q9UQN3,Q06787,P29474,P61916,O15118,P54802,P51608,P05164,Q9UBH6,Q13148,Q92692,P01023,P01584,P03372,Q6Y7W6,Q9NWF9,P05231,P01375,Q14108,Q06830,Q9NSU2,P43243,O60494,P04141,P02741
GO:BP	microglial cell activation involved in immune response	GO:0002282	true	0.006974150986621613	2.1565086546160797	5	157	3	21017	Q9NZC2,P28799,O43914
GO:BP	locomotion	GO:0040011	true	0.009059264887082325	2.0429070416649466	1238	157	25	21017	Q9NZC2,P05067,P28799,P07333,P02649,Q5S007,P37840,P49768,P29474,Q8WXH2,P51608,Q9NWW5,P19971,Q9Y3I1,Q13753,P01584,P05231,P01375,Q13286,P01127,Q96QK1,P07196,P00749,P04141,O00429
GO:BP	protein complex oligomerization	GO:0051259	true	0.009179724196402528	2.0371703669229233	266	157	11	21017	P04156,P10636,P35637,P37840,Q9UBP0,O60313,Q96QT4,Q96RR1,Q96QK1,Q96MP8,O00429
GO:BP	intracellular copper ion homeostasis	GO:0006878	true	0.011400520170665084	1.9430753326902215	17	157	4	21017	P05067,P04156,P00450,P35670
GO:BP	regulation of microtubule polymerization	GO:0031113	true	0.011848461560553377	1.9263380360789322	62	157	6	21017	P10636,P37840,P51608,Q14203,Q9HCG7,P04350
GO:BP	positive regulation of gene expression	GO:0010628	true	0.014431807173742539	1.840679282458663	1189	157	24	21017	Q9NZC2,P05067,P35637,O43914,P07333,Q5S007,P49768,Q9NQ11,Q06787,Q9BXM7,P29474,P51608,Q04637,Q30201,P00441,Q13148,P01584,P05231,P01375,P36222,P01127,Q96QK1,P04141,P02741
GO:BP	glycolipid transport	GO:0046836	true	0.024142160655676887	1.6172238643610317	7	157	3	21017	P61916,Q13286,P07602
GO:BP	intracellular distribution of mitochondria	GO:0048312	true	0.024142160655676887	1.6172238643610317	7	157	3	21017	P10636,Q5S007,O00429
GO:BP	catabolic process	GO:0009056	true	4.1077612404911705e-20	19.38639480727306	2562	157	69	21017	Q9NZC2,P05067,P10636,P01034,P35637,Q01959,P55072,P02649,Q96LT7,Q5S007,P37840,P49768,Q9UQN3,Q9NQ11,P04062,Q06787,Q9BXM7,P29474,Q9NUM4,P15289,Q9Y484,Q9NSK7,O15118,P54802,Q04637,O95278,Q8N5K1,Q9UBX1,Q30201,Q9NWW5,P27544,P42858,P49448,P19971,P05164,O76024,Q53HV7,P06276,Q9Y3I1,Q13148,Q9Y487,Q6VVB1,P06865,P01584,P22303,P54252,Q6Y7W6,Q13510,Q9NWF9,P05231,Q9HCG7,P01375,P36222,P38606,Q13216,Q13286,Q709C8,…
GO:BP	neuron apoptotic process	GO:0051402	true	1.1778376216261834e-16	15.928914577878714	281	157	25	21017	Q9NZC2,P05067,P28799,P04156,P02649,P37840,P49768,Q16143,Q9NQ11,P04062,Q9BXM7,P54259,P51608,P00441,O76024,Q9Y3I1,P56817,Q04446,P01375,P23560,Q13286,P43354,P07196,Q00604,Q9H3Z4
GO:BP	energy derivation by oxidation of organic compounds	GO:0015980	true	1.4742396199338786e-12	11.831431921390623	338	157	23	21017	P55072,P37840,P04062,Q9BXM7,P00403,O95278,P21912,P00414,P00156,P00846,P00395,Q16854,P03923,P03915,P03886,P31040,Q6VVB1,O14521,Q04446,P01375,Q9NSU2,Q9BZ23,Q00604
GO:BP	mitochondrion organization	GO:0007005	true	2.1568607236341887e-10	9.666177897971178	427	157	23	21017	P10636,Q5S007,P37840,Q9NQ11,P04062,Q9BXM7,P29474,O60313,O95278,P19971,O60220,P03923,P03915,A6NFY7,P03886,Q92692,Q709C8,Q96RR1,Q7LG56,Q96QK1,Q9BZ23,P54098,O00429
GO:BP	cholesterol metabolic process	GO:0008203	true	9.231372294928433e-7	6.034733733880384	138	157	12	21017	P05067,P02649,P04062,P61916,O15118,Q9NWW5,P00441,Q9HCG7,Q9BXW6,O43462,O60494,Q02318
GO:BP	regulation of CAMKK-AMPK signaling cascade	GO:1905289	true	0.0007051439385107625	3.151722222979696	3	157	3	21017	Q9NZC2,Q5S007,P42858
GO:BP	biological process involved in interspecies interaction between organisms	GO:0044419	true	0.006375825682445	2.19546356522975	1724	157	31	21017	Q9NZC2,P28799,O43914,P07333,P02649,P37840,Q9UQN3,Q06787,P29474,P61916,O15118,P54802,P51608,P05164,Q9UBH6,Q13148,Q92692,P01023,P01584,P03372,Q6Y7W6,Q9NWF9,P05231,P01375,Q14108,Q06830,Q9NSU2,P43243,O60494,P04141,P02741
GO:BP	microglial cell activation involved in immune response	GO:0002282	true	0.006974150986621613	2.1565086546160797	5	157	3	21017	Q9NZC2,P28799,O43914
GO:BP	locomotion	GO:0040011	true	0.009059264887082325	2.0429070416649466	1238	157	25	21017	Q9NZC2,P05067,P28799,P07333,P02649,Q5S007,P37840,P49768,P29474,Q8WXH2,P51608,Q9NWW5,P19971,Q9Y3I1,Q13753,P01584,P05231,P01375,Q13286,P01127,Q96QK1,P07196,P00749,P04141,O00429
GO:BP	protein complex oligomerization	GO:0051259	true	0.009179724196402528	2.0371703669229233	266	157	11	21017	P04156,P10636,P35637,P37840,Q9UBP0,O60313,Q96QT4,Q96RR1,Q96QK1,Q96MP8,O00429
GO:BP	intracellular copper ion homeostasis	GO:0006878	true	0.011400520170665084	1.9430753326902215	17	157	4	21017	P05067,P04156,P00450,P35670
GO:BP	regulation of microtubule polymerization	GO:0031113	true	0.011848461560553377	1.9263380360789322	62	157	6	21017	P10636,P37840,P51608,Q14203,Q9HCG7,P04350
GO:BP	positive regulation of gene expression	GO:0010628	true	0.014431807173742539	1.840679282458663	1189	157	24	21017	Q9NZC2,P05067,P35637,O43914,P07333,Q5S007,P49768,Q9NQ11,Q06787,Q9BXM7,P29474,P51608,Q04637,Q30201,P00441,Q13148,P01584,P05231,P01375,P36222,P01127,Q96QK1,P04141,P02741
GO:BP	glycolipid transport	GO:0046836	true	0.024142160655676887	1.6172238643610317	7	157	3	21017	P61916,Q13286,P07602
GO:BP	intracellular distribution of mitochondria	GO:0048312	true	0.024142160655676887	1.6172238643610317	7	157	3	21017	P10636,Q5S007,O00429
GO:BP	regulation of catabolic process	GO:0009894	false	9.509812955988554e-17	16.02182802491126	1030	157	42	21017	Q9NZC2,P05067,P10636,P01034,P35637,P55072,P02649,Q96LT7,Q5S007,P37840,P49768,Q9NQ11,P04062,Q06787,Q9BXM7,Q9Y484,O15118,Q04637,O95278,Q8N5K1,Q30201,P27544,P42858,O76024,Q9Y3I1,Q13148,Q9Y487,P01584,P54252,Q6Y7W6,P05231,P01375,P38606,Q13286,Q709C8,P36543,Q14108,P07602,Q9NSU2,Q96QK1,Q96MT3,O00429
GO:BP	regulation of neuron apoptotic process	GO:0043523	false	5.2790372558097e-15	14.277445273036838	231	157	22	21017	Q9NZC2,P28799,P04156,P02649,P37840,P49768,Q16143,Q9NQ11,P04062,Q9BXM7,P51608,P00441,O76024,Q9Y3I1,P56817,Q04446,P01375,P23560,Q13286,P43354,P07196,Q9H3Z4
GO:BP	process utilizing autophagic mechanism	GO:0061919	false	6.3509867719848214e-15	14.197158791820835	574	157	31	21017	Q9NZC2,P10636,P55072,Q96LT7,Q5S007,P37840,P49768,Q9UQN3,Q9NQ11,P04062,Q9BXM7,P15289,Q9Y484,Q9NSK7,O15118,P54802,Q04637,O95278,Q8N5K1,P27544,P42858,Q9Y3I1,Q9Y487,Q6VVB1,P38606,Q13286,Q709C8,P36543,P07602,Q96QK1,O00429
GO:BP	autophagy	GO:0006914	false	6.3509867719848214e-15	14.197158791820835	574	157	31	21017	Q9NZC2,P10636,P55072,Q96LT7,Q5S007,P37840,P49768,Q9UQN3,Q9NQ11,P04062,Q9BXM7,P15289,Q9Y484,Q9NSK7,O15118,P54802,Q04637,O95278,Q8N5K1,P27544,P42858,Q9Y3I1,Q9Y487,Q6VVB1,P38606,Q13286,Q709C8,P36543,P07602,Q96QK1,O00429
GO:BP	behavior	GO:0007610	false	4.8615978326997e-14	13.313220970269176	665	157	32	21017	Q9NZC2,P05067,P04156,P10636,Q01959,P02649,Q5S007,P37840,P49768,P04062,Q8WXH2,O15118,P54802,P51608,Q04637,O95278,Q14203,Q9NWW5,P42858,P00441,O76024,P06276,P06865,P54252,Q6Y7W6,P23560,Q13286,P43354,Q96QK1,Q00604,P04080,P04141
GO:BP	cellular homeostasis	GO:0019725	false	6.550063004957355e-14	13.183754522516047	826	157	35	21017	Q9NZC2,P05067,P28799,P04156,P00450,Q9Y2E8,P02649,Q5S007,P37840,P49768,Q9UQN3,Q9NQ11,Q9BXM7,P29474,Q9NUM4,Q8WXH2,Q9NSK7,P54802,Q14203,P35670,Q30201,Q9NWW5,P42858,P00441,O76024,Q9UBH6,P02792,Q9Y487,P05231,P38606,Q13286,P36543,Q96RR1,Q06830,Q96MP8
GO:BP	small molecule metabolic process	GO:0044281	false	1.1966860094059224e-13	12.922019786327667	1795	157	50	21017	Q9NZC2,P05067,P55072,P02649,Q5S007,P37840,P49768,P04062,Q9BXM7,P29474,P02766,O60313,P61916,O15118,P51608,P21912,Q9NWW5,P00441,P49448,P00846,P19971,P05164,Q16854,P03923,P03915,P03886,P54886,Q53HV7,P31040,O14521,P06865,P01584,Q9Y4U1,Q13510,Q9HCG7,P01375,P38606,Q9BXW6,Q13286,P00326,Q9NZK5,Q7LG56,Q9NSU2,O43462,Q9BZ23,Q00604,O60494,O00429,Q9BXJ7,Q02318
GO:BP	regulation of autophagy	GO:0010506	false	4.627826823505943e-13	12.334622901017381	358	157	24	21017	Q9NZC2,P10636,Q96LT7,Q5S007,P37840,Q9NQ11,P04062,Q9BXM7,Q9Y484,O15118,Q04637,O95278,Q8N5K1,P27544,P42858,Q9Y3I1,Q9Y487,P38606,Q13286,Q709C8,P36543,P07602,Q96QK1,O00429
GO:BP	vacuole organization	GO:0007033	false	1.3805618674787173e-12	11.859944126436837	232	157	20	21017	P28799,Q96LT7,Q5S007,P49768,Q9UQN3,Q9NQ11,P04062,Q9BXM7,Q9NUM4,Q9Y484,P54802,O95278,Q9NWW5,P06865,P38606,Q13286,Q14108,Q9NSU2,Q96QK1,Q00604
GO:BP	cell death	GO:0008219	false	1.4461455754211035e-12	11.839787986834127	1984	157	51	21017	Q9NZC2,P05067,P49810,P28799,P04156,Q92743,P07333,P55072,P02649,Q5S007,P37840,P49768,Q16143,Q9NQ11,P04062,Q9BXM7,P29474,O60313,Q9NSK7,Q96QT4,Q9Y6H5,P54259,O15118,P51608,Q00005,P42858,P00441,P05164,O76024,Q9Y3I1,Q13148,P56817,Q04446,P01584,P03372,Q13510,Q9NWF9,P05231,P01375,P23560,P36222,Q13286,P43354,Q7LG56,Q96QK1,P07196,Q96MT3,Q00604,Q9H3Z4,P04141,O00429
GO:BP	regulation of macroautophagy	GO:0016241	false	1.500250205616287e-12	11.823836305039778	173	157	18	21017	Q96LT7,Q5S007,Q9NQ11,P04062,Q9BXM7,Q9Y484,O15118,O95278,P27544,P42858,Q9Y3I1,Q9Y487,P38606,Q13286,Q709C8,P36543,Q96QK1,O00429
GO:BP	homeostatic process	GO:0042592	false	2.3693366982034907e-12	11.62537321881227	1711	157	47	21017	Q9NZC2,P05067,P28799,P04156,P00450,P07333,Q9Y2E8,P02649,Q5S007,P37840,P49768,Q9UQN3,Q9NQ11,P04062,Q9BXM7,P29474,Q9NUM4,P61916,Q8WXH2,Q9NSK7,O15118,P54802,Q04637,Q14203,P35670,Q30201,Q9NWW5,P42858,P00441,O76024,Q9UBH6,P02792,Q9Y487,P01584,P22303,Q6Y7W6,P05231,P01375,P38606,Q13286,P36543,Q96RR1,Q06830,Q96MT3,Q96MP8,Q00604,O60494
GO:BP	transport	GO:0006810	false	3.278142304137912e-12	11.484372197635436	4341	157	77	21017	Q9NZC2,P05067,P49810,P28799,P04156,P10636,P00450,O43914,Q01959,Q9Y2E8,P55072,P02649,Q96LT7,Q5S007,P37840,P49768,Q9UQN3,Q16143,Q9NQ11,Q9UBP0,Q06787,Q9BXM7,P29474,Q9NUM4,Q99700,O60313,P61916,Q8WXH2,Q96QT4,Q9Y6H5,O15118,P54802,P51608,P00403,O95278,Q14203,P35670,Q30201,P42858,P00441,P00414,P00156,P00846,P00395,O76024,Q9UBH6,Q86YT5,O60220,P03915,O75165,P02792,Q13148,Q9Y487,O14521,P01584,P22303,P05231,…
GO:BP	cellular respiration	GO:0045333	false	3.663552822070941e-12	11.436097542307436	244	157	20	21017	P55072,P37840,P04062,Q9BXM7,P00403,P21912,P00414,P00156,P00846,P00395,Q16854,P03923,P03915,P03886,P31040,O14521,P01375,Q9NSU2,Q9BZ23,Q00604
GO:BP	programmed cell death	GO:0012501	false	6.273675743697057e-12	11.202477931663498	1980	157	50	21017	Q9NZC2,P05067,P49810,P28799,P04156,Q92743,P07333,P55072,P02649,Q5S007,P37840,P49768,Q16143,Q9NQ11,P04062,Q9BXM7,P29474,O60313,Q9NSK7,Q96QT4,P54259,O15118,P51608,Q00005,P42858,P00441,P05164,O76024,Q9Y3I1,Q13148,P56817,Q04446,P01584,P03372,Q13510,Q9NWF9,P05231,P01375,P23560,P36222,Q13286,P43354,Q7LG56,Q96QK1,P07196,Q96MT3,Q00604,Q9H3Z4,P04141,O00429
GO:BP	negative regulation of neuron apoptotic process	GO:0043524	false	7.674340476913678e-12	11.114958936964042	161	157	17	21017	P28799,P02649,P37840,P49768,Q16143,P04062,Q9BXM7,P51608,P00441,O76024,Q9Y3I1,Q04446,P23560,Q13286,P43354,P07196,Q9H3Z4
GO:BP	glial cell activation	GO:0061900	false	1.1310736987079397e-11	10.946509096312916	55	157	12	21017	Q9NZC2,P05067,P28799,P10636,O43914,Q5S007,P37840,P49768,P54802,P01584,P05231,P01375
GO:BP	localization	GO:0051179	false	1.4526837497219239e-11	10.837828921627455	5521	157	87	21017	Q9NZC2,P05067,P49810,P28799,P04156,P10636,P00450,O43914,Q01959,Q9Y2E8,P55072,P02649,Q96LT7,Q5S007,P37840,P49768,Q9UQN3,Q16143,Q9NQ11,Q9UBP0,P04062,Q06787,Q9BXM7,P29474,Q9NUM4,Q99700,O60313,Q9Y484,P61916,Q8WXH2,Q96QT4,Q9Y6H5,O15118,P54802,P51608,P00403,Q04637,O95278,Q14203,P35670,Q30201,P42858,P00441,P00414,P00156,P00846,P00395,O76024,Q9UBH6,Q86YT5,O60220,P03915,O75165,Q9Y3I1,P02792,Q13148,Q9Y487,…
GO:BP	regulation of biological quality	GO:0065008	false	1.482136541348791e-11	10.829111785275186	2847	157	60	21017	Q9NZC2,P05067,P28799,P04156,P10636,P35637,O43914,Q01959,P07333,Q9Y2E8,P55072,P02649,Q5S007,P37840,P49768,Q9UQN3,Q9NQ11,P04062,Q06787,Q9BXM7,P29474,Q9NUM4,Q8WXH2,Q5JTZ9,P54802,P51608,P00403,Q04637,Q14203,P35670,Q30201,Q9NWW5,P42858,P00441,O76024,P06276,Q9Y3I1,Q13148,Q9Y487,P01584,P03372,Q6Y7W6,P05231,Q9HCG7,P01375,P23560,P38606,Q13286,P00326,Q7Z2E3,Q9NSU2,P01127,Q96QK1,P07196,P00749,Q9BZ23,Q96MT3,…
GO:BP	aerobic respiration	GO:0009060	false	1.4991617057884514e-11	10.824151519824207	197	157	18	21017	P55072,P37840,Q9BXM7,P00403,P21912,P00414,P00156,P00846,P00395,Q16854,P03923,P03915,P03886,P31040,O14521,P01375,Q9BZ23,Q00604
GO:BP	negative regulation of apoptotic process	GO:0043066	false	1.56184191290019e-11	10.806362926815718	872	157	33	21017	Q9NZC2,P49810,P28799,P04156,P07333,P02649,Q5S007,P37840,P49768,Q16143,P04062,Q9BXM7,P29474,O60313,O15118,P51608,P42858,P00441,P05164,O76024,Q9Y3I1,Q04446,P01584,P03372,P05231,P01375,P23560,Q13286,P43354,Q7LG56,P07196,Q9H3Z4,P04141
GO:BP	oxidative phosphorylation	GO:0006119	false	2.520819984083838e-11	10.598458166902077	145	157	16	21017	P55072,P37840,Q9BXM7,P00403,P21912,P00414,P00156,P00846,P00395,Q16854,P03923,P03915,P03886,P31040,O14521,P01375
GO:BP	nervous system development	GO:0007399	false	2.6987381023568853e-11	10.568839259281944	2541	157	56	21017	Q9NZC2,P05067,P28799,P10636,Q9UM47,O43914,Q01959,P07333,P02462,P02649,Q96LT7,Q5S007,P37840,Q9Y287,P49768,Q9UBP0,P04062,Q06787,Q99574,Q9NUM4,O60313,P54259,O15118,P54802,P51608,Q04637,O95278,Q14203,P00441,P19971,P00395,O60220,Q16854,Q9GZN7,P11169,Q9H1B7,P31040,P06276,Q9UBB4,Q9Y3I1,P06865,P01584,P22303,P54252,Q6Y7W6,P05231,Q9HCG7,P01375,P23560,Q14108,P43354,Q9NQV8,Q96QK1,P07196,Q96MT3,Q00604
GO:BP	negative regulation of programmed cell death	GO:0043069	false	3.591334979424562e-11	10.44474408445046	898	157	33	21017	Q9NZC2,P49810,P28799,P04156,P07333,P02649,Q5S007,P37840,P49768,Q16143,P04062,Q9BXM7,P29474,O60313,O15118,P51608,P42858,P00441,P05164,O76024,Q9Y3I1,Q04446,P01584,P03372,P05231,P01375,P23560,Q13286,P43354,Q7LG56,P07196,Q9H3Z4,P04141
GO:BP	apoptotic process	GO:0006915	false	3.914916164155597e-11	10.407277533691467	1919	157	48	21017	Q9NZC2,P05067,P49810,P28799,P04156,Q92743,P07333,P55072,P02649,Q5S007,P37840,P49768,Q16143,Q9NQ11,P04062,Q9BXM7,P29474,O60313,Q9NSK7,P54259,O15118,P51608,Q00005,P42858,P00441,P05164,O76024,Q9Y3I1,Q13148,P56817,Q04446,P01584,P03372,Q9NWF9,P05231,P01375,P23560,P36222,Q13286,P43354,Q7LG56,Q96QK1,P07196,Q96MT3,Q00604,Q9H3Z4,P04141,O00429
GO:BP	response to oxidative stress	GO:0006979	false	4.8993217205821264e-11	10.30986404107318	398	157	23	21017	P05067,P04156,P10636,P02649,Q5S007,P37840,P49768,Q9NQ11,Q9BXM7,P29474,Q9NSK7,P54802,P00441,P00395,P05164,P03915,P03886,P05231,Q13216,P43354,Q7LG56,Q06830,Q9NSU2
GO:BP	carbohydrate derivative metabolic process	GO:1901135	false	1.0104293304240943e-10	9.99549405570643	992	157	34	21017	Q9NZC2,P05067,P01034,P55072,Q5S007,Q9Y287,P49768,P04062,Q9BXM7,O60313,O15118,P54802,P21912,Q9NWW5,P00846,P19971,Q16854,P03923,P03915,P03886,Q53HV7,P31040,O14521,P06865,P01584,Q9HCG7,P36222,P38606,Q14108,Q9NZK5,Q7LG56,Q9NSU2,P01127,O00429
GO:BP	astrocyte activation	GO:0048143	false	1.177224145066955e-10	9.929140839027568	24	157	9	21017	Q9NZC2,P05067,P28799,P10636,P49768,P54802,P01584,P05231,P01375
GO:BP	generation of precursor metabolites and energy	GO:0006091	false	1.3500245532186435e-10	9.869658332815808	509	157	25	21017	P05067,P55072,P37840,P49768,P04062,Q9BXM7,P00403,O95278,P21912,P00414,P00156,P00846,P00395,Q16854,P03923,P03915,P03886,P31040,Q6VVB1,O14521,Q04446,P01375,Q9NSU2,Q9BZ23,Q00604
GO:BP	response to abiotic stimulus	GO:0009628	false	1.4366070918359386e-10	9.84266199399515	1130	157	36	21017	Q9NZC2,P05067,P49810,P10636,P55072,P04062,Q9BXM7,P29474,P15289,P51608,P00403,P27544,P42858,P00441,P00156,P00846,P00395,P05164,P03915,P03886,P54886,P56817,Q9Y487,O14521,P01584,P54252,P01375,P36222,P38606,Q13216,Q13286,P43354,Q9NSU2,P00749,Q96MT3,Q00604
GO:BP	macroautophagy	GO:0016236	false	1.7302091865347035e-10	9.761901386428672	338	157	21	21017	P55072,Q96LT7,Q5S007,P49768,Q9UQN3,Q9NQ11,P04062,Q9BXM7,Q9Y484,O15118,O95278,P27544,P42858,Q9Y3I1,Q9Y487,P38606,Q13286,Q709C8,P36543,Q96QK1,O00429
GO:BP	establishment of localization	GO:0051234	false	1.7435334567271964e-10	9.758569714515367	4869	157	79	21017	Q9NZC2,P05067,P49810,P28799,P04156,P10636,P00450,O43914,Q01959,Q9Y2E8,P55072,P02649,Q96LT7,Q5S007,P37840,P49768,Q9UQN3,Q16143,Q9NQ11,Q9UBP0,Q06787,Q9BXM7,P29474,Q9NUM4,Q99700,O60313,P61916,Q8WXH2,Q96QT4,Q9Y6H5,O15118,P54802,P51608,P00403,O95278,Q14203,P35670,Q30201,P42858,P00441,P00414,P00156,P00846,P00395,O76024,Q9UBH6,Q86YT5,O60220,P03915,O75165,Q9Y3I1,P02792,Q13148,Q9Y487,O14521,Q92692,P01584,…
GO:BP	intracellular monoatomic cation homeostasis	GO:0030003	false	2.276471621838957e-10	9.642737759173302	521	157	25	21017	P05067,P28799,P04156,P00450,Q9Y2E8,P02649,Q5S007,P37840,P49768,Q9NQ11,Q9NUM4,Q8WXH2,Q9NSK7,P54802,P35670,Q30201,Q9NWW5,P42858,P00441,O76024,P02792,Q9Y487,P38606,Q13286,Q96MP8
GO:BP	response to stress	GO:0006950	false	2.4424544550571246e-10	9.612173525910842	3876	157	69	21017	Q9NZC2,P05067,P49810,P28799,P04156,P10636,P01034,P35637,O43914,P07333,P55072,P02649,Q5S007,P37840,P49768,Q9UQN3,Q9NQ11,P04062,Q06787,Q9BXM7,P29474,O60313,Q9Y484,Q9NSK7,P54802,P51608,P00403,Q04637,Q30201,P00441,P00156,P00846,P00395,P05164,O76024,Q9UBH6,P03915,P03886,Q53HV7,Q13148,Q6VVB1,O14521,Q92692,P01023,P01584,P03372,P54252,Q6Y7W6,Q9NWF9,P05231,P01375,P36222,Q13216,Q13286,Q7Z2E3,P43354,Q7LG56,…
GO:BP	regulation of proteolysis	GO:0030162	false	3.180702005739006e-10	9.497477017257124	435	157	23	21017	Q9NZC2,P28799,P04156,P01034,P55072,P02649,Q5S007,P49768,Q9NQ11,P04062,Q06787,Q9BXM7,O95278,Q30201,Q9NWW5,O76024,P01584,P54252,P01375,Q13286,P00749,Q96MT3,P04080
GO:BP	nucleoside triphosphate metabolic process	GO:0009141	false	3.261947459071588e-10	9.486523038519241	271	157	19	21017	Q9NZC2,P05067,P55072,Q5S007,P49768,Q9BXM7,O60313,P21912,P00846,Q16854,P03923,P03915,P03886,P31040,O14521,P38606,Q7LG56,Q9NSU2,O00429
GO:BP	intracellular monoatomic ion homeostasis	GO:0006873	false	3.337834192547501e-10	9.47653524076947	530	157	25	21017	P05067,P28799,P04156,P00450,Q9Y2E8,P02649,Q5S007,P37840,P49768,Q9NQ11,Q9NUM4,Q8WXH2,Q9NSK7,P54802,P35670,Q30201,Q9NWW5,P42858,P00441,O76024,P02792,Q9Y487,P38606,Q13286,Q96MP8
GO:BP	cellular localization	GO:0051641	false	4.120106861106544e-10	9.385091519746707	3625	157	66	21017	Q9NZC2,P05067,P28799,P04156,P10636,O43914,Q01959,P55072,P02649,Q96LT7,Q5S007,P37840,P49768,Q9UQN3,Q16143,Q9NQ11,Q9UBP0,Q06787,Q9BXM7,P29474,Q9NUM4,O60313,Q9Y484,P61916,Q8WXH2,Q9Y6H5,O15118,P54802,P51608,Q04637,O95278,Q14203,P35670,Q30201,P42858,P00441,O60220,O75165,Q9Y3I1,P02792,Q13148,Q6VVB1,Q92692,P06865,P01584,P22303,P03372,P54252,P05231,P01375,P23560,P38606,Q13286,Q709C8,P36543,Q14108,P07602,…
GO:BP	positive regulation of catabolic process	GO:0009896	false	4.4715157444422835e-10	9.349545235735267	537	157	25	21017	Q9NZC2,P05067,P55072,P02649,Q96LT7,Q5S007,P37840,P49768,P04062,Q06787,Q9BXM7,Q9Y484,O95278,P27544,P42858,O76024,Q9Y3I1,Q13148,P01584,P54252,Q6Y7W6,P05231,P01375,Q96QK1,Q96MT3
GO:BP	respiratory electron transport chain	GO:0022904	false	6.143387521011994e-10	9.211592088794234	121	157	14	21017	P37840,P04062,Q9BXM7,P00403,P21912,P00414,P00156,P00395,Q16854,P03923,P03915,P03886,P31040,O14521
GO:BP	amyloid fibril formation	GO:1990000	false	6.418899893695271e-10	9.192539397326279	41	157	10	21017	Q9NZC2,P05067,P10636,P35637,P02649,P37840,P49768,Q13148,P56817,P04080
GO:BP	organelle organization	GO:0006996	false	7.071926222774434e-10	9.150462278708938	3570	157	65	21017	P28799,P10636,O43914,P07333,Q9Y2E8,P55072,P02649,Q96LT7,Q5S007,P37840,P49768,Q9UQN3,Q9NQ11,Q9UBP0,P04062,Q06787,Q9BXM7,P29474,Q9NUM4,Q99700,O60313,Q9Y484,Q96QT4,P54802,P51608,O95278,Q14203,Q9NWW5,P42858,P00441,P19971,D6RGH6,O60220,P03923,P03915,A6NFY7,P03886,Q9UBB4,O75165,Q13148,Q92692,P06865,P01584,P54252,Q6Y7W6,Q9HCG7,P01375,P38606,P04350,Q13286,Q709C8,P36543,Q14108,Q96RR1,Q7LG56,Q9NSU2,P01127,…
GO:BP	neuroinflammatory response	GO:0150076	false	8.230934063728355e-10	9.084550877338812	77	157	12	21017	Q9NZC2,P05067,P28799,P10636,O43914,Q5S007,P37840,P49768,P54802,P01584,P05231,P01375
GO:BP	mitochondrial ATP synthesis coupled electron transport	GO:0042775	false	9.554705770421414e-10	9.019782682156833	100	157	13	21017	P37840,Q9BXM7,P00403,P21912,P00414,P00156,P00395,Q16854,P03923,P03915,P03886,P31040,O14521
GO:BP	ATP synthesis coupled electron transport	GO:0042773	false	9.554705770421414e-10	9.019782682156833	100	157	13	21017	P37840,Q9BXM7,P00403,P21912,P00414,P00156,P00395,Q16854,P03923,P03915,P03886,P31040,O14521
GO:BP	system development	GO:0048731	false	9.718521926379972e-10	9.012399781167218	3985	157	69	21017	Q9NZC2,P05067,P28799,P10636,Q9UM47,O43914,Q01959,P07333,P02462,P02649,Q96LT7,Q5S007,P37840,Q9Y287,P49768,Q9UBP0,P04062,Q06787,P29474,Q99574,Q9NUM4,O60313,P54259,O15118,P54802,P51608,Q04637,O95278,Q14203,P00441,P19971,P00395,O76024,O60220,Q16854,Q9GZN7,P11169,Q9H1B7,P31040,P06276,Q9UBB4,Q9Y3I1,P01023,P06865,P01584,P22303,P03372,P54252,Q6Y7W6,P05231,Q9HCG7,P01375,P23560,P36222,Q14108,P43354,Q9NQV8,…
GO:BP	intracellular chemical homeostasis	GO:0055082	false	1.2763877603870785e-9	8.894017369020863	723	157	28	21017	Q9NZC2,P05067,P28799,P04156,P00450,Q9Y2E8,P02649,Q5S007,P37840,P49768,Q9NQ11,Q9NUM4,Q8WXH2,Q9NSK7,P54802,P35670,Q30201,Q9NWW5,P42858,P00441,O76024,Q9UBH6,P02792,Q9Y487,P38606,Q13286,Q96RR1,Q96MP8
GO:BP	purine nucleoside triphosphate metabolic process	GO:0009144	false	1.3027089811007294e-9	8.885152592743482	255	157	18	21017	Q9NZC2,P05067,P55072,Q5S007,P49768,Q9BXM7,O60313,P21912,P00846,Q16854,P03923,P03915,P03886,P31040,O14521,P38606,Q9NSU2,O00429
GO:BP	regulation of programmed cell death	GO:0043067	false	1.3323963821649363e-9	8.875366555212276	1497	157	40	21017	Q9NZC2,P49810,P28799,P04156,Q92743,P07333,P55072,P02649,Q5S007,P37840,P49768,Q16143,Q9NQ11,P04062,Q9BXM7,P29474,O60313,O15118,P51608,P42858,P00441,P05164,O76024,Q9Y3I1,Q13148,P56817,Q04446,P01584,P03372,Q13510,P05231,P01375,P23560,Q13286,P43354,Q7LG56,P07196,Q9H3Z4,P04141,O00429
GO:BP	positive regulation of cellular component organization	GO:0051130	false	1.578356361640223e-9	8.80179493495356	1093	157	34	21017	Q9NZC2,P05067,P28799,P10636,O43914,P55072,P02649,Q5S007,P37840,P49768,Q9UBP0,P04062,Q06787,Q9BXM7,Q99574,Q9NUM4,Q9Y484,P51608,Q04637,Q14203,Q30201,P42858,P00441,P01584,P05231,P01375,P23560,Q13286,Q14108,P01127,Q96QK1,P07196,P04141,O00429
GO:BP	establishment of localization in cell	GO:0051649	false	2.1403373289837867e-9	8.669517774047527	1976	157	46	21017	P05067,P28799,P10636,Q01959,P55072,P02649,Q96LT7,Q5S007,P37840,P49768,Q9UQN3,Q16143,Q9NQ11,Q9UBP0,Q06787,Q9BXM7,P29474,Q9NUM4,O60313,P61916,Q9Y6H5,O15118,P54802,P51608,O95278,Q14203,P35670,P42858,P00441,O60220,O75165,Q13148,Q92692,P01584,P38606,Q13286,Q709C8,P36543,Q14108,P07602,Q96QK1,P07196,Q96MT3,Q00604,O60494,Q9H3Z4
GO:BP	lysosomal transport	GO:0007041	false	2.5524229441764163e-9	8.593047360083018	134	157	14	21017	P28799,P55072,Q96LT7,Q5S007,Q9UQN3,Q9NQ11,Q9BXM7,Q9NUM4,O15118,Q13286,Q14108,P07602,Q96QK1,Q00604
GO:BP	regulation of apoptotic process	GO:0042981	false	2.685975050972083e-9	8.570898025649237	1458	157	39	21017	Q9NZC2,P49810,P28799,P04156,Q92743,P07333,P55072,P02649,Q5S007,P37840,P49768,Q16143,Q9NQ11,P04062,Q9BXM7,P29474,O60313,O15118,P51608,P42858,P00441,P05164,O76024,Q9Y3I1,Q13148,P56817,Q04446,P01584,P03372,P05231,P01375,P23560,Q13286,P43354,Q7LG56,P07196,Q9H3Z4,P04141,O00429
GO:BP	microglial cell activation	GO:0001774	false	2.85338589886999e-9	8.544639489325608	47	157	10	21017	Q9NZC2,P05067,P28799,P10636,O43914,Q5S007,P37840,P54802,P05231,P01375
GO:BP	modulation of chemical synaptic transmission	GO:0050804	false	3.735392370626848e-9	8.427663772577356	490	157	23	21017	P05067,P04156,P10636,O43914,P02649,Q5S007,P37840,P49768,Q9UQN3,Q06787,Q9BXM7,Q8WXH2,Q9Y6H5,P51608,P06276,P56817,P01584,P22303,P01375,P23560,Q13286,Q96QK1,P07196
GO:BP	lytic vacuole organization	GO:0080171	false	3.761559334801975e-9	8.424632083233643	111	157	13	21017	P28799,Q5S007,Q9UQN3,P04062,Q9NUM4,P54802,Q9NWW5,P06865,P38606,Q13286,Q14108,Q9NSU2,Q96QK1
GO:BP	lysosome organization	GO:0007040	false	3.761559334801975e-9	8.424632083233643	111	157	13	21017	P28799,Q5S007,Q9UQN3,P04062,Q9NUM4,P54802,Q9NWW5,P06865,P38606,Q13286,Q14108,Q9NSU2,Q96QK1
GO:BP	regulation of trans-synaptic signaling	GO:0099177	false	3.894617425416948e-9	8.409535197347171	491	157	23	21017	P05067,P04156,P10636,O43914,P02649,Q5S007,P37840,P49768,Q9UQN3,Q06787,Q9BXM7,Q8WXH2,Q9Y6H5,P51608,P06276,P56817,P01584,P22303,P01375,P23560,Q13286,Q96QK1,P07196
GO:BP	monoatomic cation homeostasis	GO:0055080	false	4.789595627091328e-9	8.319701151373765	598	157	25	21017	P05067,P28799,P04156,P00450,Q9Y2E8,P02649,Q5S007,P37840,P49768,Q9NQ11,Q9NUM4,Q8WXH2,Q9NSK7,P54802,P35670,Q30201,Q9NWW5,P42858,P00441,O76024,P02792,Q9Y487,P38606,Q13286,Q96MP8
GO:BP	vacuolar transport	GO:0007034	false	5.1440056397301356e-9	8.288698563936412	171	157	15	21017	P28799,P55072,Q96LT7,Q5S007,Q9UQN3,Q9NQ11,Q9BXM7,Q9NUM4,O15118,Q13286,Q709C8,Q14108,P07602,Q96QK1,Q00604
GO:BP	leukocyte activation involved in inflammatory response	GO:0002269	false	5.5532633860823435e-9	8.255451727858338	50	157	10	21017	Q9NZC2,P05067,P28799,P10636,O43914,Q5S007,P37840,P54802,P05231,P01375
GO:BP	regulation of synapse organization	GO:0050807	false	6.323284224785654e-9	8.199057296680882	242	157	17	21017	Q9NZC2,P05067,P04156,P55072,P02649,Q5S007,P37840,P49768,Q9UQN3,P51608,Q04637,Q14203,P01375,P23560,Q13286,Q96QK1,P07196
GO:BP	monoatomic ion homeostasis	GO:0050801	false	6.8731277138123974e-9	8.162845586123144	608	157	25	21017	P05067,P28799,P04156,P00450,Q9Y2E8,P02649,Q5S007,P37840,P49768,Q9NQ11,Q9NUM4,Q8WXH2,Q9NSK7,P54802,P35670,Q30201,Q9NWW5,P42858,P00441,O76024,P02792,Q9Y487,P38606,Q13286,Q96MP8
GO:BP	aerobic electron transport chain	GO:0019646	false	7.383173170750308e-9	8.131756945173729	92	157	12	21017	P37840,Q9BXM7,P00403,P21912,P00414,P00156,P00395,P03923,P03915,P03886,P31040,O14521
GO:BP	response to chemical	GO:0042221	false	8.753070218158947e-9	8.057839587557114	3867	157	66	21017	Q9NZC2,P05067,P04156,P10636,P00450,Q01959,P07333,P02462,P55072,P02649,Q5S007,P37840,P49768,Q9NQ11,P04062,Q9BXM7,P29474,P15289,P54259,O15118,P54802,P51608,Q04637,P35670,Q30201,P27544,P00441,P00156,P19971,P00395,P05164,O76024,Q86YT5,P03915,P03886,P06276,P56817,Q9Y487,O14521,P01023,P01584,P22303,P03372,P54252,Q6Y7W6,Q13510,P05231,P01375,P36222,P38606,Q13286,Q709C8,P43354,Q96RR1,Q7LG56,Q06830,Q9NSU2,…
GO:BP	purine ribonucleoside triphosphate metabolic process	GO:0009205	false	9.362586799390196e-9	8.02860414298311	248	157	17	21017	Q9NZC2,P05067,P55072,Q5S007,P49768,Q9BXM7,O60313,P21912,P00846,P03923,P03915,P03886,P31040,O14521,P38606,Q9NSU2,O00429
GO:BP	regulation of cellular component organization	GO:0051128	false	9.97286413900319e-9	8.001180097342258	2398	157	50	21017	Q9NZC2,P05067,P28799,P04156,P10636,P01034,O43914,P07333,P55072,P02649,Q96LT7,Q5S007,P37840,P49768,Q9UQN3,Q9NQ11,Q9UBP0,P04062,Q06787,Q9BXM7,Q99574,Q9NUM4,Q99700,O60313,Q9Y484,Q9Y6H5,P51608,Q04637,O95278,Q14203,Q30201,P42858,P00441,D6RGH6,Q16854,Q9Y3I1,P01584,P05231,Q9HCG7,P01375,P23560,P04350,Q13286,Q14108,Q9NSU2,P01127,Q96QK1,P07196,P04141,O00429
GO:BP	regulation of synapse structure or activity	GO:0050803	false	9.98502027259149e-9	8.000651049044087	249	157	17	21017	Q9NZC2,P05067,P04156,P55072,P02649,Q5S007,P37840,P49768,Q9UQN3,P51608,Q04637,Q14203,P01375,P23560,Q13286,Q96QK1,P07196
GO:BP	nucleobase-containing small molecule metabolic process	GO:0055086	false	1.1257286762781554e-8	7.948566270758492	677	157	26	21017	Q9NZC2,P05067,P55072,Q5S007,P37840,P49768,Q9BXM7,P29474,P02766,O60313,P21912,P00846,P19971,Q16854,P03923,P03915,P03886,Q53HV7,P31040,O14521,P38606,Q9NZK5,Q7LG56,Q9NSU2,Q9BZ23,O00429
GO:BP	maintenance of location	GO:0051235	false	1.3165418675848616e-8	7.880565325261328	334	157	19	21017	Q9NZC2,P02649,P37840,P49768,P04062,Q9BXM7,P61916,Q8WXH2,O15118,P54802,P35670,P42858,P02792,P06865,P01584,P05231,P01375,Q709C8,P02741
GO:BP	ribonucleoside triphosphate metabolic process	GO:0009199	false	1.460258720920643e-8	7.835570191397871	255	157	17	21017	Q9NZC2,P05067,P55072,Q5S007,P49768,Q9BXM7,O60313,P21912,P00846,P03923,P03915,P03886,P31040,O14521,P38606,Q9NSU2,O00429
GO:BP	vesicle-mediated transport	GO:0016192	false	1.6562266841012285e-8	7.7808802225530505	1547	157	39	21017	Q9NZC2,P05067,O43914,P55072,P02649,Q96LT7,Q5S007,P37840,P49768,Q9UQN3,Q16143,Q9NQ11,Q9UBP0,Q06787,Q9BXM7,Q99700,O15118,P54802,Q14203,Q30201,P42858,P00441,O75165,P22303,P38606,Q9BXW6,Q13286,Q709C8,P36543,Q14108,Q9NSU2,Q96QK1,Q96MT3,Q00604,O60494,Q9H3Z4,P02741,O00429,Q9BXJ7
GO:BP	response to oxygen-containing compound	GO:1901700	false	2.0030019733583264e-8	7.698318622839119	1632	157	40	21017	Q9NZC2,P05067,P04156,P10636,Q01959,P55072,P02649,Q5S007,P37840,P49768,P04062,Q9BXM7,P29474,P15289,P54802,P51608,Q04637,P27544,P00441,P00156,P05164,P03915,P03886,P06276,P56817,P01023,P01584,P22303,P03372,P05231,P01375,Q709C8,P43354,Q96RR1,Q06830,Q9NSU2,P01127,Q96QK1,P07196,P04141
GO:BP	chemical synaptic transmission	GO:0007268	false	2.0411608983572328e-8	7.690122759853005	753	157	27	21017	P05067,P04156,P10636,O43914,Q01959,P02649,Q5S007,P37840,P49768,Q9UQN3,Q16143,Q06787,Q9BXM7,Q8WXH2,Q9Y6H5,P51608,P06276,P56817,P01584,P22303,P54252,P01375,P23560,Q13286,Q96QK1,P07196,Q9H3Z4
GO:BP	anterograde trans-synaptic signaling	GO:0098916	false	2.0411608983572328e-8	7.690122759853005	753	157	27	21017	P05067,P04156,P10636,O43914,Q01959,P02649,Q5S007,P37840,P49768,Q9UQN3,Q16143,Q06787,Q9BXM7,Q8WXH2,Q9Y6H5,P51608,P06276,P56817,P01584,P22303,P54252,P01375,P23560,Q13286,Q96QK1,P07196,Q9H3Z4
GO:BP	trans-synaptic signaling	GO:0099537	false	2.4464739440498002e-8	7.611459405293641	759	157	27	21017	P05067,P04156,P10636,O43914,Q01959,P02649,Q5S007,P37840,P49768,Q9UQN3,Q16143,Q06787,Q9BXM7,Q8WXH2,Q9Y6H5,P51608,P06276,P56817,P01584,P22303,P54252,P01375,P23560,Q13286,Q96QK1,P07196,Q9H3Z4
GO:BP	macromolecule catabolic process	GO:0009057	false	2.4817400312416686e-8	7.605243713937388	1348	157	36	21017	Q9NZC2,P01034,P35637,P55072,P02649,Q5S007,P37840,P49768,Q9UQN3,Q9NQ11,P04062,Q06787,Q9BXM7,Q9NUM4,P54802,O95278,Q9UBX1,Q30201,Q9NWW5,O76024,Q9Y3I1,Q13148,Q6VVB1,P06865,P01584,P54252,Q6Y7W6,Q9NWF9,P05231,P01375,P36222,Q13216,Q13286,Q9NSU2,Q96QK1,Q96MT3
GO:BP	negative regulation of protein metabolic process	GO:0051248	false	3.042291981218987e-8	7.51679910726297	708	157	26	21017	Q9NZC2,P04156,P10636,P01034,P00450,P02649,Q96LT7,Q5S007,P37840,Q9Y287,P49768,Q9NQ11,P04062,Q06787,Q04637,O95278,Q30201,O76024,Q13148,Q6VVB1,P01584,Q6Y7W6,Q13286,Q96QK1,P00749,P04080
GO:BP	astrocyte development	GO:0014002	false	3.580540310908986e-8	7.44605143247889	42	157	9	21017	Q9NZC2,P05067,P28799,P10636,P49768,P54802,P01584,P05231,P01375
GO:BP	organic hydroxy compound metabolic process	GO:1901615	false	3.740631023100471e-8	7.427055128619342	549	157	23	21017	P05067,Q01959,P02649,P37840,Q16143,P04062,P61916,Q9Y6H5,O15118,P51608,Q9NWW5,P00441,Q13510,Q9HCG7,P01375,Q9BXW6,P00326,P43354,O43462,Q96QK1,Q9BZ23,O60494,Q02318
GO:BP	nucleotide metabolic process	GO:0009117	false	3.825351429016568e-8	7.417328660726883	498	157	22	21017	Q9NZC2,P05067,P55072,Q5S007,P49768,Q9BXM7,P29474,O60313,P21912,P00846,P19971,Q16854,P03923,P03915,P03886,Q53HV7,P31040,O14521,P38606,Q7LG56,Q9NSU2,O00429
GO:BP	chemical homeostasis	GO:0048878	false	3.9869994517373876e-8	7.39935382405856	1026	157	31	21017	Q9NZC2,P05067,P28799,P04156,P00450,Q9Y2E8,P02649,Q5S007,P37840,P49768,Q9NQ11,Q9NUM4,P61916,Q8WXH2,Q9NSK7,O15118,P54802,P35670,Q30201,Q9NWW5,P42858,P00441,O76024,Q9UBH6,P02792,Q9Y487,P05231,P38606,Q13286,Q96RR1,Q96MP8
GO:BP	amide metabolic process	GO:0043603	false	4.452793521297291e-8	7.351367442897133	452	157	21	21017	Q9NZC2,P49810,P04156,P02649,P37840,P49768,P04062,P54802,Q9NWW5,P27544,P00441,P06276,P56817,P06865,Q9Y4U1,Q13510,Q9HCG7,P01375,Q14108,Q9BZ23,Q00604
GO:BP	monoatomic cation transport	GO:0006812	false	4.6184841891821725e-8	7.335500538792813	1032	157	31	21017	Q9NZC2,P49810,P04156,P00450,Q01959,Q9Y2E8,P37840,P49768,Q9NQ11,Q06787,P29474,Q8WXH2,Q96QT4,P00403,O95278,P35670,Q30201,P42858,P00414,P00156,P00846,P00395,O76024,Q86YT5,P03915,P02792,Q9Y487,P38606,P36543,P01127,O00429
GO:BP	synaptic signaling	GO:0099536	false	4.962388622832979e-8	7.304309227540035	783	157	27	21017	P05067,P04156,P10636,O43914,Q01959,P02649,Q5S007,P37840,P49768,Q9UQN3,Q16143,Q06787,Q9BXM7,Q8WXH2,Q9Y6H5,P51608,P06276,P56817,P01584,P22303,P54252,P01375,P23560,Q13286,Q96QK1,P07196,Q9H3Z4
GO:BP	purine-containing compound metabolic process	GO:0072521	false	7.12670338894182e-8	7.147111316020846	567	157	23	21017	Q9NZC2,P05067,P55072,Q5S007,P37840,P49768,Q9BXM7,P29474,P02766,O60313,P21912,P00846,Q16854,P03923,P03915,P03886,P31040,O14521,P38606,Q9NZK5,Q9NSU2,Q9BZ23,O00429
GO:BP	developmental process	GO:0032502	false	7.711782494786511e-8	7.112845227892324	6478	157	88	21017	Q9NZC2,P05067,P28799,P10636,Q9UM47,P01034,Q92743,O43914,Q01959,P07333,P02462,Q9Y2E8,P02649,Q96LT7,Q5S007,P37840,Q9Y287,P49768,Q9UBP0,P04062,Q06787,Q9BXM7,P29474,Q99574,Q9NUM4,P20226,O60313,P54259,O15118,P54802,P51608,P00403,Q04637,O95278,Q14203,P35670,O14896,P00441,P00156,P19971,P00395,O76024,D6RGH6,O60220,Q16854,Q9GZN7,P11169,Q9H1B7,P31040,P06276,Q9UBB4,O75165,Q9Y3I1,Q13753,Q92692,P01023,P06865,…
GO:BP	regulation of protein catabolic process	GO:0042176	false	8.468034001604409e-8	7.0722174068312365	372	157	19	21017	Q9NZC2,P01034,P55072,P02649,Q5S007,P37840,P49768,Q9NQ11,P04062,Q06787,Q9BXM7,O95278,Q30201,O76024,P01584,P54252,P01375,Q96QK1,Q96MT3
GO:BP	electron transport chain	GO:0022900	false	9.043385993360965e-8	7.043668932035159	174	157	14	21017	P37840,P04062,Q9BXM7,P00403,P21912,P00414,P00156,P00395,Q16854,P03923,P03915,P03886,P31040,O14521
GO:BP	phosphate-containing compound metabolic process	GO:0006796	false	9.466030450858925e-8	7.0238321028028725	2550	157	50	21017	Q9NZC2,P05067,P04156,P10636,P07333,P55072,P02649,Q96LT7,Q5S007,P37840,P49768,Q9NQ11,P04062,Q06787,Q9BXM7,P29474,O60313,Q96QT4,P51608,Q04637,O95278,P21912,P42858,P00441,P00846,P19971,Q16854,P03923,P03915,P03886,P54886,Q53HV7,P31040,Q13148,Q6VVB1,O14521,P01584,P05231,P01375,P23560,P36222,P38606,Q13286,Q7LG56,Q8IY17,Q9NSU2,P01127,Q9BZ23,P04141,O00429
GO:BP	phosphorus metabolic process	GO:0006793	false	9.87657518685056e-8	7.005393625787367	2553	157	50	21017	Q9NZC2,P05067,P04156,P10636,P07333,P55072,P02649,Q96LT7,Q5S007,P37840,P49768,Q9NQ11,P04062,Q06787,Q9BXM7,P29474,O60313,Q96QT4,P51608,Q04637,O95278,P21912,P42858,P00441,P00846,P19971,Q16854,P03923,P03915,P03886,P54886,Q53HV7,P31040,Q13148,Q6VVB1,O14521,P01584,P05231,P01375,P23560,P36222,P38606,Q13286,Q7LG56,Q8IY17,Q9NSU2,P01127,Q9BZ23,P04141,O00429
GO:BP	anatomical structure development	GO:0048856	false	1.01753771133916e-7	6.992449486257036	5924	157	83	21017	Q9NZC2,P05067,P28799,P10636,Q9UM47,P01034,Q92743,O43914,Q01959,P07333,P02462,Q9Y2E8,P02649,Q96LT7,Q5S007,P37840,Q9Y287,P49768,Q9UBP0,P04062,Q06787,Q9BXM7,P29474,Q99574,Q9NUM4,O60313,P54259,O15118,P54802,P51608,P00403,Q04637,O95278,Q14203,P35670,O14896,P00441,P00156,P19971,P00395,O76024,D6RGH6,O60220,Q16854,Q9GZN7,P11169,Q9H1B7,P31040,P06276,Q9UBB4,Q9Y3I1,Q13753,Q92692,P01023,P06865,P01584,P22303,…
GO:BP	regulation of phosphate metabolic process	GO:0019220	false	1.1702313224000467e-7	6.931728281747906	1071	157	31	21017	Q9NZC2,P05067,P04156,P10636,P07333,P55072,P02649,Q96LT7,Q5S007,P37840,P49768,P04062,Q06787,Q9BXM7,P29474,Q04637,O95278,P42858,P00441,Q13148,Q6VVB1,P01584,P05231,P01375,P23560,P36222,Q13286,Q9NSU2,P01127,P04141,O00429
GO:BP	regulation of phosphorus metabolic process	GO:0051174	false	1.1977752771348627e-7	6.92162465528146	1072	157	31	21017	Q9NZC2,P05067,P04156,P10636,P07333,P55072,P02649,Q96LT7,Q5S007,P37840,P49768,P04062,Q06787,Q9BXM7,P29474,Q04637,O95278,P42858,P00441,Q13148,Q6VVB1,P01584,P05231,P01375,P23560,P36222,Q13286,Q9NSU2,P01127,P04141,O00429
GO:BP	regulation of response to stress	GO:0080134	false	1.243724588417715e-7	6.905275779591108	1354	157	35	21017	Q9NZC2,P05067,P28799,P10636,P35637,O43914,P02649,Q5S007,P37840,P04062,Q9BXM7,P29474,O60313,P54802,Q04637,P00441,O76024,Q92692,P01023,P01584,P03372,P54252,Q6Y7W6,Q9NWF9,P05231,P01375,Q13216,Q13286,Q06830,Q9NSU2,O43462,P01127,Q96QK1,P00749,P43243
GO:BP	locomotory behavior	GO:0007626	false	1.2879907081226577e-7	6.890087270070627	214	157	15	21017	P05067,Q01959,P02649,Q5S007,P37840,O15118,P54802,P51608,Q9NWW5,P00441,P06865,Q6Y7W6,P43354,Q96QK1,P04080
GO:BP	regulation of protein metabolic process	GO:0051246	false	1.2896206452182548e-7	6.889538022970283	1975	157	43	21017	Q9NZC2,P05067,P28799,P04156,P10636,P01034,P00450,P07333,P55072,P02649,Q96LT7,Q5S007,P37840,Q9Y287,P49768,Q9NQ11,P04062,Q06787,Q9BXM7,Q99700,Q04637,O95278,Q30201,Q9NWW5,P42858,P00441,O76024,Q13148,Q6VVB1,P01584,P54252,Q6Y7W6,P05231,P01375,P23560,P36222,Q13286,P01127,Q96QK1,P00749,Q96MT3,P04080,P04141
GO:BP	nucleoside phosphate metabolic process	GO:0006753	false	1.3846748816983375e-7	6.858652185920433	642	157	24	21017	Q9NZC2,P05067,P55072,Q5S007,P37840,P49768,Q9BXM7,P29474,O60313,P21912,P00846,P19971,Q16854,P03923,P03915,P03886,Q53HV7,P31040,O14521,P38606,Q7LG56,Q9NSU2,Q9BZ23,O00429
GO:BP	neurogenesis	GO:0022008	false	1.5779994667767595e-7	6.801893147879419	1746	157	40	21017	Q9NZC2,P05067,P28799,P10636,Q9UM47,P07333,P02649,Q96LT7,Q5S007,P49768,Q9UBP0,P04062,Q06787,Q99574,Q9NUM4,O15118,P54802,P51608,Q04637,O95278,P00441,Q16854,Q9GZN7,P11169,P06276,Q9UBB4,Q9Y3I1,P06865,P01584,Q6Y7W6,P05231,Q9HCG7,P01375,P23560,Q14108,P43354,Q9NQV8,P07196,Q96MT3,Q00604
GO:BP	synapse organization	GO:0050808	false	1.6417872993165895e-7	6.784683108310743	485	157	21	21017	Q9NZC2,P05067,P04156,P10636,P02462,P55072,P02649,Q5S007,P37840,P49768,Q9UQN3,Q16143,P51608,Q04637,Q14203,P22303,P01375,P23560,Q13286,Q96QK1,P07196
GO:BP	multicellular organism development	GO:0007275	false	1.8737271267299156e-7	6.727293655702363	4658	157	71	21017	Q9NZC2,P05067,P28799,P10636,Q9UM47,O43914,Q01959,P07333,P02462,P02649,Q96LT7,Q5S007,P37840,Q9Y287,P49768,Q9UBP0,P04062,Q06787,P29474,Q99574,Q9NUM4,O60313,P54259,O15118,P54802,P51608,Q04637,O95278,Q14203,O14896,P00441,P19971,P00395,O76024,O60220,Q16854,Q9GZN7,P11169,Q9H1B7,P31040,P06276,Q9UBB4,Q9Y3I1,P01023,P06865,P01584,P22303,P03372,P54252,Q6Y7W6,P05231,Q9HCG7,P01375,P23560,P36222,Q14108,P43354,…
GO:BP	ATP metabolic process	GO:0046034	false	2.45281883672184e-7	6.610334527259376	224	157	15	21017	Q9NZC2,P05067,P55072,P49768,Q9BXM7,P21912,P00846,P03923,P03915,P03886,P31040,O14521,P38606,Q9NSU2,O00429
GO:BP	protein catabolic process	GO:0030163	false	2.691754115059374e-7	6.569964614340366	973	157	29	21017	Q9NZC2,P01034,P55072,P02649,Q5S007,P37840,P49768,Q9UQN3,Q9NQ11,P04062,Q06787,Q9BXM7,Q9NUM4,P54802,O95278,Q9UBX1,Q30201,Q9NWW5,O76024,Q9Y3I1,Q6VVB1,P01584,P54252,Q9NWF9,P01375,Q13216,Q13286,Q96QK1,Q96MT3
GO:BP	purine-containing compound biosynthetic process	GO:0072522	false	2.7054482976703744e-7	6.567760761214308	265	157	16	21017	Q9NZC2,P55072,P37840,Q9BXM7,P29474,P21912,P00846,Q16854,P03923,P03915,P03886,P31040,O14521,P38606,Q9NZK5,Q9BZ23
GO:BP	cellular response to stress	GO:0033554	false	3.117483146472491e-7	6.5061958856966635	1786	157	40	21017	Q9NZC2,P28799,P10636,P35637,P55072,Q5S007,P37840,P49768,Q9NQ11,P04062,Q06787,Q9BXM7,P29474,O60313,Q9Y484,P54802,Q04637,P00441,P05164,O76024,Q9UBH6,Q53HV7,Q13148,Q6VVB1,O14521,P54252,Q6Y7W6,P05231,P01375,Q13216,Q13286,Q7Z2E3,P43354,Q7LG56,Q06830,Q9NSU2,O43462,P07196,P54098,Q00604
GO:BP	amyloid precursor protein metabolic process	GO:0042982	false	3.3325163794699634e-7	6.477227707331676	74	157	10	21017	P49810,P04156,P02649,Q9Y287,P49768,P54802,P56817,P22303,P01375,Q13286
GO:BP	positive regulation of proteolysis	GO:0045862	false	4.524269528586535e-7	6.344451530340068	234	157	15	21017	Q9NZC2,P28799,P55072,P02649,Q5S007,P49768,P04062,Q06787,Q9BXM7,Q9NWW5,O76024,P01584,P54252,P01375,Q96MT3
GO:BP	ATP biosynthetic process	GO:0006754	false	4.862884481709094e-7	6.313106047016683	102	157	11	21017	Q9NZC2,P55072,Q9BXM7,P21912,P00846,P03923,P03915,P03886,P31040,O14521,P38606
GO:BP	response to stimulus	GO:0050896	false	5.401539319997954e-7	6.267482458155651	8993	157	106	21017	Q9NZC2,P05067,P49810,P28799,P04156,P10636,Q9UM47,P01034,P00450,Q92743,P35637,O43914,Q01959,P07333,P02462,P55072,P02649,Q96LT7,Q5S007,P37840,P49768,Q9UQN3,Q9NQ11,P04062,Q06787,Q9BXM7,P29474,P02766,P15289,O60313,Q9Y484,P61916,Q9NSK7,P54259,O15118,P54802,P51608,P00403,Q04637,O95278,P35670,Q30201,P27544,Q9NZD8,P42858,P00441,P00156,P00846,P19971,P00395,P05164,O76024,Q9UBH6,Q86YT5,P01920,P03915,P03886,…
GO:BP	negative regulation of response to stimulus	GO:0048585	false	5.698140937945777e-7	6.244266813114238	1663	157	38	21017	Q9NZC2,P28799,P04156,Q92743,Q01959,P55072,P02649,Q96LT7,Q5S007,P37840,P49768,P04062,Q9BXM7,P29474,O60313,O15118,Q30201,P42858,P00441,O76024,Q9Y3I1,P56817,P01023,P01584,P03372,P54252,Q6Y7W6,P05231,P01375,P23560,P43354,Q7LG56,Q9NSU2,P01127,Q96QK1,P00749,Q96MT3,P04141
GO:BP	glial cell development	GO:0021782	false	6.005426431500389e-7	6.221456148915168	133	157	12	21017	Q9NZC2,P05067,P28799,P10636,P49768,P54802,P51608,P00441,P01584,P05231,P01375,Q9NQV8
GO:BP	steroid metabolic process	GO:0008202	false	6.829741881063595e-7	6.165595709458737	326	157	17	21017	P05067,P02649,P04062,P61916,O15118,P51608,Q9NWW5,P00441,P03372,Q13510,Q9HCG7,P01375,Q9BXW6,O43462,Q9BZ23,O60494,Q02318
GO:BP	intracellular transport	GO:0046907	false	7.344761869946135e-7	6.134022280233814	1371	157	34	21017	P05067,P28799,P10636,P55072,P02649,Q96LT7,Q5S007,P49768,Q9UQN3,Q9NQ11,Q9UBP0,Q06787,Q9BXM7,Q9NUM4,O60313,P61916,O15118,P51608,O95278,Q14203,P42858,P00441,O60220,O75165,Q13148,P01584,Q13286,Q709C8,Q14108,P07602,Q96QK1,P07196,Q96MT3,Q00604
GO:BP	neuromuscular process	GO:0050905	false	7.368779534110932e-7	6.132604436902556	168	157	13	21017	P05067,Q01959,P04062,Q8WXH2,P51608,Q14203,P56817,P06865,Q6Y7W6,P01375,Q13286,Q96QK1,P07196
GO:BP	glial cell proliferation	GO:0014009	false	7.724410175229506e-7	6.112134672734555	58	157	9	21017	Q9NZC2,P07333,P04062,P51608,O95278,P01584,P05231,P01375,Q00604
GO:BP	macrophage activation	GO:0042116	false	8.191714388471928e-7	6.086625198174025	107	157	11	21017	Q9NZC2,P05067,P28799,P10636,O43914,Q5S007,P37840,P54802,P05231,P01375,Q9NSU2
GO:BP	inorganic ion homeostasis	GO:0098771	false	8.564301794204294e-7	6.067308037168322	531	157	21	21017	P05067,P04156,P00450,P02649,P37840,P49768,Q9NQ11,Q8WXH2,Q9NSK7,P54802,P35670,Q30201,P42858,P00441,O76024,Q9UBH6,P02792,Q9Y487,P38606,Q13286,Q96MP8
GO:BP	proteolysis	GO:0006508	false	9.002624725708001e-7	6.045630853037876	1457	157	35	21017	Q9NZC2,P49810,P28799,P04156,P01034,Q92743,P55072,P02649,Q5S007,P49768,Q9UQN3,Q9NQ11,P04062,Q06787,Q9BXM7,P54802,O95278,Q9UBX1,Q30201,Q9NWW5,O76024,P06276,Q9Y3I1,P56817,Q6VVB1,P01584,P54252,Q9NWF9,P01375,Q13216,Q13286,O43462,P00749,Q96MT3,P04080
GO:BP	cellular response to chemical stimulus	GO:0070887	false	9.072076776377124e-7	6.042293283030552	2186	157	44	21017	Q9NZC2,P05067,P04156,P10636,P00450,P07333,P02462,P55072,P02649,Q5S007,P37840,P49768,Q9NQ11,Q9BXM7,P29474,O15118,P54802,P51608,Q30201,P27544,P00441,P05164,Q86YT5,P06276,P56817,Q9Y487,O14521,P01584,P22303,P03372,P05231,P01375,P38606,Q13286,P43354,Q96RR1,Q06830,Q9NSU2,P01127,Q96QK1,Q00604,P04141,O00429,Q9NWM0
GO:BP	regulation of cellular component biogenesis	GO:0044087	false	0.000001071294832819897	5.970090989816593	965	157	28	21017	Q9NZC2,P05067,P10636,P55072,P02649,Q96LT7,Q5S007,P37840,Q9UQN3,Q9NQ11,P04062,Q06787,Q9BXM7,Q9Y484,Q9Y6H5,P51608,Q04637,Q14203,P42858,D6RGH6,P01584,Q9HCG7,P01375,P23560,P04350,Q13286,Q96QK1,P04141
GO:BP	purine nucleotide metabolic process	GO:0006163	false	0.0000011896262514189976	5.924589460827208	435	157	19	21017	Q9NZC2,P05067,P55072,Q5S007,P49768,Q9BXM7,P29474,O60313,P21912,P00846,Q16854,P03923,P03915,P03886,P31040,O14521,P38606,Q9NSU2,O00429
GO:BP	purine ribonucleoside triphosphate biosynthetic process	GO:0009206	false	0.0000014792204652928504	5.829967093261626	113	157	11	21017	Q9NZC2,P55072,Q9BXM7,P21912,P00846,P03923,P03915,P03886,P31040,O14521,P38606
GO:BP	astrocyte differentiation	GO:0048708	false	0.0000015215380607699703	5.817717179437505	86	157	10	21017	Q9NZC2,P05067,P28799,P10636,P49768,P54802,P51608,P01584,P05231,P01375
GO:BP	response to oxygen levels	GO:0070482	false	0.0000016234668941260205	5.789556563117427	345	157	17	21017	Q9NZC2,P49810,Q9BXM7,P51608,P00403,P00156,P00846,P00395,P03915,P03886,Q9Y487,O14521,P01375,P38606,P43354,P00749,Q00604
GO:BP	purine nucleoside triphosphate biosynthetic process	GO:0009145	false	0.000001626768047284732	5.788674366525752	114	157	11	21017	Q9NZC2,P55072,Q9BXM7,P21912,P00846,P03923,P03915,P03886,P31040,O14521,P38606
GO:BP	purine ribonucleotide metabolic process	GO:0009150	false	0.0000016965227831366302	5.7704403037028715	346	157	17	21017	Q9NZC2,P05067,P55072,Q5S007,P49768,Q9BXM7,O60313,P21912,P00846,P03923,P03915,P03886,P31040,O14521,P38606,Q9NSU2,O00429
GO:BP	import into cell	GO:0098657	false	0.000001814560202138323	5.741228618522808	921	157	27	21017	Q9NZC2,P05067,P04156,O43914,Q01959,P02649,Q96LT7,Q5S007,P37840,P49768,Q16143,Q06787,Q99700,O15118,Q30201,P00441,O75165,P22303,P01375,Q13286,Q14108,Q9NSU2,Q00604,O60494,P02741,O00429,Q9BXJ7
GO:BP	negative regulation of catabolic process	GO:0009895	false	0.0000022024766772611835	5.657088681776482	352	157	17	21017	Q9NZC2,P01034,P35637,Q5S007,P37840,P49768,Q9NQ11,Q06787,Q9BXM7,O15118,Q04637,Q30201,Q13148,P01584,P01375,Q709C8,Q96QK1
GO:BP	secondary alcohol metabolic process	GO:1902652	false	0.0000022418510941736967	5.649393237024866	149	157	12	21017	P05067,P02649,P04062,P61916,O15118,Q9NWW5,P00441,Q9HCG7,Q9BXW6,O43462,O60494,Q02318
GO:BP	ribonucleoside triphosphate biosynthetic process	GO:0009201	false	0.000002581582454588919	5.588113999223732	119	157	11	21017	Q9NZC2,P55072,Q9BXM7,P21912,P00846,P03923,P03915,P03886,P31040,O14521,P38606
GO:BP	lipid storage	GO:0019915	false	0.000002675015145303578	5.572673754763071	91	157	10	21017	Q9NZC2,P02649,P04062,P61916,O15118,P06865,P01584,P05231,P01375,P02741
GO:BP	regulation of localization	GO:0032879	false	0.00000267985479900827	5.57188873645547	2005	157	41	21017	Q9NZC2,P05067,P49810,P04156,P10636,O43914,P55072,P02649,Q96LT7,Q5S007,P37840,P49768,Q9NQ11,Q06787,Q9BXM7,P29474,Q99700,Q8WXH2,Q9Y6H5,P51608,Q04637,O95278,Q30201,P42858,P00441,O76024,O75165,Q13148,Q6VVB1,O14521,P01584,P22303,P05231,P01375,P23560,Q13286,P01127,Q96QK1,Q9H3Z4,P02741,O00429
GO:BP	sterol metabolic process	GO:0016125	false	0.0000030398962311679657	5.517141241062404	153	157	12	21017	P05067,P02649,P04062,P61916,O15118,Q9NWW5,P00441,Q9HCG7,Q9BXW6,O43462,O60494,Q02318
GO:BP	regulation of small molecule metabolic process	GO:0062012	false	0.0000032163470328887815	5.492637098500217	314	157	16	21017	Q9NZC2,P05067,P55072,P02649,P37840,P49768,Q9BXM7,P29474,P00441,P01584,P01375,Q13286,Q9NSU2,O43462,Q9BZ23,O00429
GO:BP	nucleoside phosphate biosynthetic process	GO:1901293	false	0.0000032163470328887815	5.492637098500217	314	157	16	21017	Q9NZC2,P55072,P37840,Q9BXM7,P29474,P21912,P00846,Q16854,P03923,P03915,P03886,P31040,O14521,P38606,Q7LG56,Q9BZ23
GO:BP	regulation of phosphorylation	GO:0042325	false	0.00000387812321197785	5.411378397054106	954	157	27	21017	Q9NZC2,P05067,P04156,P10636,P07333,P02649,Q96LT7,Q5S007,P37840,P49768,P04062,Q06787,Q9BXM7,Q04637,O95278,P42858,P00441,Q13148,Q6VVB1,P01584,P05231,P01375,P23560,P36222,Q13286,P01127,P04141
GO:BP	regulation of protein modification process	GO:0031399	false	0.00000406558589326155	5.390876859202722	1166	157	30	21017	Q9NZC2,P05067,P04156,P10636,P07333,P55072,P02649,Q96LT7,Q5S007,P37840,P49768,P04062,Q06787,Q9BXM7,Q04637,O95278,P42858,P00441,O76024,Q13148,Q6VVB1,P01584,P05231,P01375,P23560,P36222,Q13286,P01127,Q96MT3,P04141
GO:BP	cell junction organization	GO:0034330	false	0.000004071052488834391	5.3902932981452425	760	157	24	21017	Q9NZC2,P05067,P04156,P10636,P07333,P02462,P55072,P02649,Q5S007,P37840,P49768,Q9UQN3,Q16143,P51608,Q04637,Q14203,P01584,P22303,P01375,P23560,Q13286,Q96QK1,P07196,Q96MT3
GO:BP	ribonucleotide metabolic process	GO:0009259	false	0.0000041363177159656986	5.383386109906551	367	157	17	21017	Q9NZC2,P05067,P55072,Q5S007,P49768,Q9BXM7,O60313,P21912,P00846,P03923,P03915,P03886,P31040,O14521,P38606,Q9NSU2,O00429
GO:BP	positive regulation of molecular function	GO:0044093	false	0.000004338165149417788	5.362693918869636	959	157	27	21017	Q9NZC2,P05067,P49810,P28799,P04156,P10636,P07333,P55072,P02649,Q96LT7,Q5S007,P37840,P49768,Q9BXM7,P29474,Q04637,Q30201,P42858,P00441,P01584,P03372,P05231,P01375,P23560,P36222,P07602,P01127
GO:BP	neuron development	GO:0048666	false	0.000004401903052794991	5.356359526548643	1170	157	30	21017	P05067,P28799,P10636,Q9UM47,P07333,P02649,Q96LT7,Q5S007,P49768,Q9UBP0,Q06787,Q99574,Q9NUM4,P54802,P51608,P00441,Q16854,P11169,Q9UBB4,Q9Y3I1,P06865,P05231,Q9HCG7,P23560,Q14108,P43354,Q9NQV8,P07196,Q96MT3,Q00604
GO:BP	negative regulation of apoptotic signaling pathway	GO:2001234	false	0.000004488720092190144	5.34787747550888	234	157	14	21017	Q5S007,P49768,Q9BXM7,P29474,O60313,P42858,O76024,Q9Y3I1,P01584,P01375,P23560,P43354,Q7LG56,P04141
GO:BP	endocytosis	GO:0006897	false	0.00000479418776405504	5.31928496085386	704	157	23	21017	Q9NZC2,P05067,O43914,P02649,Q96LT7,Q5S007,P37840,Q16143,Q06787,Q99700,O15118,Q30201,P00441,O75165,P22303,Q13286,Q14108,Q9NSU2,Q00604,O60494,P02741,O00429,Q9BXJ7
GO:BP	cognition	GO:0050890	false	0.000005044339574522726	5.297195685307236	324	157	16	21017	Q9NZC2,P05067,P04156,P10636,Q01959,P02649,P49768,Q9UQN3,Q8WXH2,P51608,O95278,P42858,P06276,P01375,P23560,Q13286
GO:BP	nucleoside triphosphate biosynthetic process	GO:0009142	false	0.000005175189820061116	5.286073716152549	127	157	11	21017	Q9NZC2,P55072,Q9BXM7,P21912,P00846,P03923,P03915,P03886,P31040,O14521,P38606
GO:BP	regulation of protein phosphorylation	GO:0001932	false	0.000005359566094393204	5.270870368971143	901	157	26	21017	Q9NZC2,P05067,P04156,P07333,P02649,Q96LT7,Q5S007,P37840,P49768,P04062,Q06787,Q9BXM7,Q04637,O95278,P42858,P00441,Q13148,Q6VVB1,P01584,P05231,P01375,P23560,P36222,Q13286,P01127,P04141
GO:BP	central nervous system development	GO:0007417	false	0.00000540904017301705	5.2668797930347635	1038	157	28	21017	Q9NZC2,P05067,P28799,P10636,Q9UM47,O43914,Q01959,P07333,P02462,Q5S007,P49768,P04062,Q99574,P54259,P54802,P51608,Q14203,P00395,Q9GZN7,P01584,Q6Y7W6,P05231,Q9HCG7,P01375,P43354,Q9NQV8,P07196,Q00604
GO:BP	regulation of proteasomal protein catabolic process	GO:0061136	false	0.000005542620989351936	5.2562848179366295	198	157	13	21017	Q9NZC2,P55072,P02649,Q5S007,P49768,P04062,Q06787,Q9BXM7,O95278,Q30201,O76024,P54252,Q96MT3
GO:BP	monoatomic ion transport	GO:0006811	false	0.000005643472339590485	5.248453599226155	1256	157	31	21017	Q9NZC2,P49810,P04156,P00450,Q01959,Q9Y2E8,P37840,P49768,Q9NQ11,Q06787,P29474,Q8WXH2,Q96QT4,P00403,O95278,P35670,Q30201,P42858,P00414,P00156,P00846,P00395,O76024,Q86YT5,P03915,P02792,Q9Y487,P38606,P36543,P01127,O00429
GO:BP	multicellular organismal process	GO:0032501	false	0.0000057133751324640625	5.243107259816482	7234	157	90	21017	Q9NZC2,P05067,P28799,P04156,P10636,Q9UM47,P01034,O43914,Q01959,P07333,P02462,P02649,Q96LT7,Q5S007,P37840,Q9Y287,P49768,Q9UQN3,Q9UBP0,P04062,Q06787,P29474,Q99574,Q9NUM4,O60313,Q8WXH2,P54259,O15118,P54802,P51608,Q04637,O95278,Q14203,Q30201,O14896,Q9NWW5,P42858,P00441,P19971,P00395,P05164,O76024,O60220,Q16854,Q9GZN7,P11169,Q9H1B7,P31040,P06276,Q9UBB4,O75165,Q9Y3I1,P56817,Q92692,P01023,P06865,P01584,…
GO:BP	ribose phosphate metabolic process	GO:0019693	false	0.0000057179213915619175	5.2427618195001635	375	157	17	21017	Q9NZC2,P05067,P55072,Q5S007,P49768,Q9BXM7,O60313,P21912,P00846,P03923,P03915,P03886,P31040,O14521,P38606,Q9NSU2,O00429
GO:BP	nervous system process	GO:0050877	false	0.000006158421326270838	5.210530602309222	1489	157	34	21017	Q9NZC2,P05067,P04156,P10636,Q01959,P02649,Q5S007,P37840,P49768,Q9UQN3,P04062,Q06787,P29474,O60313,Q8WXH2,P51608,O95278,Q14203,Q9NWW5,P42858,P00441,P19971,O76024,P06276,P56817,P06865,Q6Y7W6,P01375,P23560,Q13286,Q14108,Q96QK1,P07196,Q00604
GO:BP	myeloid leukocyte activation	GO:0002274	false	0.00000621995220421127	5.206212952532181	240	157	14	21017	Q9NZC2,P05067,P28799,P10636,O43914,Q5S007,P37840,P49768,P54802,Q92692,P05231,P01375,Q9NSU2,P04141
GO:BP	nucleotide biosynthetic process	GO:0009165	false	0.00000621995220421127	5.206212952532181	240	157	14	21017	Q9NZC2,P55072,Q9BXM7,P29474,P21912,P00846,Q16854,P03923,P03915,P03886,P31040,O14521,P38606,Q7LG56
GO:BP	regulation of apoptotic signaling pathway	GO:2001233	false	0.000006971626221695889	5.156665905297909	380	157	17	21017	Q9NZC2,Q5S007,P49768,Q9BXM7,P29474,O60313,P42858,P00441,O76024,Q9Y3I1,P01584,P01375,P23560,P43354,Q7LG56,P04141,O00429
GO:BP	purine nucleotide biosynthetic process	GO:0006164	false	0.000007064134654130021	5.150941030978014	202	157	13	21017	Q9NZC2,P55072,Q9BXM7,P29474,P21912,P00846,Q16854,P03923,P03915,P03886,P31040,O14521,P38606
GO:BP	neuron differentiation	GO:0030182	false	0.000009083545174752226	5.04174461961308	1434	157	33	21017	P05067,P28799,P10636,Q9UM47,P07333,P02649,Q96LT7,Q5S007,P49768,Q9UBP0,P04062,Q06787,Q99574,Q9NUM4,P54802,P51608,Q04637,P00441,Q16854,P11169,Q9UBB4,Q9Y3I1,P06865,Q6Y7W6,P05231,Q9HCG7,P23560,Q14108,P43354,Q9NQV8,P07196,Q96MT3,Q00604
GO:BP	organophosphate metabolic process	GO:0019637	false	0.00000910251043365681	5.040838814588253	1063	157	28	21017	Q9NZC2,P05067,P55072,Q5S007,P37840,P49768,Q9BXM7,P29474,O60313,P51608,P21912,P00846,P19971,Q16854,P03923,P03915,P03886,Q53HV7,P31040,O14521,P38606,Q13286,Q7LG56,Q8IY17,Q9NSU2,P01127,Q9BZ23,O00429
GO:BP	negative regulation of biological process	GO:0048519	false	0.000009702125810045925	5.013133098061382	5865	157	78	21017	Q9NZC2,P05067,P49810,P28799,P04156,P10636,Q9UM47,P01034,P00450,Q92743,P35637,O43914,Q01959,P07333,P55072,P02649,Q96LT7,Q5S007,P37840,Q9Y287,P49768,Q16143,Q9NQ11,P04062,Q06787,Q9BXM7,P29474,Q99700,O60313,Q8WXH2,P54259,O15118,P51608,Q04637,O95278,Q30201,O14896,P42858,P00441,P05164,O76024,D6RGH6,Q16854,Q9H1B7,P06276,Q9Y3I1,Q13148,P56817,Q6VVB1,P01023,Q04446,P01584,P22303,P03372,P54252,Q6Y7W6,Q13510,…
GO:BP	generation of neurons	GO:0048699	false	0.00000985964024085579	5.006138931332783	1517	157	34	21017	P05067,P28799,P10636,Q9UM47,P07333,P02649,Q96LT7,Q5S007,P49768,Q9UBP0,P04062,Q06787,Q99574,Q9NUM4,P54802,P51608,Q04637,P00441,Q16854,P11169,P06276,Q9UBB4,Q9Y3I1,P06865,Q6Y7W6,P05231,Q9HCG7,P23560,Q14108,P43354,Q9NQV8,P07196,Q96MT3,Q00604
GO:BP	regulation of cellular localization	GO:0060341	false	0.000009925822794618781	5.003233482514295	997	157	27	21017	Q9NZC2,P04156,P10636,O43914,P55072,P02649,Q96LT7,Q5S007,P37840,P49768,Q9NQ11,Q9BXM7,P51608,Q04637,O95278,Q30201,O75165,Q13148,Q6VVB1,P01584,P22303,P05231,P01375,P23560,Q13286,Q96QK1,O00429
GO:BP	carbohydrate derivative biosynthetic process	GO:1901137	false	0.000010093466298610081	4.99595966271868	610	157	21	21017	Q9NZC2,P55072,Q9Y287,P49768,Q9BXM7,O15118,P21912,P00846,Q16854,P03923,P03915,P03886,P31040,O14521,P06865,P01584,P38606,Q9NZK5,Q7LG56,Q9NSU2,P01127
GO:BP	regulation of response to external stimulus	GO:0032101	false	0.000010715393787469392	4.969991864138485	1071	157	28	21017	Q9NZC2,P05067,P28799,O43914,Q01959,P07333,P02649,Q5S007,P37840,P04062,P29474,P54802,P00441,P56817,Q92692,P01023,P01584,P03372,Q6Y7W6,Q9NWF9,P05231,P01375,Q9NSU2,P01127,Q96QK1,P00749,P43243,O00429
GO:BP	regulation of molecular function	GO:0065009	false	0.000012453543680151803	4.904707051640377	1611	157	35	21017	Q9NZC2,P05067,P49810,P28799,P04156,P10636,P01034,P07333,P55072,P02649,Q96LT7,Q5S007,P37840,P49768,Q9NQ11,P04062,Q06787,Q9BXM7,P29474,Q8WXH2,Q04637,O95278,Q30201,P42858,P00441,P01584,P03372,P05231,P01375,P23560,P36222,P07602,P01127,P00749,P04080
GO:BP	gliogenesis	GO:0042063	false	0.000012849951070645216	4.891098526012783	346	157	16	21017	Q9NZC2,P05067,P28799,P10636,P07333,P49768,P04062,P54802,P51608,O95278,P00441,P01584,P05231,P01375,Q9NQV8,Q00604
GO:BP	lipid metabolic process	GO:0006629	false	0.000013326207243920337	4.87529343703883	1379	157	32	21017	Q9NZC2,P05067,P10636,P02649,P37840,P04062,P15289,P61916,O15118,P54802,P51608,Q9NWW5,P27544,P00441,P06865,P01584,P03372,Q13510,Q9HCG7,P01375,Q9BXW6,Q13286,P00326,Q14108,Q8IY17,P07602,Q9NSU2,O43462,P01127,Q9BZ23,O60494,Q02318
GO:BP	positive regulation of protein catabolic process	GO:0045732	false	0.000014168692541840182	4.848670223715986	214	157	13	21017	Q9NZC2,P55072,P02649,Q5S007,P49768,P04062,Q06787,O76024,P01584,P54252,P01375,Q96QK1,Q96MT3
GO:BP	regulation of catalytic activity	GO:0050790	false	0.000014481030639408949	4.839200527567083	1015	157	27	21017	Q9NZC2,P05067,P49810,P28799,P04156,P10636,P01034,P07333,P55072,P02649,Q96LT7,Q5S007,P37840,P49768,Q9NQ11,P04062,Q9BXM7,P29474,O95278,P42858,P00441,P01584,P01375,P36222,P07602,P01127,P04080
GO:BP	positive regulation of protein modification process	GO:0031401	false	0.000016145788560855613	4.791940739171747	751	157	23	21017	Q9NZC2,P05067,P04156,P07333,P55072,Q5S007,P37840,P49768,P04062,Q06787,Q9BXM7,Q04637,O76024,Q6VVB1,P01584,P05231,P01375,P23560,P36222,Q13286,P01127,Q96MT3,P04141
GO:BP	alcohol metabolic process	GO:0006066	false	0.000016382668198028223	4.785615364522409	352	157	16	21017	P05067,P02649,P37840,P04062,P61916,O15118,P51608,Q9NWW5,P00441,Q13510,Q9HCG7,Q9BXW6,P00326,O43462,O60494,Q02318
GO:BP	positive regulation of metabolic process	GO:0009893	false	0.000016871370818276772	4.7728496290512625	3648	157	57	21017	Q9NZC2,P05067,P28799,P04156,P10636,Q9UM47,P35637,O43914,P07333,P55072,P02649,Q96LT7,Q5S007,P37840,P49768,Q9NQ11,P04062,Q06787,Q9BXM7,P29474,P20226,Q9Y484,P54259,P51608,Q04637,O95278,Q30201,O14896,Q9NWW5,P27544,P42858,P00441,O76024,D6RGH6,Q9H1B7,Q9Y3I1,Q13148,Q6VVB1,P01584,P22303,P03372,P54252,Q6Y7W6,P05231,P01375,P23560,P36222,Q13216,Q13286,P43354,O43462,P01127,Q96QK1,Q96MT3,Q00604,P04141,P02741
GO:BP	cell-cell signaling	GO:0007267	false	0.000016885916800334816	4.772475354897248	1316	157	31	21017	P05067,P04156,P10636,O43914,Q01959,P02649,Q5S007,P37840,P49768,Q9UQN3,Q16143,Q06787,Q9BXM7,Q8WXH2,Q9Y6H5,P51608,Q30201,P06276,Q13148,P56817,P01584,P22303,P54252,P05231,P01375,P23560,Q13286,P01127,Q96QK1,P07196,Q9H3Z4
GO:BP	regulation of vacuole organization	GO:0044088	false	0.000016932686604327996	4.77127412961303	57	157	8	21017	P28799,Q96LT7,Q5S007,Q9BXM7,Q9NUM4,Q9Y484,Q14108,Q9NSU2
GO:BP	glial cell differentiation	GO:0010001	false	0.00001730042277459805	4.761943283782675	260	157	14	21017	Q9NZC2,P05067,P28799,P10636,P49768,P04062,P54802,P51608,P00441,P01584,P05231,P01375,Q9NQV8,Q00604
GO:BP	regulation of protein localization	GO:0032880	false	0.000019564196327817807	4.708537987659174	891	157	25	21017	Q9NZC2,P04156,P10636,O43914,P55072,P02649,Q96LT7,Q5S007,P37840,P49768,Q9NQ11,Q9BXM7,Q04637,O95278,Q30201,Q13148,Q6VVB1,P01584,P22303,P05231,P01375,P23560,Q13286,Q96QK1,O00429
GO:BP	negative regulation of signaling	GO:0023057	false	0.000021519547736949182	4.667166860208775	1407	157	32	21017	Q9NZC2,P04156,P10636,Q92743,P55072,P02649,Q5S007,P37840,P49768,P04062,Q06787,Q9BXM7,P29474,O60313,O15118,P42858,O76024,P06276,Q9Y3I1,P01584,P22303,P03372,P54252,Q6Y7W6,P05231,P01375,P23560,P43354,Q7LG56,Q9NSU2,Q96MT3,P04141
GO:BP	negative regulation of cell communication	GO:0010648	false	0.000021519547736949182	4.667166860208775	1407	157	32	21017	Q9NZC2,P04156,P10636,Q92743,P55072,P02649,Q5S007,P37840,P49768,P04062,Q06787,Q9BXM7,P29474,O60313,O15118,P42858,O76024,P06276,Q9Y3I1,P01584,P22303,P03372,P54252,Q6Y7W6,P05231,P01375,P23560,P43354,Q7LG56,Q9NSU2,Q96MT3,P04141
GO:BP	secretion	GO:0046903	false	0.00002338192566769106	4.63111972446531	968	157	26	21017	Q9NZC2,Q01959,P02649,Q96LT7,Q5S007,P37840,P49768,Q9NQ11,Q06787,Q9BXM7,Q9Y6H5,P51608,P00403,P35670,Q30201,Q13148,O14521,P01584,P22303,P05231,P01375,Q96QK1,Q96MT3,Q9H3Z4,P04141,O00429
GO:BP	plasma membrane bounded cell projection organization	GO:0120036	false	0.00002400533041475328	4.619692311926995	1572	157	34	21017	Q9NZC2,P05067,P28799,P04156,P10636,Q9UM47,P07333,P02649,Q96LT7,Q5S007,P49768,Q9UBP0,Q06787,Q99574,Q9NUM4,P51608,Q14203,P42858,P00441,D6RGH6,Q16854,Q9UBB4,Q9Y3I1,Q92692,P05231,P23560,Q13286,Q14108,P43354,Q9NQV8,Q96QK1,P07196,Q96MT3,Q00604
GO:BP	regulation of lipid metabolic process	GO:0019216	false	0.000026259079719017724	4.580720498351483	315	157	15	21017	Q9NZC2,P10636,P02649,P37840,P61916,P00441,P01584,Q13510,P01375,Q14108,P07602,Q9NSU2,O43462,P01127,Q9BZ23
GO:BP	negative regulation of cellular process	GO:0048523	false	0.000027455918572254563	4.561364021843953	5646	157	75	21017	Q9NZC2,P05067,P49810,P28799,P04156,P10636,Q9UM47,P01034,P00450,Q92743,P35637,O43914,P07333,P55072,P02649,Q96LT7,Q5S007,P37840,Q9Y287,P49768,Q16143,Q9NQ11,P04062,Q06787,Q9BXM7,P29474,Q99700,O60313,Q8WXH2,P54259,O15118,P51608,Q04637,O95278,Q30201,O14896,P42858,P00441,P05164,O76024,D6RGH6,Q16854,Q9H1B7,P06276,Q9Y3I1,Q13148,Q6VVB1,Q04446,P01584,P22303,P03372,P54252,Q6Y7W6,Q13510,Q9NWF9,P05231,P01375,…
GO:BP	system process	GO:0003008	false	0.000029293886052487616	4.533223012094284	2266	157	42	21017	Q9NZC2,P05067,P04156,P10636,Q01959,P02649,Q5S007,P37840,P49768,Q9UQN3,P04062,Q06787,P29474,O60313,Q8WXH2,O15118,P51608,O95278,Q14203,Q9NWW5,P42858,P00441,P19971,O76024,P06276,P56817,P06865,P01584,Q6Y7W6,P01375,P23560,Q13286,Q14108,Q7LG56,Q9NSU2,P01127,Q96QK1,P07196,Q00604,P02741,O00429,Q9BXJ7
GO:BP	regulation of transport	GO:0051049	false	0.00003132514418783311	4.504106921296744	1589	157	34	21017	Q9NZC2,P05067,P49810,P04156,P02649,Q96LT7,Q5S007,P37840,P49768,Q9NQ11,Q06787,Q9BXM7,P29474,Q99700,Q8WXH2,Q9Y6H5,P51608,O95278,Q30201,P42858,P00441,O76024,O75165,Q13148,O14521,P01584,P22303,P05231,P01375,Q13286,P01127,Q96QK1,Q9H3Z4,O00429
GO:BP	regulation of autophagy of mitochondrion	GO:1903146	false	0.0000355459836541639	4.449209463158501	41	157	7	21017	Q9NQ11,Q9BXM7,P27544,P42858,Q9Y3I1,Q709C8,O00429
GO:BP	reactive oxygen species metabolic process	GO:0072593	false	0.00003715726256236416	4.429956288700224	232	157	13	21017	P10636,O43914,Q5S007,P37840,Q9BXM7,P29474,P54802,P00441,P05164,P01375,Q06830,P01127,P02741
GO:BP	neuron cellular homeostasis	GO:0070050	false	0.00003821178298014475	4.417802697449711	63	157	8	21017	P05067,P49768,Q9UQN3,Q9NUM4,Q14203,P05231,P38606,P36543
GO:BP	regulation of organelle organization	GO:0033043	false	0.00004026002535913226	4.395125955892279	1139	157	28	21017	P28799,P10636,P07333,Q96LT7,Q5S007,P37840,Q9UQN3,Q9NQ11,Q9UBP0,Q9BXM7,Q9NUM4,O60313,Q9Y484,P51608,Q14203,P42858,D6RGH6,P01584,Q9HCG7,P01375,P04350,Q13286,Q14108,Q9NSU2,P01127,Q96QK1,P04141,O00429
GO:BP	cell projection organization	GO:0030030	false	0.00004669674364686555	4.330713403491828	1615	157	34	21017	Q9NZC2,P05067,P28799,P04156,P10636,Q9UM47,P07333,P02649,Q96LT7,Q5S007,P49768,Q9UBP0,Q06787,Q99574,Q9NUM4,P51608,Q14203,P42858,P00441,D6RGH6,Q16854,Q9UBB4,Q9Y3I1,Q92692,P05231,P23560,Q13286,Q14108,P43354,Q9NQV8,Q96QK1,P07196,Q96MT3,Q00604
GO:BP	positive regulation of phosphorus metabolic process	GO:0010562	false	0.00004735823275663794	4.324604512331598	667	157	21	21017	Q9NZC2,P05067,P04156,P10636,P07333,P55072,Q5S007,P37840,P49768,Q06787,Q9BXM7,P29474,Q04637,P01584,P05231,P01375,P23560,P36222,Q13286,P01127,P04141
GO:BP	positive regulation of phosphate metabolic process	GO:0045937	false	0.00004735823275663794	4.324604512331598	667	157	21	21017	Q9NZC2,P05067,P04156,P10636,P07333,P55072,Q5S007,P37840,P49768,Q06787,Q9BXM7,P29474,Q04637,P01584,P05231,P01375,P23560,P36222,Q13286,P01127,P04141
GO:BP	regulation of membrane potential	GO:0042391	false	0.00004788518666884793	4.319798815248417	433	157	17	21017	Q9NZC2,P05067,P10636,P55072,Q5S007,P37840,P49768,P04062,Q06787,Q9BXM7,P51608,P00441,P01375,Q13286,Q9BZ23,Q96MP8,Q00604
GO:BP	regulation of cell communication	GO:0010646	false	0.000049867980751584114	4.302178216826735	3453	157	54	21017	Q9NZC2,P05067,P04156,P10636,Q92743,O43914,P07333,P55072,P02649,Q96LT7,Q5S007,P37840,P49768,Q9UQN3,P04062,Q06787,Q9BXM7,P29474,O60313,Q8WXH2,Q9Y6H5,O15118,P51608,Q30201,P42858,P00441,P19971,O76024,P06276,Q9Y3I1,Q13148,P56817,Q92692,P01584,P22303,P03372,P54252,Q6Y7W6,P05231,P01375,P23560,P36222,Q13286,P43354,Q7LG56,Q06830,Q9NSU2,P01127,Q96QK1,P07196,P00749,Q96MT3,P04141,O00429
GO:BP	regulation of proteolysis involved in protein catabolic process	GO:1903050	false	0.00005027425928347619	4.298654319368092	238	157	13	21017	Q9NZC2,P55072,P02649,Q5S007,P49768,P04062,Q06787,Q9BXM7,O95278,Q30201,O76024,P54252,Q96MT3
GO:BP	positive regulation of protein metabolic process	GO:0051247	false	0.00005122683694688404	4.29050245925002	1152	157	28	21017	Q9NZC2,P05067,P28799,P04156,P07333,P55072,P02649,Q5S007,P37840,P49768,P04062,Q06787,Q9BXM7,Q04637,Q9NWW5,O76024,Q6VVB1,P01584,P54252,P05231,P01375,P23560,P36222,Q13286,P01127,Q96QK1,Q96MT3,P04141
GO:BP	neuron projection development	GO:0031175	false	0.00005959270730814807	4.224806884045235	1014	157	26	21017	P05067,P28799,P10636,Q9UM47,P07333,P02649,Q96LT7,Q5S007,P49768,Q9UBP0,Q06787,Q99574,Q9NUM4,P51608,P00441,Q16854,Q9UBB4,Q9Y3I1,P05231,P23560,Q14108,P43354,Q9NQV8,P07196,Q96MT3,Q00604
GO:BP	purine ribonucleotide biosynthetic process	GO:0009152	false	0.00006232109986457284	4.205364890686907	161	157	11	21017	Q9NZC2,P55072,Q9BXM7,P21912,P00846,P03923,P03915,P03886,P31040,O14521,P38606
GO:BP	positive regulation of catalytic activity	GO:0043085	false	0.00006664683015587499	4.176220501592198	618	157	20	21017	Q9NZC2,P49810,P28799,P04156,P10636,P07333,P55072,P02649,Q96LT7,Q5S007,P37840,P49768,Q9BXM7,P29474,P00441,P01584,P01375,P36222,P07602,P01127
GO:BP	proteasomal protein catabolic process	GO:0010498	false	0.00007271267779988549	4.138389861238413	502	157	18	21017	Q9NZC2,P55072,P02649,Q5S007,P49768,P04062,Q06787,Q9BXM7,P54802,O95278,Q30201,O76024,Q9Y3I1,Q6VVB1,P54252,Q9NWF9,Q13216,Q96MT3
GO:BP	autophagy of mitochondrion	GO:0000422	false	0.00007943309669192044	4.099998506190406	69	157	8	21017	Q9NQ11,P04062,Q9BXM7,P27544,P42858,Q9Y3I1,Q709C8,O00429
GO:BP	cellular component organization	GO:0016043	false	0.00008554504567182953	4.067805137492731	8108	157	94	21017	Q9NZC2,P05067,P49810,P28799,P04156,P10636,Q9UM47,P01034,P35637,O43914,P07333,P02462,Q9Y2E8,P55072,P02649,Q96LT7,Q5S007,P37840,P49768,Q9UQN3,Q16143,Q9NQ11,Q9UBP0,P04062,Q06787,Q9BXM7,P29474,Q99574,Q9NUM4,Q99700,P20226,O60313,Q9Y484,P61916,Q96QT4,Q9Y6H5,O15118,P54802,P51608,Q04637,O95278,Q14203,Q30201,Q9NWW5,P42858,P00441,P00414,P19971,P05164,D6RGH6,O60220,Q16854,P03923,P03915,A6NFY7,P03886,Q9UBB4,…
GO:BP	superoxide metabolic process	GO:0006801	false	0.00008911851348656166	4.050032066222947	70	157	8	21017	P10636,O43914,P29474,P54802,P00441,P05164,Q06830,P02741
GO:BP	cellular response to oxidative stress	GO:0034599	false	0.00008970064497469984	4.047204434236331	250	157	13	21017	P10636,Q5S007,P37840,Q9NQ11,Q9BXM7,P29474,P54802,P00441,P05164,P05231,P43354,Q06830,Q9NSU2
GO:BP	intracellular iron ion homeostasis	GO:0006879	false	0.0000998035385760698	4.00085406034773	71	157	8	21017	P00450,Q9NQ11,P54802,Q30201,P00441,P02792,Q9Y487,P38606
GO:BP	monoatomic cation transmembrane transport	GO:0098655	false	0.00010577307322709146	3.9756248770764455	832	157	23	21017	Q9NZC2,P49810,P04156,Q01959,Q9Y2E8,P37840,P49768,Q9NQ11,Q06787,Q8WXH2,Q96QT4,P00403,P35670,P42858,P00414,P00156,P00846,P00395,Q86YT5,P03915,Q9Y487,P38606,P36543
GO:BP	positive regulation of neuroinflammatory response	GO:0150078	false	0.00010636639691764542	3.973195551911235	15	157	5	21017	Q9NZC2,Q5S007,P01584,P05231,P01375
GO:BP	response to hypoxia	GO:0001666	false	0.00011316180218443347	3.94630014470283	302	157	14	21017	Q9NZC2,P49810,Q9BXM7,P51608,P00403,P00156,P00395,P03915,P03886,O14521,P01375,P43354,P00749,Q00604
GO:BP	carbohydrate derivative catabolic process	GO:1901136	false	0.00011838770270921993	3.9266934067591555	256	157	13	21017	P05067,P01034,P49768,P04062,P54802,P19971,Q53HV7,P06865,Q9HCG7,P36222,Q14108,Q9NZK5,Q9NSU2
GO:BP	protein metabolic process	GO:0019538	false	0.0001194157818459006	3.922938273577983	4813	157	66	21017	Q9NZC2,P05067,P49810,P28799,P04156,P10636,P01034,P00450,Q92743,P35637,P07333,P55072,P02649,Q96LT7,Q5S007,P37840,Q9Y287,P49768,Q9UQN3,Q9NQ11,P04062,Q06787,Q9BXM7,Q9NUM4,Q99700,Q96QT4,Q5JTZ9,O15118,P54802,Q04637,O95278,Q9UBX1,P35670,Q30201,Q9NWW5,P42858,P00441,O76024,Q9H1B7,P06276,Q9Y3I1,Q13148,P56817,Q6VVB1,P06865,P01584,P22303,P54252,Q6Y7W6,Q9NWF9,P05231,P01375,P23560,P36222,Q13216,Q13286,Q9NSU2,…
GO:BP	regulation of signaling	GO:0023051	false	0.00012618588225741446	3.8989892314680588	3446	157	53	21017	Q9NZC2,P05067,P04156,P10636,Q92743,O43914,P07333,P55072,P02649,Q96LT7,Q5S007,P37840,P49768,Q9UQN3,P04062,Q06787,Q9BXM7,P29474,O60313,Q8WXH2,Q9Y6H5,O15118,P51608,Q30201,P42858,P00441,O76024,P06276,Q9Y3I1,Q13148,P56817,Q92692,P01584,P22303,P03372,P54252,Q6Y7W6,P05231,P01375,P23560,P36222,Q13286,P43354,Q7LG56,Q06830,Q9NSU2,P01127,Q96QK1,P07196,P00749,Q96MT3,P04141,O00429
GO:BP	inflammatory response	GO:0006954	false	0.00014594702565407013	3.835804751345286	847	157	23	21017	Q9NZC2,P05067,P28799,P10636,O43914,P07333,P02649,Q5S007,P37840,P49768,P04062,P54802,P00441,P01023,P01584,P03372,P05231,P01375,P36222,Q9NSU2,Q96QK1,Q00604,P02741
GO:BP	positive regulation of small molecule metabolic process	GO:0062013	false	0.00015250296545286067	3.816721711285772	138	157	10	21017	Q9NZC2,P05067,P55072,P02649,P37840,P49768,Q9BXM7,P29474,P01584,P01375
GO:BP	ribonucleotide biosynthetic process	GO:0009260	false	0.0001555175754862314	3.808220523001383	176	157	11	21017	Q9NZC2,P55072,Q9BXM7,P21912,P00846,P03923,P03915,P03886,P31040,O14521,P38606
GO:BP	anatomical structure morphogenesis	GO:0009653	false	0.00017167913098747173	3.7652824937023373	2692	157	45	21017	Q9NZC2,P05067,P28799,P10636,Q9UM47,P01034,O43914,Q01959,P07333,P02462,Q9Y2E8,P02649,Q96LT7,Q5S007,P49768,Q9UBP0,P04062,Q9BXM7,P29474,Q9NUM4,O60313,P54802,P51608,P00441,P19971,Q9GZN7,P11169,Q92692,P06865,P01584,P03372,P05231,P01375,P23560,P36222,P43354,Q9NQV8,Q9NSU2,Q96QK1,P07196,Q9BZ23,Q96MT3,P43243,Q00604,O00429
GO:BP	cellular response to chemical stress	GO:0062197	false	0.0001829899629253904	3.7375727308469635	314	157	14	21017	P10636,Q5S007,P37840,Q9NQ11,Q9BXM7,P29474,P54802,P00441,P05164,P05231,Q13286,P43354,Q06830,Q9NSU2
GO:BP	proton motive force-driven ATP synthesis	GO:0015986	false	0.00019006066319955358	3.7211077596372273	77	157	8	21017	P21912,P00846,P03923,P03915,P03886,P31040,O14521,P38606
GO:BP	mitochondrion localization	GO:0051646	false	0.00019746760060172636	3.7045041508433965	52	157	7	21017	P10636,Q5S007,Q9UBP0,O60313,Q92692,P07196,O00429
GO:BP	response to decreased oxygen levels	GO:0036293	false	0.000197830857405166	3.7037059667550984	316	157	14	21017	Q9NZC2,P49810,Q9BXM7,P51608,P00403,P00156,P00395,P03915,P03886,O14521,P01375,P43354,P00749,Q00604
GO:BP	regulation of lysosomal lumen pH	GO:0035751	false	0.0002100850713363955	3.677604807501601	32	157	6	21017	P28799,Q5S007,Q9NUM4,Q9NWW5,P38606,Q13286
GO:BP	response to nitrogen compound	GO:1901698	false	0.00022203805156683924	3.653572592353881	1010	157	25	21017	Q9NZC2,P05067,P04156,Q01959,P55072,P02649,Q5S007,P49768,O15118,P51608,P00156,O76024,P06276,P56817,P01584,P22303,P54252,P05231,P01375,Q709C8,P43354,Q7LG56,Q9NSU2,Q96QK1,P07196
GO:BP	ribose phosphate biosynthetic process	GO:0046390	false	0.00023125472091137453	3.635909392665332	183	157	11	21017	Q9NZC2,P55072,Q9BXM7,P21912,P00846,P03923,P03915,P03886,P31040,O14521,P38606
GO:BP	regulation of mitophagy	GO:1901524	false	0.0002551926151643713	3.5931318975048256	33	157	6	21017	Q9BXM7,P27544,P42858,Q9Y3I1,Q709C8,O00429
GO:BP	establishment of mitochondrion localization	GO:0051654	false	0.0002551926151643713	3.5931318975048256	33	157	6	21017	P10636,Q9UBP0,O60313,Q92692,P07196,O00429
GO:BP	cell development	GO:0048468	false	0.00027864517933433167	3.554948465999522	2833	157	46	21017	Q9NZC2,P05067,P28799,P10636,Q9UM47,O43914,P07333,Q9Y2E8,P02649,Q96LT7,Q5S007,P49768,Q9UBP0,P04062,Q06787,Q9BXM7,Q99574,Q9NUM4,P54802,P51608,O14896,P00441,Q16854,Q9GZN7,P11169,Q9UBB4,Q9Y3I1,Q92692,P06865,P01584,P22303,P03372,P05231,Q9HCG7,P01375,P23560,Q14108,P43354,Q9NQV8,Q9NSU2,P01127,P07196,Q9BZ23,Q96MT3,Q00604,P04141
GO:BP	establishment of organelle localization	GO:0051656	false	0.0002828813529718864	3.5483956795077334	490	157	17	21017	P10636,Q5S007,P37840,P49768,Q9UQN3,Q9NQ11,Q9UBP0,Q9BXM7,O60313,P54802,P51608,Q14203,P42858,Q92692,Q13286,P07196,O00429
GO:BP	inorganic cation transmembrane transport	GO:0098662	false	0.00029246183889902755	3.53393079363917	811	157	22	21017	Q9NZC2,P49810,P04156,Q01959,Q9Y2E8,P37840,P49768,Q06787,Q8WXH2,Q96QT4,P00403,P35670,P42858,P00414,P00156,P00846,P00395,Q86YT5,P03915,Q9Y487,P38606,P36543
GO:BP	mitophagy	GO:0000423	false	0.0002939607381062763	3.5317106708206243	55	157	7	21017	P04062,Q9BXM7,P27544,P42858,Q9Y3I1,Q709C8,O00429
GO:BP	phosphorylation	GO:0016310	false	0.00029444161490711036	3.531000808983723	1575	157	32	21017	Q9NZC2,P05067,P04156,P10636,P07333,P02649,Q96LT7,Q5S007,P37840,P49768,Q9NQ11,P04062,Q06787,Q9BXM7,Q96QT4,Q04637,O95278,P42858,P00441,Q16854,P54886,Q13148,Q6VVB1,P01584,P05231,P01375,P23560,P36222,Q13286,P01127,Q9BZ23,P04141
GO:BP	regulation of neuroinflammatory response	GO:0150077	false	0.0003079725226427731	3.511488029593546	34	157	6	21017	Q9NZC2,P28799,Q5S007,P01584,P05231,P01375
GO:BP	amyloid precursor protein catabolic process	GO:0042987	false	0.0003338625088260211	3.476432347415088	56	157	7	21017	P49810,P04156,P02649,P49768,P56817,P01375,Q13286
GO:BP	learning or memory	GO:0007611	false	0.0003343914376479837	3.4757448515375695	280	157	13	21017	Q9NZC2,P05067,P04156,P10636,P02649,P49768,Q8WXH2,P51608,O95278,P42858,P06276,P23560,Q13286
GO:BP	regulation of purine nucleotide metabolic process	GO:1900542	false	0.00034303952473230996	3.464655838020749	83	157	8	21017	Q9NZC2,P05067,P55072,P49768,Q9BXM7,P29474,Q9NSU2,O00429
GO:BP	positive regulation of phosphorylation	GO:0042327	false	0.00034807757021944026	3.4583239613286825	620	157	19	21017	Q9NZC2,P05067,P04156,P10636,P07333,Q5S007,P37840,P49768,Q06787,Q9BXM7,Q04637,P01584,P05231,P01375,P23560,P36222,Q13286,P01127,P04141
GO:BP	cellular component organization or biogenesis	GO:0071840	false	0.0003622825974929315	3.4409525271145407	8323	157	94	21017	Q9NZC2,P05067,P49810,P28799,P04156,P10636,Q9UM47,P01034,P35637,O43914,P07333,P02462,Q9Y2E8,P55072,P02649,Q96LT7,Q5S007,P37840,P49768,Q9UQN3,Q16143,Q9NQ11,Q9UBP0,P04062,Q06787,Q9BXM7,P29474,Q99574,Q9NUM4,Q99700,P20226,O60313,Q9Y484,P61916,Q96QT4,Q9Y6H5,O15118,P54802,P51608,Q04637,O95278,Q14203,Q30201,Q9NWW5,P42858,P00441,P00414,P19971,P05164,D6RGH6,O60220,Q16854,P03923,P03915,A6NFY7,P03886,Q9UBB4,…
GO:BP	regulation of nucleotide metabolic process	GO:0006140	false	0.0003767659192852431	3.4239283886173775	84	157	8	21017	Q9NZC2,P05067,P55072,P49768,Q9BXM7,P29474,Q9NSU2,O00429
GO:BP	intracellular pH reduction	GO:0051452	false	0.0003782326839370571	3.4222409455062994	57	157	7	21017	P28799,Q9Y2E8,Q9NUM4,Q9NWW5,Q9Y487,P38606,Q13286
GO:BP	amyloid-beta metabolic process	GO:0050435	false	0.0003782326839370571	3.4222409455062994	57	157	7	21017	Q9NZC2,P49810,P04156,P02649,P49768,P56817,P01375
GO:BP	positive regulation of proteasomal protein catabolic process	GO:1901800	false	0.00038265292917304795	3.4171949578374106	116	157	9	21017	Q9NZC2,P55072,Q5S007,P49768,P04062,Q06787,O76024,P54252,Q96MT3
GO:BP	organelle localization	GO:0051640	false	0.0003841244191935239	3.4155280834000323	624	157	19	21017	P49810,P10636,Q5S007,P37840,P49768,Q9UQN3,Q9NQ11,Q9UBP0,Q9BXM7,Q9NUM4,O60313,P54802,P51608,Q14203,P42858,Q92692,Q13286,P07196,O00429
GO:BP	macrophage activation involved in immune response	GO:0002281	false	0.0004020373763132402	3.395733569870671	19	157	5	21017	Q9NZC2,P28799,O43914,P01375,Q9NSU2
GO:BP	positive regulation of biological process	GO:0048518	false	0.000417611528485041	3.3792275208096023	6235	157	77	21017	Q9NZC2,P05067,P28799,P04156,P10636,Q9UM47,Q92743,P35637,O43914,Q01959,P07333,P55072,P02649,Q96LT7,Q5S007,P37840,P49768,Q9NQ11,Q9UBP0,P04062,Q06787,Q9BXM7,P29474,Q99574,Q9NUM4,P20226,Q9Y484,P54259,P54802,P51608,Q04637,O95278,Q14203,Q30201,O14896,Q9NWW5,P27544,Q9NZD8,P42858,P00441,O76024,D6RGH6,Q9GZN7,Q9H1B7,Q9Y3I1,Q13148,P56817,Q6VVB1,Q13753,Q92692,P01023,P01584,P22303,P03372,P54252,Q6Y7W6,P05231,…
GO:BP	export from cell	GO:0140352	false	0.0004380826122636774	3.3584439838631286	901	157	23	21017	Q9NZC2,P02649,Q96LT7,Q5S007,P37840,P49768,Q9NQ11,Q06787,Q9BXM7,Q9Y6H5,P51608,P35670,Q30201,Q13148,O14521,P01584,P22303,P05231,P01375,Q96QK1,Q96MT3,Q9H3Z4,O00429
GO:BP	exploration behavior	GO:0035640	false	0.00044056498044390397	3.355990026941067	36	157	6	21017	P02649,Q5S007,Q8WXH2,P54802,P54252,Q00604
GO:BP	vacuolar acidification	GO:0007035	false	0.00044056498044390397	3.355990026941067	36	157	6	21017	P28799,Q9NUM4,Q9NWW5,Q9Y487,P38606,Q13286
GO:BP	response to copper ion	GO:0046688	false	0.00044056498044390397	3.355990026941067	36	157	6	21017	P04156,P37840,P35670,P00156,P00395,P56817
GO:BP	regulation of secretion by cell	GO:1903530	false	0.00044579385916221684	3.3508659182477327	567	157	18	21017	Q9NZC2,P02649,Q96LT7,Q5S007,P37840,Q9NQ11,Q06787,Q9BXM7,Q9Y6H5,Q30201,Q13148,O14521,P01584,P22303,P05231,P01375,Q96QK1,O00429
GO:BP	secretion by cell	GO:0032940	false	0.0004527148200660224	3.344175288213948	832	157	22	21017	Q9NZC2,P02649,Q96LT7,Q5S007,P37840,P49768,Q9NQ11,Q06787,Q9BXM7,Q9Y6H5,P51608,Q30201,Q13148,O14521,P01584,P22303,P05231,P01375,Q96QK1,Q96MT3,Q9H3Z4,O00429
GO:BP	inorganic ion transmembrane transport	GO:0098660	false	0.0004555085626792297	3.3415034547186733	903	157	23	21017	Q9NZC2,P49810,P04156,Q01959,Q9Y2E8,P37840,P49768,Q06787,Q8WXH2,Q96QT4,P00403,P35670,P42858,P00414,P00156,P00846,P00395,Q9UBH6,Q86YT5,P03915,Q9Y487,P38606,P36543
GO:BP	adult locomotory behavior	GO:0008344	false	0.0004955435375499065	3.3049181831826626	87	157	8	21017	P05067,P37840,O15118,P51608,P06865,Q6Y7W6,P43354,P04080
GO:BP	response to toxic substance	GO:0009636	false	0.0004977446954884913	3.3029933595925725	242	157	12	21017	P00450,P02649,Q9BXM7,P29474,P35670,P27544,P00441,P00156,P05164,P01375,Q06830,P07196
GO:BP	autophagosome organization	GO:1905037	false	0.0005117007864208593	3.2909839155704326	120	157	9	21017	Q96LT7,Q5S007,P49768,Q9NQ11,P04062,Q9BXM7,Q9Y484,O95278,Q13286
GO:BP	organic hydroxy compound biosynthetic process	GO:1901617	false	0.0005202639423321212	3.2837762724872714	243	157	12	21017	Q01959,P02649,P37840,P04062,P00441,Q13510,P01375,Q9BXW6,P43354,O43462,Q96QK1,Q02318
GO:BP	determination of adult lifespan	GO:0008340	false	0.0005226052066100185	3.2818262677990173	37	157	6	21017	Q5S007,P04062,P54259,P54802,P00441,Q9NSU2
GO:BP	lysosomal protein catabolic process	GO:1905146	false	0.0005328244332025879	3.2734158683689834	20	157	5	21017	Q9NQ11,P04062,Q9NUM4,Q13286,Q96QK1
GO:BP	response to reactive oxygen species	GO:0000302	false	0.0005383160720825792	3.26896265359955	199	157	11	21017	P10636,P02649,Q5S007,Q9BXM7,P29474,P00441,P05164,P03915,P05231,Q06830,Q9NSU2
GO:BP	cellular response to amyloid-beta	GO:1904646	false	0.0006167814864302628	3.209868670725334	38	157	6	21017	Q9NZC2,P05067,P04156,P49768,P56817,P01375
GO:BP	positive regulation of nucleotide metabolic process	GO:0045981	false	0.0006167814864302628	3.209868670725334	38	157	6	21017	Q9NZC2,P05067,P55072,P49768,Q9BXM7,P29474
GO:BP	positive regulation of purine nucleotide metabolic process	GO:1900544	false	0.0006167814864302628	3.209868670725334	38	157	6	21017	Q9NZC2,P05067,P55072,P49768,Q9BXM7,P29474
GO:BP	negative regulation of signal transduction	GO:0009968	false	0.0006248154029021591	3.204248272803997	1300	157	28	21017	Q9NZC2,P04156,Q92743,P55072,P02649,Q5S007,P37840,P49768,P04062,Q9BXM7,P29474,O60313,O15118,P42858,O76024,Q9Y3I1,P01584,P03372,P54252,Q6Y7W6,P05231,P01375,P23560,P43354,Q7LG56,Q9NSU2,Q96MT3,P04141
GO:BP	microglial cell proliferation	GO:0061518	false	0.000632382427772233	3.199020206462129	9	157	4	21017	Q9NZC2,P07333,P04062,Q00604
GO:BP	macromolecule localization	GO:0033036	false	0.0006343866127783527	3.1976459903465595	3211	157	49	21017	Q9NZC2,P04156,P10636,O43914,P55072,P02649,Q96LT7,Q5S007,P37840,P49768,Q9UQN3,Q9NQ11,P04062,Q06787,Q9BXM7,Q99700,Q9Y484,P61916,O15118,P51608,Q04637,O95278,Q30201,O60220,O75165,Q9Y3I1,Q13148,Q6VVB1,P06865,P01584,P22303,P03372,P54252,P05231,P01375,P23560,Q9BXW6,Q13286,Q709C8,Q14108,P07602,Q9NSU2,Q96QK1,Q96MT3,Q00604,O60494,P02741,O00429,Q9BXJ7
GO:BP	proton transmembrane transport	GO:1902600	false	0.000646040446189651	3.1897402915914315	161	157	10	21017	Q9Y2E8,P00403,P00414,P00156,P00846,P00395,P03915,Q9Y487,P38606,P36543
GO:BP	negative regulation of response to external stimulus	GO:0032102	false	0.0006491373499670062	3.187663401779516	403	157	15	21017	Q9NZC2,P28799,Q01959,P02649,P04062,P29474,P00441,P56817,P01023,Q6Y7W6,P01375,Q9NSU2,P01127,Q96QK1,P00749
GO:BP	membrane protein proteolysis	GO:0033619	false	0.0006819324765373586	3.1662586261045598	62	157	7	21017	P49810,P02649,P49768,P56817,P01584,P01375,O43462
GO:BP	regulation of defense response	GO:0031347	false	0.0006907960073527879	3.1606501812227945	783	157	21	21017	Q9NZC2,P05067,P28799,O43914,P02649,Q5S007,P37840,P04062,P54802,P00441,Q92692,P01023,P01584,P03372,Q6Y7W6,Q9NWF9,P05231,P01375,Q9NSU2,Q96QK1,P43243
GO:BP	ceramide catabolic process	GO:0046514	false	0.0006951247737785303	3.157937233251856	21	157	5	21017	P04062,P06865,Q13510,Q9HCG7,Q14108
GO:BP	neuron projection organization	GO:0106027	false	0.0007027828419760841	3.153178850088054	91	157	8	21017	Q9NZC2,P05067,P04156,P02649,Q5S007,P49768,Q14203,Q96QK1
GO:BP	regulation of intracellular pH	GO:0051453	false	0.0007027828419760841	3.153178850088054	91	157	8	21017	P28799,Q9Y2E8,Q5S007,Q9NUM4,Q9NWW5,Q9Y487,P38606,Q13286
GO:BP	cell differentiation	GO:0030154	false	0.0007559800455016058	3.1214896677830715	4381	157	60	21017	Q9NZC2,P05067,P28799,P10636,Q9UM47,Q92743,O43914,P07333,P02462,Q9Y2E8,P02649,Q96LT7,Q5S007,P49768,Q9UBP0,P04062,Q06787,Q9BXM7,Q99574,Q9NUM4,O15118,P54802,P51608,Q04637,O95278,O14896,P00441,P19971,D6RGH6,Q16854,Q9GZN7,P11169,P06276,Q9UBB4,O75165,Q9Y3I1,Q92692,P01023,P06865,P01584,P22303,P03372,Q6Y7W6,Q13510,P05231,Q9HCG7,P01375,P23560,Q14108,P43354,Q9NQV8,P07602,Q9NSU2,P01127,P07196,Q9BZ23,Q96MT3,…
GO:BP	cellular developmental process	GO:0048869	false	0.0007621550139920183	3.1179566889299055	4382	157	60	21017	Q9NZC2,P05067,P28799,P10636,Q9UM47,Q92743,O43914,P07333,P02462,Q9Y2E8,P02649,Q96LT7,Q5S007,P49768,Q9UBP0,P04062,Q06787,Q9BXM7,Q99574,Q9NUM4,O15118,P54802,P51608,Q04637,O95278,O14896,P00441,P19971,D6RGH6,Q16854,Q9GZN7,P11169,P06276,Q9UBB4,O75165,Q9Y3I1,Q92692,P01023,P06865,P01584,P22303,P03372,Q6Y7W6,Q13510,P05231,Q9HCG7,P01375,P23560,Q14108,P43354,Q9NQV8,P07602,Q9NSU2,P01127,P07196,Q9BZ23,Q96MT3,…
GO:BP	cellular response to toxic substance	GO:0097237	false	0.000775710084587666	3.1103005624912194	126	157	9	21017	P00450,P02649,Q9BXM7,P29474,P27544,P00441,P05164,P01375,Q06830
GO:BP	regulation of plasma membrane bounded cell projection organization	GO:0120035	false	0.0008027921871277953	3.095396862771245	655	157	19	21017	Q9NZC2,P28799,P04156,P10636,P02649,Q5S007,P49768,Q06787,Q99574,Q9NUM4,P42858,D6RGH6,Q16854,Q9Y3I1,P23560,Q13286,Q14108,Q96QK1,P07196
GO:BP	regulation of kinase activity	GO:0043549	false	0.0008352669140664532	3.078174721183573	469	157	16	21017	Q9NZC2,P05067,P04156,P10636,P07333,P02649,Q5S007,P37840,P04062,Q9BXM7,P42858,P00441,P01584,P01375,P36222,P01127
GO:BP	response to external stimulus	GO:0009605	false	0.0008495017649843074	3.0708357144733944	2367	157	40	21017	Q9NZC2,P05067,P28799,O43914,Q01959,P07333,P02649,Q5S007,P37840,P04062,Q06787,P29474,P61916,P54802,P51608,P42858,P00441,P19971,P05164,Q9UBH6,P56817,Q92692,P01023,P01584,P03372,Q6Y7W6,Q9NWF9,P05231,P01375,P36222,Q06830,Q9NSU2,P01127,Q96QK1,P00749,P43243,O60494,P04141,P02741,O00429
GO:BP	cell morphogenesis involved in neuron differentiation	GO:0048667	false	0.000899583334684487	3.045958598725075	595	157	18	21017	P05067,P10636,Q9UM47,P07333,P02649,Q96LT7,Q5S007,P49768,Q9UBP0,Q9NUM4,P00441,P06865,P23560,P43354,Q9NQV8,P07196,Q96MT3,Q00604
GO:BP	positive regulation of protein phosphorylation	GO:0001934	false	0.000899583334684487	3.045958598725075	595	157	18	21017	Q9NZC2,P05067,P04156,P07333,Q5S007,P37840,P49768,Q06787,Q9BXM7,Q04637,P01584,P05231,P01375,P23560,P36222,Q13286,P01127,P04141
GO:BP	response to metal ion	GO:0010038	false	0.0009601377355550199	3.017666461230481	360	157	14	21017	P04156,P10636,Q01959,Q5S007,P37840,Q9NQ11,O15118,P51608,P35670,Q30201,P00156,P00395,Q86YT5,P56817
GO:BP	regulation of cellular pH	GO:0030641	false	0.000980119756317576	3.0087208566234582	95	157	8	21017	P28799,Q9Y2E8,Q5S007,Q9NUM4,Q9NWW5,Q9Y487,P38606,Q13286
GO:BP	mitochondrial fission	GO:0000266	false	0.0009861712185293922	3.0060476765323862	41	157	6	21017	P10636,Q5S007,Q9BXM7,O60313,Q96QK1,O00429
GO:BP	dopamine metabolic process	GO:0042417	false	0.0009861712185293922	3.0060476765323862	41	157	6	21017	Q01959,P37840,Q16143,Q9Y6H5,P43354,Q96QK1
GO:BP	proteolysis involved in protein catabolic process	GO:0051603	false	0.0010025719604248862	2.9988844457463366	732	157	20	21017	Q9NZC2,P55072,P02649,Q5S007,P49768,Q9UQN3,P04062,Q06787,Q9BXM7,P54802,O95278,Q9UBX1,Q30201,O76024,Q9Y3I1,Q6VVB1,P54252,Q9NWF9,Q13216,Q96MT3
GO:BP	proton motive force-driven mitochondrial ATP synthesis	GO:0042776	false	0.0010532410475438444	2.9774722236502784	66	157	7	21017	P21912,P00846,P03923,P03915,P03886,P31040,O14521
GO:BP	regulation of establishment of protein localization	GO:0070201	false	0.0010730519731710763	2.9693792425123635	539	157	17	21017	Q9NZC2,P04156,P10636,P02649,Q5S007,P49768,Q9NQ11,Q9BXM7,O95278,Q13148,P01584,P22303,P05231,P01375,Q13286,Q96QK1,O00429
GO:BP	regulation of protein-containing complex assembly	GO:0043254	false	0.0010938476042734696	2.9610431800440242	420	157	15	21017	Q9NZC2,P10636,P55072,P02649,P37840,P04062,Q9BXM7,P51608,Q04637,Q14203,Q9HCG7,P01375,P04350,Q96QK1,P04141
GO:BP	regulation of cell projection organization	GO:0031344	false	0.0011541230329377916	2.937747891632765	671	157	19	21017	Q9NZC2,P28799,P04156,P10636,P02649,Q5S007,P49768,Q06787,Q99574,Q9NUM4,P42858,D6RGH6,Q16854,Q9Y3I1,P23560,Q13286,Q14108,Q96QK1,P07196
GO:BP	protein phosphorylation	GO:0006468	false	0.0011644041273068582	2.9338962638452015	1341	157	28	21017	Q9NZC2,P05067,P04156,P07333,P02649,Q96LT7,Q5S007,P37840,P49768,Q9NQ11,P04062,Q06787,Q9BXM7,Q96QT4,Q04637,O95278,P42858,P00441,Q13148,Q6VVB1,P01584,P05231,P01375,P23560,P36222,Q13286,P01127,P04141
GO:BP	regulation of synaptic plasticity	GO:0048167	false	0.0012169894586903924	2.9147131835221303	216	157	11	21017	P05067,P04156,P10636,O43914,P02649,P37840,P49768,Q06787,Q8WXH2,P51608,Q13286
GO:BP	metabolic process	GO:0008152	false	0.001223848068438664	2.912272493247807	14188	157	133	21017	Q9NZC2,P05067,P49810,P28799,P04156,P10636,Q9UM47,P01034,P00450,Q92743,P35637,O43914,Q01959,P07333,P55072,P02649,Q96LT7,Q5S007,P37840,Q9Y287,P49768,Q9UQN3,Q16143,Q9NQ11,Q9UBP0,P04062,Q06787,Q9BXM7,P29474,P02766,Q9NUM4,P15289,Q99700,P20226,O60313,Q9Y484,P61916,Q9NSK7,Q96QT4,Q9Y6H5,P54259,Q5JTZ9,O15118,P54802,P51608,P00403,Q04637,O95278,Q8N5K1,Q9UBX1,P21912,P35670,Q30201,O14896,Q9NWW5,P27544,P42858,…
GO:BP	biogenic amine metabolic process	GO:0006576	false	0.0013461097335295386	2.8709195354137926	99	157	8	21017	Q01959,P37840,Q16143,Q9Y6H5,P51608,P43354,Q96QK1,Q9NWM0
GO:BP	protein catabolic process in the vacuole	GO:0007039	false	0.0014259018168662596	2.84591037761263	24	157	5	21017	Q9NQ11,P04062,Q9NUM4,Q13286,Q96QK1
GO:BP	lysosomal lumen acidification	GO:0007042	false	0.0014259018168662596	2.84591037761263	24	157	5	21017	P28799,Q9NUM4,Q9NWW5,P38606,Q13286
GO:BP	organophosphate biosynthetic process	GO:0090407	false	0.0015169918538601285	2.8190167513379194	617	157	18	21017	Q9NZC2,P55072,P37840,Q9BXM7,P29474,P21912,P00846,Q16854,P03923,P03915,P03886,P31040,O14521,P38606,Q13286,Q7LG56,P01127,Q9BZ23
GO:BP	amyloid-beta formation	GO:0034205	false	0.001519884658020863	2.8181893688221646	44	157	6	21017	P49810,P04156,P02649,P49768,P56817,P01375
GO:BP	positive regulation of response to external stimulus	GO:0032103	false	0.0015888938070064875	2.7989051276964827	619	157	18	21017	Q9NZC2,P05067,P28799,O43914,P07333,Q5S007,P37840,P54802,Q92692,P01584,P03372,P05231,P01375,Q9NSU2,P01127,P00749,P43243,O00429
GO:BP	positive regulation of protein localization	GO:1903829	false	0.0016124893177741856	2.792503153745155	493	157	16	21017	Q9NZC2,P04156,P10636,O43914,P37840,P49768,Q9NQ11,Q9BXM7,Q04637,Q13148,P01584,P22303,P01375,Q13286,Q96QK1,O00429
GO:BP	regulation of secretion	GO:0051046	false	0.0016638814425626407	2.778877621960662	621	157	18	21017	Q9NZC2,P02649,Q96LT7,Q5S007,P37840,Q9NQ11,Q06787,Q9BXM7,Q9Y6H5,Q30201,Q13148,O14521,P01584,P22303,P05231,P01375,Q96QK1,O00429
GO:BP	positive regulation of proteolysis involved in protein catabolic process	GO:1903052	false	0.0016730570364934193	2.7764892531726177	138	157	9	21017	Q9NZC2,P55072,Q5S007,P49768,P04062,Q06787,O76024,P54252,Q96MT3
GO:BP	regulation of protein stability	GO:0031647	false	0.0018107254770757908	2.742147387802123	325	157	13	21017	P28799,P04156,O43914,Q5S007,P37840,Q9BXM7,P42858,O76024,Q9Y3I1,Q13148,Q7Z2E3,Q9NSU2,Q96QK1
GO:BP	biological regulation	GO:0065007	false	0.0018826704820583055	2.725225686540368	12671	157	123	21017	Q9NZC2,P05067,P49810,P28799,P04156,P10636,Q9UM47,P01034,P00450,Q92743,P35637,O43914,Q01959,P07333,P02462,Q9Y2E8,P55072,P02649,Q96LT7,Q5S007,P37840,Q9Y287,P49768,Q9UQN3,Q16143,Q9NQ11,Q9UBP0,P04062,Q06787,Q9BXM7,P29474,Q99574,P02766,Q9NUM4,Q99700,P20226,O60313,Q9Y484,P61916,Q8WXH2,Q9Y6H5,P54259,Q5JTZ9,O15118,P54802,P51608,P00403,Q04637,O95278,Q14203,Q8N5K1,P35670,Q30201,O14896,Q9NWW5,P27544,Q9NZD8,…
GO:BP	regulation of inflammatory response	GO:0050727	false	0.0018831095299890767	2.725124418758459	381	157	14	21017	Q9NZC2,P05067,P28799,P02649,Q5S007,P37840,P04062,P00441,P01584,P03372,P05231,P01375,Q9NSU2,Q96QK1
GO:BP	regulation of protein localization to cell periphery	GO:1904375	false	0.0018876997891268564	2.724067072692912	140	157	9	21017	Q9NZC2,P04156,P37840,Q04637,O95278,Q6VVB1,P01375,Q13286,Q96QK1
GO:BP	maintenance of location in cell	GO:0051651	false	0.0019002861977070547	2.7211809860342155	226	157	11	21017	P02649,P37840,P49768,Q9BXM7,Q8WXH2,P54802,P35670,P42858,P02792,P06865,Q709C8
GO:BP	regulation of response to stimulus	GO:0048583	false	0.0019273515102365684	2.7150390715229267	3958	157	55	21017	Q9NZC2,P05067,P28799,P04156,P10636,Q92743,P35637,O43914,Q01959,P07333,P55072,P02649,Q96LT7,Q5S007,P37840,P49768,P04062,Q9BXM7,P29474,O60313,O15118,P54802,Q04637,Q30201,Q9NZD8,P42858,P00441,O76024,Q9Y3I1,P56817,Q92692,P01023,P01584,P03372,P54252,Q6Y7W6,Q9NWF9,P05231,P01375,P23560,P36222,Q13216,Q13286,P43354,Q7LG56,Q06830,Q9NSU2,O43462,P01127,Q96QK1,P00749,Q96MT3,P43243,P04141,O00429
GO:BP	negative regulation of phosphate metabolic process	GO:0045936	false	0.002075387030578542	2.6829009015683494	329	157	13	21017	P04156,P10636,P02649,Q96LT7,Q5S007,P37840,P49768,P04062,Q04637,O95278,Q13148,P01584,P01127
GO:BP	negative regulation of phosphorus metabolic process	GO:0010563	false	0.002075387030578542	2.6829009015683494	329	157	13	21017	P04156,P10636,P02649,Q96LT7,Q5S007,P37840,P49768,P04062,Q04637,O95278,Q13148,P01584,P01127
GO:BP	regulation of ATP metabolic process	GO:1903578	false	0.0021093258735934784	2.675856320132184	73	157	7	21017	Q9NZC2,P05067,P55072,P49768,Q9BXM7,Q9NSU2,O00429
GO:BP	regulation of pH	GO:0006885	false	0.002110964546931651	2.6755190604873436	105	157	8	21017	P28799,Q9Y2E8,Q5S007,Q9NUM4,Q9NWW5,Q9Y487,P38606,Q13286
GO:BP	positive regulation of macromolecule metabolic process	GO:0010604	false	0.00224905767873452	2.647999406620875	3349	157	49	21017	Q9NZC2,P05067,P28799,P04156,Q9UM47,P35637,O43914,P07333,P55072,P02649,Q5S007,P37840,P49768,Q9NQ11,P04062,Q06787,Q9BXM7,P29474,P20226,P54259,P51608,Q04637,Q30201,O14896,Q9NWW5,P00441,O76024,D6RGH6,Q9H1B7,Q13148,Q6VVB1,P01584,P03372,P54252,Q6Y7W6,P05231,P01375,P23560,P36222,Q13216,Q13286,P43354,O43462,P01127,Q96QK1,Q96MT3,Q00604,P04141,P02741
GO:BP	membrane protein ectodomain proteolysis	GO:0006509	false	0.0022695949982389414	2.6440516343146103	47	157	6	21017	P49810,P02649,P49768,P56817,P01584,P01375
GO:BP	positive regulation of transport	GO:0051050	false	0.0023118341370398413	2.636043327670328	844	157	21	21017	Q9NZC2,P02649,Q5S007,P37840,P49768,Q9NQ11,Q06787,Q9BXM7,P51608,Q30201,P42858,P00441,O76024,Q13148,P01584,P22303,P01375,Q13286,P01127,Q96QK1,O00429
GO:BP	regulation of reactive oxygen species metabolic process	GO:2000377	false	0.002389262182171016	2.6217361909690284	144	157	9	21017	P10636,O43914,Q5S007,P37840,Q9BXM7,P00441,P01375,P01127,P02741
GO:BP	nitrogen compound transport	GO:0071705	false	0.002398577992766959	2.6200461553395806	1909	157	34	21017	Q9NZC2,Q01959,P55072,P02649,Q5S007,P37840,P49768,Q9UQN3,Q9NQ11,Q06787,Q9BXM7,Q99700,P51608,O95278,Q30201,O60220,O75165,Q13148,O14521,P01584,P22303,P05231,P01375,Q13286,Q709C8,Q14108,P07602,Q96QK1,Q96MT3,Q00604,O60494,P04141,O00429,Q9BXJ7
GO:BP	ceramide metabolic process	GO:0006672	false	0.0024369039786168527	2.613161582993535	107	157	8	21017	P04062,P54802,Q9NWW5,P27544,P06865,Q13510,Q9HCG7,Q14108
GO:BP	macrophage proliferation	GO:0061517	false	0.00244125089527298	2.612387584436483	12	157	4	21017	Q9NZC2,P07333,P04062,Q00604
GO:BP	dopamine biosynthetic process	GO:0042416	false	0.00244125089527298	2.612387584436483	12	157	4	21017	Q01959,P37840,P43354,Q96QK1
GO:BP	regulation of lysosome organization	GO:1905671	false	0.00244125089527298	2.612387584436483	12	157	4	21017	P28799,Q9NUM4,Q14108,Q9NSU2
GO:BP	neuron projection maintenance	GO:1990535	false	0.00244125089527298	2.612387584436483	12	157	4	21017	P05067,P04156,P49768,Q14203
GO:BP	positive regulation of protein localization to cell periphery	GO:1904377	false	0.0025376531636116285	2.595567735835806	75	157	7	21017	Q9NZC2,P04156,P37840,Q04637,P01375,Q13286,Q96QK1
GO:BP	cellular response to oxygen-containing compound	GO:1901701	false	0.002569546691948299	2.5901434862211685	1153	157	25	21017	Q9NZC2,P05067,P04156,P10636,P55072,Q5S007,P49768,Q9BXM7,P29474,P27544,P00441,P05164,P56817,P01584,P22303,P03372,P05231,P01375,P43354,Q96RR1,Q06830,Q9NSU2,P01127,Q96QK1,P04141
GO:BP	response to amyloid-beta	GO:1904645	false	0.0025779044541760546	2.588733183100952	48	157	6	21017	Q9NZC2,P05067,P04156,P49768,P56817,P01375
GO:BP	astrocyte activation involved in immune response	GO:0002265	false	0.0028050729226167595	2.552055844041187	4	157	3	21017	P05067,P28799,P49768
GO:BP	glucosylceramide catabolic process	GO:0006680	false	0.0028050729226167595	2.552055844041187	4	157	3	21017	P04062,Q9HCG7,Q14108
GO:BP	amine metabolic process	GO:0009308	false	0.0030057608770228932	2.522045572624767	110	157	8	21017	Q01959,P37840,Q16143,Q9Y6H5,P51608,P43354,Q96QK1,Q9NWM0
GO:BP	axo-dendritic transport	GO:0008088	false	0.003036473479765693	2.517630507606366	77	157	7	21017	P05067,P10636,Q9UBP0,O60313,P51608,P00441,P07196
GO:BP	negative regulation of phosphorylation	GO:0042326	false	0.0031309847027843696	2.5043190542331537	288	157	12	21017	P04156,P10636,P02649,Q96LT7,Q5S007,P37840,P49768,P04062,Q04637,O95278,Q13148,P01584
GO:BP	adult behavior	GO:0030534	false	0.003174730521947832	2.49829313267056	149	157	9	21017	P05067,P37840,O15118,P54802,P51608,P06865,Q6Y7W6,P43354,P04080
GO:BP	cellular response to reactive oxygen species	GO:0034614	false	0.003174730521947832	2.49829313267056	149	157	9	21017	P10636,Q5S007,Q9BXM7,P29474,P00441,P05164,P05231,Q06830,Q9NSU2
GO:BP	negative regulation of long-term synaptic potentiation	GO:1900272	false	0.003505744812591937	2.455219699912695	13	157	4	21017	P05067,P04156,O43914,P02649
GO:BP	microglia differentiation	GO:0014004	false	0.003505744812591937	2.455219699912695	13	157	4	21017	P05067,P04062,P54802,Q00604
GO:BP	monoatomic ion transmembrane transport	GO:0034220	false	0.0035231297579134493	2.4530713613296773	1017	157	23	21017	Q9NZC2,P49810,P04156,Q01959,Q9Y2E8,P37840,P49768,Q9NQ11,Q06787,Q8WXH2,Q96QT4,P00403,P35670,P42858,P00414,P00156,P00846,P00395,Q86YT5,P03915,Q9Y487,P38606,P36543
GO:BP	positive regulation of macroautophagy	GO:0016239	false	0.0036147736742129545	2.441918889273312	79	157	7	21017	Q96LT7,Q9BXM7,Q9Y484,O95278,P27544,P42858,Q9Y3I1
GO:BP	cell activation	GO:0001775	false	0.0037239356745240814	2.4289978294201564	1098	157	24	21017	Q9NZC2,P05067,P28799,P04156,P10636,O43914,P02649,Q5S007,P37840,P49768,P04062,P29474,P54802,Q30201,P00441,Q9Y3I1,Q92692,P01584,P05231,P01375,Q06830,Q9NSU2,P01127,P04141
GO:BP	metal ion transport	GO:0030001	false	0.00408579490360992	2.3887234376218363	875	157	21	21017	Q9NZC2,P49810,P04156,P00450,Q01959,Q9Y2E8,P37840,P49768,Q06787,P29474,Q8WXH2,Q96QT4,O95278,P35670,Q30201,P42858,O76024,Q86YT5,P02792,P01127,O00429
GO:BP	negative regulation of metabolic process	GO:0009892	false	0.00409283365661047	2.387975905851727	3418	157	49	21017	Q9NZC2,P05067,P28799,P04156,P10636,Q9UM47,P01034,P00450,P35637,O43914,P02649,Q96LT7,Q5S007,P37840,Q9Y287,P49768,Q9NQ11,P04062,Q06787,Q9BXM7,P54259,O15118,P51608,Q04637,O95278,Q30201,P00441,O76024,D6RGH6,Q9H1B7,Q13148,Q6VVB1,P01584,P03372,Q6Y7W6,Q13510,Q9NWF9,P05231,P01375,Q13286,Q709C8,P43354,Q9NQV8,P01127,Q96QK1,P00749,Q96MT3,P04080,P04141
GO:BP	cellular response to stimulus	GO:0051716	false	0.004394176517955959	2.357122501071757	7320	157	83	21017	Q9NZC2,P05067,P49810,P28799,P04156,P10636,Q9UM47,P00450,Q92743,P35637,O43914,P07333,P02462,P55072,P02649,Q96LT7,Q5S007,P37840,P49768,Q9NQ11,P04062,Q06787,Q9BXM7,P29474,P02766,O60313,Q9Y484,O15118,P54802,P51608,Q04637,O95278,Q30201,P27544,Q9NZD8,P42858,P00441,P19971,P05164,O76024,Q9UBH6,Q86YT5,P35858,Q53HV7,P06276,Q9Y3I1,Q13148,P56817,Q9Y487,Q6VVB1,O14521,Q92692,P01584,P22303,P03372,P54252,Q6Y7W6,…
GO:BP	regulation of mitochondrial fission	GO:0090140	false	0.004610871051896243	2.336217023135825	30	157	5	21017	P10636,Q5S007,Q9BXM7,Q96QK1,O00429
GO:BP	positive regulation of purine nucleotide biosynthetic process	GO:1900373	false	0.004879506547072182	2.311624094947963	14	157	4	21017	Q9NZC2,P55072,Q9BXM7,P29474
GO:BP	positive regulation of nucleotide biosynthetic process	GO:0030810	false	0.004879506547072182	2.311624094947963	14	157	4	21017	Q9NZC2,P55072,Q9BXM7,P29474
GO:BP	positive regulation of cellular process	GO:0048522	false	0.005014218847323265	2.2997967150306295	5886	157	71	21017	Q9NZC2,P05067,P28799,P04156,P10636,Q9UM47,Q92743,P35637,O43914,P07333,P55072,P02649,Q96LT7,Q5S007,P37840,P49768,Q9NQ11,Q9UBP0,P04062,Q06787,Q9BXM7,P29474,Q99574,Q9NUM4,P20226,Q9Y484,P54259,P51608,Q04637,O95278,Q14203,Q30201,O14896,Q9NWW5,P27544,P42858,P00441,O76024,D6RGH6,Q9GZN7,Q9H1B7,Q9Y3I1,Q13148,P56817,Q6VVB1,Q13753,Q92692,P01584,P22303,P03372,P54252,Q6Y7W6,P05231,P01375,P23560,P36222,Q13216,…
GO:BP	regulation of transferase activity	GO:0051338	false	0.0051142948418927605	2.2912142382737106	539	157	16	21017	Q9NZC2,P05067,P04156,P10636,P07333,P02649,Q5S007,P37840,P04062,Q9BXM7,P42858,P00441,P01584,P01375,P36222,P01127
GO:BP	positive regulation of protein binding	GO:0032092	false	0.005228894509754375	2.281590119748792	54	157	6	21017	P05067,P02649,Q5S007,P49768,Q30201,P23560
GO:BP	apoptotic signaling pathway	GO:0097190	false	0.005273070265400345	2.277936441512776	606	157	17	21017	Q9NZC2,Q5S007,P49768,Q9BXM7,P29474,O60313,P42858,P00441,O76024,Q9Y3I1,P01584,P01375,P23560,P43354,Q7LG56,P04141,O00429
GO:BP	mitochondrial genome maintenance	GO:0000002	false	0.005464548228246597	2.262445736749902	31	157	5	21017	O60313,P19971,Q96RR1,Q7LG56,P54098
GO:BP	transmembrane transport	GO:0055085	false	0.0055486762678941285	2.255810612934718	1538	157	29	21017	Q9NZC2,P05067,P49810,P04156,Q01959,Q9Y2E8,P37840,P49768,Q9NQ11,Q06787,Q8WXH2,Q96QT4,P00403,O95278,P35670,P42858,P00414,P00156,P00846,P00395,Q9UBH6,Q86YT5,P03915,Q9Y487,P01584,P01375,P38606,Q13286,P36543
GO:BP	lipid localization	GO:0010876	false	0.005700842603077378	2.2440609494464203	480	157	15	21017	Q9NZC2,P02649,P04062,P61916,O15118,P06865,P01584,P05231,P01375,Q9BXW6,Q13286,Q709C8,Q14108,P07602,P02741
GO:BP	animal organ development	GO:0048513	false	0.005712401151966622	2.2431813019377373	3047	157	45	21017	P05067,Q9UM47,Q92743,O43914,Q01959,P07333,P02462,Q5S007,P49768,P04062,P29474,P54259,O15118,P54802,P51608,P00403,Q04637,P35670,O14896,P00441,P00156,P00395,O76024,Q9GZN7,P11169,P01023,P01584,P22303,P03372,Q13510,P05231,P01375,P36222,P43354,Q9NQV8,Q7LG56,P07602,Q9NSU2,O43462,P01127,P07196,Q96MT3,P43243,Q00604,P04141
GO:BP	establishment of vesicle localization	GO:0051650	false	0.005819854316010937	2.235087886577678	205	157	10	21017	Q5S007,P37840,P49768,Q9NQ11,Q9BXM7,P54802,P51608,Q14203,P42858,Q13286
GO:BP	neuromuscular process controlling balance	GO:0050885	false	0.005833172114445946	2.2340952090232076	55	157	6	21017	P05067,Q8WXH2,P06865,Q6Y7W6,Q13286,P07196
GO:BP	positive regulation of organelle organization	GO:0010638	false	0.0058467968168725995	2.2330819981490806	481	157	15	21017	P28799,P10636,P37840,Q9UBP0,Q9BXM7,Q9Y484,P51608,Q14203,P42858,P01584,P01375,P01127,Q96QK1,P04141,O00429
GO:BP	defense response	GO:0006952	false	0.0060722079261684705	2.21665336563011	1809	157	32	21017	Q9NZC2,P05067,P28799,P10636,P01034,O43914,P07333,P02649,Q5S007,P37840,P49768,P04062,P54802,P51608,Q04637,P00441,P05164,Q92692,P01023,P01584,P03372,Q6Y7W6,Q9NWF9,P05231,P01375,P36222,Q06830,Q9NSU2,Q96QK1,P43243,Q00604,P02741
GO:BP	regulation of cell activation	GO:0050865	false	0.0065575956117759565	2.1832553685433296	616	157	17	21017	Q9NZC2,P28799,P04156,O43914,P02649,Q5S007,P37840,P29474,Q30201,P00441,Q9Y3I1,Q92692,P01584,P05231,P01375,Q9NSU2,P01127
GO:BP	receptor-mediated endocytosis	GO:0006898	false	0.00660849378469729	2.1798975141202805	257	157	11	21017	P02649,P37840,Q06787,Q99700,Q30201,O75165,P22303,Q13286,Q14108,O60494,Q9BXJ7
GO:BP	positive regulation of amyloid fibril formation	GO:1905908	false	0.006974150986621613	2.1565086546160797	5	157	3	21017	P05067,P02649,P49768
GO:BP	energy coupled proton transmembrane transport, against electrochemical gradient	GO:0015988	false	0.006974150986621613	2.1565086546160797	5	157	3	21017	P00156,P00395,P03915
GO:BP	electron transport coupled proton transport	GO:0015990	false	0.006974150986621613	2.1565086546160797	5	157	3	21017	P00156,P00395,P03915
GO:BP	sphingolipid metabolic process	GO:0006665	false	0.007003479573442549	2.1546861336879077	164	157	9	21017	P04062,P54802,Q9NWW5,P27544,P06865,Q13510,Q9HCG7,Q14108,P07602
GO:BP	catechol-containing compound metabolic process	GO:0009712	false	0.007212484159259568	2.1419151276738155	57	157	6	21017	Q01959,P37840,Q16143,Q9Y6H5,P43354,Q96QK1
GO:BP	catecholamine metabolic process	GO:0006584	false	0.007212484159259568	2.1419151276738155	57	157	6	21017	Q01959,P37840,Q16143,Q9Y6H5,P43354,Q96QK1
GO:BP	organelle transport along microtubule	GO:0072384	false	0.007484319891271103	2.1258476583653962	88	157	7	21017	P10636,Q9UBP0,O60313,P51608,P42858,Q13286,P07196
GO:BP	cytoskeleton-dependent intracellular transport	GO:0030705	false	0.007523447039174085	2.123583131869721	211	157	10	21017	P05067,P10636,Q9UBP0,O60313,P51608,P42858,P00441,Q13286,P07196,Q96MT3
GO:BP	membrane lipid metabolic process	GO:0006643	false	0.007845825615226796	2.1053613489195055	212	157	10	21017	P04062,P54802,Q9NWW5,P27544,P06865,Q13510,Q9HCG7,P01375,Q14108,P07602
GO:BP	regulation of peptidyl-serine phosphorylation	GO:0033135	false	0.008331064206136744	2.0792995184812932	126	157	8	21017	P05067,P37840,Q9BXM7,Q04637,O95278,P05231,P01375,P23560
GO:BP	regulation of amyloid fibril formation	GO:1905906	false	0.008768997386416698	2.0570500593635415	16	157	4	21017	Q9NZC2,P05067,P02649,P49768
GO:BP	memory	GO:0007613	false	0.008835364534698218	2.053775527408839	127	157	8	21017	Q9NZC2,P04156,P10636,P02649,P49768,Q8WXH2,P51608,P23560
GO:BP	negative regulation of autophagy	GO:0010507	false	0.009365533922455493	2.0284674587621647	91	157	7	21017	Q9NZC2,Q5S007,P37840,Q9BXM7,O15118,Q04637,Q709C8
GO:BP	regulation of protein kinase activity	GO:0045859	false	0.009503690446320271	2.0221077179483595	438	157	14	21017	P05067,P04156,P07333,P02649,Q5S007,P37840,P04062,Q9BXM7,P42858,P00441,P01584,P01375,P36222,P01127
GO:BP	response to nutrient levels	GO:0031667	false	0.009562246161686164	2.0194400804179025	501	157	15	21017	P02649,Q5S007,P04062,P15289,Q9Y484,P54259,Q04637,Q30201,P00156,P05164,Q9UBH6,P06276,P01023,P54252,P01375
GO:BP	regulation of metabolic process	GO:0019222	false	0.009600468826677096	2.0177075582242585	7076	157	80	21017	Q9NZC2,P05067,P28799,P04156,P10636,Q9UM47,P01034,P00450,P35637,O43914,Q01959,P07333,P55072,P02649,Q96LT7,Q5S007,P37840,Q9Y287,P49768,Q9NQ11,P04062,Q06787,Q9BXM7,P29474,Q99700,P20226,Q9Y484,P61916,P54259,O15118,P51608,Q04637,O95278,Q8N5K1,Q30201,O14896,Q9NWW5,P27544,P42858,P00441,O76024,D6RGH6,Q9H1B7,Q9Y3I1,Q13148,Q9Y487,Q6VVB1,P01584,P22303,P03372,P54252,Q6Y7W6,Q13510,Q9NWF9,P05231,P01375,P23560,…
GO:BP	oxoacid metabolic process	GO:0043436	false	0.010001837504016469	1.9999202055454244	927	157	21	21017	P05067,P37840,P49768,P29474,O15118,P51608,P49448,P05164,P54886,P31040,P06865,P01584,Q13510,Q9HCG7,Q9BXW6,Q13286,P00326,Q9NSU2,Q9BZ23,Q00604,Q02318
GO:BP	positive regulation of transferase activity	GO:0051347	false	0.010169365582193217	1.99270613977606	323	157	12	21017	Q9NZC2,P04156,P10636,P07333,P02649,Q5S007,P37840,Q9BXM7,P01584,P01375,P36222,P01127
GO:BP	positive regulation of ATP metabolic process	GO:1903580	false	0.010192002396549401	1.991740482888625	35	157	5	21017	Q9NZC2,P05067,P55072,P49768,Q9BXM7
GO:BP	transport along microtubule	GO:0010970	false	0.010329085511619266	1.9859381271578442	172	157	9	21017	P05067,P10636,Q9UBP0,O60313,P51608,P42858,P00441,Q13286,P07196
GO:BP	negative regulation of protein phosphorylation	GO:0001933	false	0.010578318786931435	1.9755833492740122	270	157	11	21017	P04156,P02649,Q96LT7,Q5S007,P37840,P49768,P04062,Q04637,O95278,Q13148,P01584
GO:BP	regulation of calcium-mediated signaling	GO:0050848	false	0.010826096426210493	1.9655281090402068	93	157	7	21017	Q9NZC2,P05067,P04156,P10636,Q5S007,P42858,P01375
GO:BP	organic acid metabolic process	GO:0006082	false	0.011040209768484072	1.9570226747563106	933	157	21	21017	P05067,P37840,P49768,P29474,O15118,P51608,P49448,P05164,P54886,P31040,P06865,P01584,Q13510,Q9HCG7,Q9BXW6,Q13286,P00326,Q9NSU2,Q9BZ23,Q00604,Q02318
GO:BP	sphingolipid catabolic process	GO:0030149	false	0.01176481488301803	1.9294149019700062	36	157	5	21017	P04062,P06865,Q13510,Q9HCG7,Q14108
GO:BP	positive regulation of peptidyl-serine phosphorylation	GO:0033138	false	0.012471196677748238	1.904091871653183	95	157	7	21017	P05067,P37840,Q9BXM7,Q04637,P05231,P01375,P23560
GO:BP	vesicle localization	GO:0051648	false	0.012755562895505283	1.894300371470674	224	157	10	21017	Q5S007,P37840,P49768,Q9NQ11,Q9BXM7,P54802,P51608,Q14203,P42858,Q13286
GO:BP	positive regulation of synaptic transmission	GO:0050806	false	0.013030790622158764	1.8850292333722873	177	157	9	21017	P05067,P04156,O43914,P02649,P37840,Q06787,Q9BXM7,P51608,P01375
GO:BP	protein localization	GO:0008104	false	0.01305447320481361	1.8842406488397818	2738	157	41	21017	Q9NZC2,P04156,P10636,O43914,P55072,P02649,Q96LT7,Q5S007,P37840,P49768,Q9UQN3,Q9NQ11,Q9BXM7,Q9Y484,O15118,P51608,Q04637,O95278,Q30201,O60220,O75165,Q9Y3I1,Q13148,Q6VVB1,P01584,P22303,P03372,P54252,P05231,P01375,P23560,Q13286,Q709C8,Q14108,Q9NSU2,Q96QK1,Q96MT3,Q00604,O60494,O00429,Q9BXJ7
GO:BP	regulation of microtubule polymerization or depolymerization	GO:0031110	false	0.013368509515846559	1.873917010473753	96	157	7	21017	P10636,P37840,Q9UBP0,P51608,Q14203,Q9HCG7,P04350
GO:BP	positive regulation of establishment of protein localization	GO:1904951	false	0.013427680155503134	1.8719990121033823	332	157	12	21017	Q9NZC2,P04156,P49768,Q9NQ11,Q9BXM7,Q13148,P01584,P22303,P01375,Q13286,Q96QK1,O00429
GO:BP	biogenic amine biosynthetic process	GO:0042401	false	0.0135214101449568	1.8689780135543066	37	157	5	21017	Q01959,P37840,P43354,Q96QK1,Q9NWM0
GO:BP	mitochondrial electron transport, succinate to ubiquinone	GO:0006121	false	0.01387168812881127	1.8578706838138628	6	157	3	21017	P21912,P31040,O14521
GO:BP	macrophage differentiation	GO:0030225	false	0.014273834939850814	1.8454593296560444	64	157	6	21017	P05067,P07333,P04062,P54802,Q00604,P04141
GO:BP	glycosphingolipid metabolic process	GO:0006687	false	0.014273834939850814	1.8454593296560444	64	157	6	21017	P04062,P54802,Q9NWW5,P06865,Q9HCG7,Q14108
GO:BP	cellular macromolecule localization	GO:0070727	false	0.01440729491707417	1.841417553736329	2749	157	41	21017	Q9NZC2,P04156,P10636,O43914,P55072,P02649,Q96LT7,Q5S007,P37840,P49768,Q9UQN3,Q9NQ11,Q9BXM7,Q9Y484,O15118,P51608,Q04637,O95278,Q30201,O60220,O75165,Q9Y3I1,Q13148,Q6VVB1,P01584,P22303,P03372,P54252,P05231,P01375,P23560,Q13286,Q709C8,Q14108,Q9NSU2,Q96QK1,Q96MT3,Q00604,O60494,O00429,Q9BXJ7
GO:BP	blood vessel development	GO:0001568	false	0.014412187517368617	1.8412700958952466	725	157	18	21017	P28799,Q9UM47,P02462,P02649,P49768,P29474,P54802,P51608,P19971,P01584,P05231,P01375,P36222,Q9NSU2,P01127,Q9BZ23,Q96MT3,Q00604
GO:BP	neuron projection morphogenesis	GO:0048812	false	0.014414888761310356	1.841188704683022	654	157	17	21017	P05067,P10636,Q9UM47,P07333,P02649,Q96LT7,Q5S007,P49768,Q9UBP0,Q9NUM4,P51608,P23560,P43354,Q9NQV8,P07196,Q96MT3,Q00604
GO:BP	positive regulation of kinase activity	GO:0033674	false	0.014423043588428632	1.8409430839866565	279	157	11	21017	Q9NZC2,P04156,P10636,P07333,Q5S007,P37840,Q9BXM7,P01584,P01375,P36222,P01127
GO:BP	axonal transport of mitochondrion	GO:0019896	false	0.014572659773436702	1.8364611744136279	18	157	4	21017	P10636,Q9UBP0,O60313,P07196
GO:BP	regulation of microglial cell activation	GO:1903978	false	0.014572659773436702	1.8364611744136279	18	157	4	21017	Q9NZC2,P28799,Q5S007,P05231
GO:BP	positive regulation of superoxide anion generation	GO:0032930	false	0.014572659773436702	1.8364611744136279	18	157	4	21017	P10636,O43914,P00441,P02741
GO:BP	leukocyte activation	GO:0045321	false	0.014769426180397166	1.830636377506475	951	157	21	21017	Q9NZC2,P05067,P28799,P04156,P10636,O43914,Q5S007,P37840,P49768,P04062,P54802,Q30201,P00441,Q9Y3I1,Q92692,P01584,P05231,P01375,Q06830,Q9NSU2,P04141
GO:BP	amine biosynthetic process	GO:0009309	false	0.015476656911400188	1.8103228447984638	38	157	5	21017	Q01959,P37840,P43354,Q96QK1,Q9NWM0
GO:BP	axonal transport	GO:0098930	false	0.015629062430948117	1.8060670740139895	65	157	6	21017	P10636,Q9UBP0,O60313,P51608,P00441,P07196
GO:BP	regulation of intrinsic apoptotic signaling pathway	GO:2001242	false	0.016315995692141084	1.7873864180202779	182	157	9	21017	Q9NZC2,Q5S007,Q9BXM7,O60313,P00441,O76024,Q9Y3I1,Q7LG56,O00429
GO:BP	negative regulation of molecular function	GO:0044092	false	0.016673015055763688	1.7779858576597367	592	157	16	21017	P04156,P10636,P01034,P02649,Q5S007,P37840,P49768,P04062,Q06787,O95278,Q30201,P01584,P03372,P01375,P01127,P04080
GO:BP	regulation of primary metabolic process	GO:0080090	false	0.01685992191480129	1.7731444411021098	5486	157	66	21017	Q9NZC2,P05067,P28799,P04156,P10636,Q9UM47,P01034,P00450,P35637,Q01959,P07333,P55072,P02649,Q96LT7,Q5S007,P37840,Q9Y287,P49768,Q9NQ11,P04062,Q06787,Q9BXM7,P29474,Q99700,P20226,P61916,P54259,P51608,Q04637,O95278,Q30201,O14896,Q9NWW5,P42858,P00441,O76024,D6RGH6,Q9H1B7,Q13148,Q6VVB1,P01584,P03372,P54252,Q6Y7W6,Q13510,P05231,P01375,P23560,P36222,Q13216,Q13286,Q14108,P43354,Q9NQV8,P07602,Q9NSU2,O43462,…
GO:BP	axon development	GO:0061564	false	0.01708706319416893	1.767332574386773	526	157	15	21017	P05067,P28799,P10636,Q9UM47,P07333,P02649,Q96LT7,P49768,Q9UBP0,P23560,P43354,Q9NQV8,P07196,Q96MT3,Q00604
GO:BP	regulation of cellular process	GO:0050794	false	0.017133067940871622	1.7661648629252236	11876	157	115	21017	Q9NZC2,P05067,P49810,P28799,P04156,P10636,Q9UM47,P01034,P00450,Q92743,P35637,O43914,Q01959,P07333,P02462,P55072,P02649,Q96LT7,Q5S007,P37840,Q9Y287,P49768,Q9UQN3,Q16143,Q9NQ11,Q9UBP0,P04062,Q06787,Q9BXM7,P29474,Q99574,P02766,Q9NUM4,Q99700,P20226,O60313,Q9Y484,P61916,Q8WXH2,Q9Y6H5,P54259,O15118,P54802,P51608,Q04637,O95278,Q14203,Q8N5K1,Q30201,O14896,Q9NWW5,P27544,Q9NZD8,P42858,P00441,P19971,P05164,…
GO:BP	proteasome-mediated ubiquitin-dependent protein catabolic process	GO:0043161	false	0.017446893141453288	1.7582818988855133	400	157	13	21017	P55072,Q5S007,P49768,P04062,P54802,O95278,Q30201,Q9Y3I1,Q6VVB1,P54252,Q9NWF9,Q13216,Q96MT3
GO:BP	axonogenesis	GO:0007409	false	0.018254407240286978	1.73863226495759	464	157	14	21017	P05067,P10636,Q9UM47,P07333,P02649,Q96LT7,P49768,Q9UBP0,P23560,P43354,Q9NQV8,P07196,Q96MT3,Q00604
GO:BP	glycosphingolipid catabolic process	GO:0046479	false	0.018351492412669552	1.7363286115082661	19	157	4	21017	P04062,P06865,Q9HCG7,Q14108
GO:BP	plasma membrane bounded cell projection morphogenesis	GO:0120039	false	0.0197240088611678	1.705004811030607	670	157	17	21017	P05067,P10636,Q9UM47,P07333,P02649,Q96LT7,Q5S007,P49768,Q9UBP0,Q9NUM4,P51608,P23560,P43354,Q9NQV8,P07196,Q96MT3,Q00604
GO:BP	positive regulation of response to stimulus	GO:0048584	false	0.01981014472851702	1.7031123515908464	2293	157	36	21017	Q9NZC2,P05067,P28799,P04156,P35637,O43914,P07333,P55072,P02649,Q5S007,P37840,P49768,Q9BXM7,P29474,P54802,Q30201,Q9NZD8,P42858,P00441,O76024,Q92692,P01023,P01584,P03372,P54252,P05231,P01375,P23560,P36222,Q13216,Q9NSU2,P01127,Q96QK1,P00749,P43243,O00429
GO:BP	negative regulation of macromolecule metabolic process	GO:0010605	false	0.020444549419115308	1.6894224564937597	3197	157	45	21017	Q9NZC2,P05067,P04156,P10636,Q9UM47,P01034,P00450,P35637,O43914,P02649,Q96LT7,Q5S007,P37840,Q9Y287,P49768,Q9NQ11,P04062,Q06787,Q9BXM7,P54259,P51608,Q04637,O95278,Q30201,O76024,D6RGH6,Q9H1B7,Q13148,Q6VVB1,P01584,P03372,Q6Y7W6,Q13510,Q9NWF9,P05231,P01375,Q13286,P43354,Q9NQV8,P01127,Q96QK1,P00749,Q96MT3,P04080,P04141
GO:BP	cell projection morphogenesis	GO:0048858	false	0.02170981765341998	1.6633438242860716	675	157	17	21017	P05067,P10636,Q9UM47,P07333,P02649,Q96LT7,Q5S007,P49768,Q9UBP0,Q9NUM4,P51608,P23560,P43354,Q9NQV8,P07196,Q96MT3,Q00604
GO:BP	positive regulation of reactive oxygen species metabolic process	GO:2000379	false	0.022132100203585654	1.654977372175317	69	157	6	21017	P10636,O43914,P37840,P00441,P01127,P02741
GO:BP	myeloid leukocyte differentiation	GO:0002573	false	0.022459900618438104	1.6485921697557464	239	157	10	21017	Q9NZC2,P05067,O43914,P07333,P49768,P04062,P54802,P01375,Q00604,P04141
GO:BP	membrane lipid catabolic process	GO:0046466	false	0.02269315643374506	1.6441050930785517	41	157	5	21017	P04062,P06865,Q13510,Q9HCG7,Q14108
GO:BP	copper ion homeostasis	GO:0055070	false	0.02280615940753637	1.6419478444273774	20	157	4	21017	P05067,P04156,P00450,P35670
GO:BP	glycosylceramide catabolic process	GO:0046477	false	0.024142160655676887	1.6172238643610317	7	157	3	21017	P04062,Q9HCG7,Q14108
GO:BP	glucosylceramide metabolic process	GO:0006678	false	0.024142160655676887	1.6172238643610317	7	157	3	21017	P04062,Q9HCG7,Q14108
GO:BP	carboxylic acid metabolic process	GO:0019752	false	0.024390815273274236	1.6127736829676662	905	157	20	21017	P05067,P37840,P49768,P29474,O15118,P51608,P49448,P54886,P31040,P06865,P01584,Q13510,Q9HCG7,Q9BXW6,Q13286,P00326,Q9NSU2,Q9BZ23,Q00604,Q02318
GO:BP	vasculature development	GO:0001944	false	0.024893903472051688	1.6039069987930303	755	157	18	21017	P28799,Q9UM47,P02462,P02649,P49768,P29474,P54802,P51608,P19971,P01584,P05231,P01375,P36222,Q9NSU2,P01127,Q9BZ23,Q96MT3,Q00604
GO:BP	positive regulation of inflammatory response	GO:0050729	false	0.02589597893269023	1.5867676669195125	147	157	8	21017	Q9NZC2,P05067,P28799,Q5S007,P37840,P01584,P05231,P01375
GO:BP	catecholamine biosynthetic process	GO:0042423	false	0.028008755791949922	1.5527061830254898	21	157	4	21017	Q01959,P37840,P43354,Q96QK1
GO:BP	catechol-containing compound biosynthetic process	GO:0009713	false	0.028008755791949922	1.5527061830254898	21	157	4	21017	Q01959,P37840,P43354,Q96QK1
GO:BP	glycolipid catabolic process	GO:0019377	false	0.028008755791949922	1.5527061830254898	21	157	4	21017	P04062,P06865,Q9HCG7,Q14108
GO:BP	regulation of superoxide anion generation	GO:0032928	false	0.028008755791949922	1.5527061830254898	21	157	4	21017	P10636,O43914,P00441,P02741
GO:BP	positive regulation of glial cell proliferation	GO:0060252	false	0.028008755791949922	1.5527061830254898	21	157	4	21017	P51608,P01584,P05231,P01375
GO:BP	dendritic spine maintenance	GO:0097062	false	0.028008755791949922	1.5527061830254898	21	157	4	21017	Q9NZC2,P04156,P02649,Q96QK1
GO:BP	removal of superoxide radicals	GO:0019430	false	0.028008755791949922	1.5527061830254898	21	157	4	21017	P29474,P00441,P05164,Q06830
GO:BP	positive regulation of defense response	GO:0031349	false	0.029236288799160695	1.5340777567599353	484	157	14	21017	Q9NZC2,P05067,P28799,O43914,Q5S007,P37840,P54802,Q92692,P01584,P03372,P05231,P01375,Q9NSU2,P43243
GO:BP	regulation of cytokine production	GO:0001817	false	0.029672054030286533	1.527652388865415	765	157	18	21017	Q9NZC2,P05067,P04156,O43914,P07333,Q5S007,P49768,P04062,Q30201,P00441,P01584,Q9NWF9,P05231,P01375,P36222,Q9NSU2,P04141,P02741
GO:BP	intracellular calcium ion homeostasis	GO:0006874	false	0.030231965011441438	1.5195336237156352	302	157	11	21017	P05067,P02649,P37840,P49768,Q9NQ11,Q8WXH2,Q9NSK7,P35670,P42858,O76024,Q13286
GO:BP	regulation of biological process	GO:0050789	false	0.030252563905160578	1.5192378129891027	12278	157	117	21017	Q9NZC2,P05067,P49810,P28799,P04156,P10636,Q9UM47,P01034,P00450,Q92743,P35637,O43914,Q01959,P07333,P02462,Q9Y2E8,P55072,P02649,Q96LT7,Q5S007,P37840,Q9Y287,P49768,Q9UQN3,Q16143,Q9NQ11,Q9UBP0,P04062,Q06787,Q9BXM7,P29474,Q99574,P02766,Q9NUM4,Q99700,P20226,O60313,Q9Y484,P61916,Q8WXH2,Q9Y6H5,P54259,O15118,P54802,P51608,Q04637,O95278,Q14203,Q8N5K1,Q30201,O14896,Q9NWW5,P27544,Q9NZD8,P42858,P00441,P19971,…
GO:BP	cellular component maintenance	GO:0043954	false	0.03066569698838323	1.5133471599584283	73	157	6	21017	Q9NZC2,P04156,P07333,P02649,Q14203,Q96QK1
GO:BP	response to biotic stimulus	GO:0009607	false	0.031137095344470914	1.506721903479694	1593	157	28	21017	Q9NZC2,P28799,O43914,P07333,P02649,P37840,Q06787,P29474,P61916,P54802,P51608,P05164,O76024,Q9UBH6,Q92692,P01023,P01584,P03372,Q6Y7W6,Q9NWF9,P05231,P01375,Q06830,Q9NSU2,P43243,O60494,P04141,P02741
GO:BP	positive regulation of endocytosis	GO:0045807	false	0.03300730318909876	1.4813899575823757	152	157	8	21017	Q9NZC2,P02649,Q5S007,P37840,Q06787,Q30201,P00441,Q13286
GO:BP	regulation of mitochondrial membrane potential	GO:0051881	false	0.03316721065194744	1.4792910509226325	74	157	6	21017	P10636,P55072,Q5S007,Q9BXM7,P00441,Q9BZ23
GO:BP	positive regulation of protein-containing complex assembly	GO:0031334	false	0.03330384195200647	1.4775056631209889	199	157	9	21017	P10636,P55072,P37840,Q9BXM7,P51608,Q04637,Q14203,P01375,P04141
GO:BP	cytokine production	GO:0001816	false	0.03348947329577129	1.4750916827539193	772	157	18	21017	Q9NZC2,P05067,P04156,O43914,P07333,Q5S007,P49768,P04062,Q30201,P00441,P01584,Q9NWF9,P05231,P01375,P36222,Q9NSU2,P04141,P02741
GO:BP	regulation of nucleotide biosynthetic process	GO:0030808	false	0.034034221079642324	1.4680841843772663	22	157	4	21017	Q9NZC2,P55072,Q9BXM7,P29474
GO:BP	regulation of oxidative phosphorylation	GO:0002082	false	0.034034221079642324	1.4680841843772663	22	157	4	21017	P55072,P37840,Q9BXM7,P01375
GO:BP	regulation of purine nucleotide biosynthetic process	GO:1900371	false	0.034034221079642324	1.4680841843772663	22	157	4	21017	Q9NZC2,P55072,Q9BXM7,P29474
GO:BP	negative regulation of lipid storage	GO:0010888	false	0.034034221079642324	1.4680841843772663	22	157	4	21017	Q9NZC2,P05231,P01375,P02741
GO:BP	positive regulation of autophagy	GO:0010508	false	0.03461021407822321	1.4607957144099029	153	157	8	21017	Q96LT7,Q5S007,Q9BXM7,Q9Y484,O95278,P27544,P42858,Q9Y3I1
GO:BP	negative regulation of proteolysis	GO:0045861	false	0.0362779808540015	1.440356892735648	154	157	8	21017	P04156,P01034,Q5S007,P49768,Q30201,Q13286,P00749,P04080
GO:BP	positive regulation of cellular component biogenesis	GO:0044089	false	0.03918327548430716	1.4068992624377277	497	157	14	21017	P10636,P55072,P37840,Q9NQ11,Q06787,Q9BXM7,Q9Y484,P51608,Q04637,Q14203,P42858,P01375,P23560,P04141
GO:BP	calcium ion transport	GO:0006816	false	0.04019420797673347	1.3958365246511995	433	157	13	21017	P49810,P04156,P37840,P49768,Q06787,P29474,Q8WXH2,Q96QT4,O95278,P42858,O76024,P01127,O00429
GO:BP	positive regulation of protein transport	GO:0051222	false	0.04059538348253915	1.3915233516950967	256	157	10	21017	Q9NZC2,P49768,Q9NQ11,Q13148,P01584,P22303,P01375,Q13286,Q96QK1,O00429
GO:BP	late endosome to lysosome transport	GO:1902774	false	0.04096023214887889	1.3876375905895653	23	157	4	21017	Q96LT7,Q5S007,Q9UQN3,Q96QK1
GO:BP	cellular response to superoxide	GO:0071451	false	0.04096023214887889	1.3876375905895653	23	157	4	21017	P29474,P00441,P05164,Q06830
GO:BP	cellular response to oxygen radical	GO:0071450	false	0.04096023214887889	1.3876375905895653	23	157	4	21017	P29474,P00441,P05164,Q06830
GO:BP	negative regulation of protein modification process	GO:0031400	false	0.04273312334569947	1.3692353636248837	373	157	12	21017	P04156,P10636,P02649,Q96LT7,Q5S007,P37840,P49768,P04062,Q04637,O95278,Q13148,P01584
GO:BP	response to xenobiotic stimulus	GO:0009410	false	0.04318748035061921	1.3646421328763914	436	157	13	21017	P04156,Q01959,P37840,O15118,P27544,P00441,P00156,P03886,P06276,P01584,P01375,Q96MT3,Q9NWM0
GO:BP	regulation of nervous system process	GO:0031644	false	0.0436578566410499	1.3599375895571169	115	157	7	21017	P05067,Q5S007,P04062,Q06787,P29474,P19971,P01375
GO:BP	peptidyl-serine phosphorylation	GO:0018105	false	0.04546719970857154	1.342301792849329	207	157	9	21017	P05067,Q5S007,P37840,Q9BXM7,Q04637,O95278,P05231,P01375,P23560
GO:BP	negative regulation of cell activation	GO:0050866	false	0.04546719970857154	1.342301792849329	207	157	9	21017	Q9NZC2,P28799,P04156,O43914,P02649,P29474,Q30201,Q9Y3I1,P01127
GO:BP	positive regulation of binding	GO:0051099	false	0.04617335124918653	1.335608603330371	116	157	7	21017	P05067,P02649,Q5S007,P49768,Q04637,Q30201,P23560
GO:BP	regulation of mitochondrion organization	GO:0010821	false	0.04617335124918653	1.335608603330371	116	157	7	21017	P10636,Q5S007,Q9NQ11,Q9BXM7,O60313,Q96QK1,O00429
GO:BP	negative regulation of cellular component organization	GO:0051129	false	0.04852975389855123	1.3139919110496885	719	157	17	21017	Q9NZC2,P04156,P10636,P01034,P02649,Q5S007,P37840,P49768,P04062,Q9BXM7,Q99700,O60313,Q16854,P01584,P01375,P04350,Q96QK1
GO:BP	regulation of protein transport	GO:0051223	false	0.048611586600531234	1.3132602040517523	441	157	13	21017	Q9NZC2,P02649,P49768,Q9NQ11,O95278,Q13148,P01584,P22303,P05231,P01375,Q13286,Q96QK1,O00429
GO:BP	tube morphogenesis	GO:0035239	false	0.04934150447360327	1.30678761255559	872	157	19	21017	P28799,Q9UM47,P07333,P02462,P02649,P49768,P29474,O60313,P54802,P51608,P19971,P01584,P03372,P05231,P01375,P36222,Q9BZ23,Q96MT3,Q00604
GO:BP	regulation of catabolic process	GO:0009894	false	9.509812955988554e-17	16.02182802491126	1030	157	42	21017	Q9NZC2,P05067,P10636,P01034,P35637,P55072,P02649,Q96LT7,Q5S007,P37840,P49768,Q9NQ11,P04062,Q06787,Q9BXM7,Q9Y484,O15118,Q04637,O95278,Q8N5K1,Q30201,P27544,P42858,O76024,Q9Y3I1,Q13148,Q9Y487,P01584,P54252,Q6Y7W6,P05231,P01375,P38606,Q13286,Q709C8,P36543,Q14108,P07602,Q9NSU2,Q96QK1,Q96MT3,O00429
GO:BP	regulation of neuron apoptotic process	GO:0043523	false	5.2790372558097e-15	14.277445273036838	231	157	22	21017	Q9NZC2,P28799,P04156,P02649,P37840,P49768,Q16143,Q9NQ11,P04062,Q9BXM7,P51608,P00441,O76024,Q9Y3I1,P56817,Q04446,P01375,P23560,Q13286,P43354,P07196,Q9H3Z4
GO:BP	process utilizing autophagic mechanism	GO:0061919	false	6.3509867719848214e-15	14.197158791820835	574	157	31	21017	Q9NZC2,P10636,P55072,Q96LT7,Q5S007,P37840,P49768,Q9UQN3,Q9NQ11,P04062,Q9BXM7,P15289,Q9Y484,Q9NSK7,O15118,P54802,Q04637,O95278,Q8N5K1,P27544,P42858,Q9Y3I1,Q9Y487,Q6VVB1,P38606,Q13286,Q709C8,P36543,P07602,Q96QK1,O00429
GO:BP	autophagy	GO:0006914	false	6.3509867719848214e-15	14.197158791820835	574	157	31	21017	Q9NZC2,P10636,P55072,Q96LT7,Q5S007,P37840,P49768,Q9UQN3,Q9NQ11,P04062,Q9BXM7,P15289,Q9Y484,Q9NSK7,O15118,P54802,Q04637,O95278,Q8N5K1,P27544,P42858,Q9Y3I1,Q9Y487,Q6VVB1,P38606,Q13286,Q709C8,P36543,P07602,Q96QK1,O00429
GO:BP	behavior	GO:0007610	false	4.8615978326997e-14	13.313220970269176	665	157	32	21017	Q9NZC2,P05067,P04156,P10636,Q01959,P02649,Q5S007,P37840,P49768,P04062,Q8WXH2,O15118,P54802,P51608,Q04637,O95278,Q14203,Q9NWW5,P42858,P00441,O76024,P06276,P06865,P54252,Q6Y7W6,P23560,Q13286,P43354,Q96QK1,Q00604,P04080,P04141
GO:BP	cellular homeostasis	GO:0019725	false	6.550063004957355e-14	13.183754522516047	826	157	35	21017	Q9NZC2,P05067,P28799,P04156,P00450,Q9Y2E8,P02649,Q5S007,P37840,P49768,Q9UQN3,Q9NQ11,Q9BXM7,P29474,Q9NUM4,Q8WXH2,Q9NSK7,P54802,Q14203,P35670,Q30201,Q9NWW5,P42858,P00441,O76024,Q9UBH6,P02792,Q9Y487,P05231,P38606,Q13286,P36543,Q96RR1,Q06830,Q96MP8
GO:BP	small molecule metabolic process	GO:0044281	false	1.1966860094059224e-13	12.922019786327667	1795	157	50	21017	Q9NZC2,P05067,P55072,P02649,Q5S007,P37840,P49768,P04062,Q9BXM7,P29474,P02766,O60313,P61916,O15118,P51608,P21912,Q9NWW5,P00441,P49448,P00846,P19971,P05164,Q16854,P03923,P03915,P03886,P54886,Q53HV7,P31040,O14521,P06865,P01584,Q9Y4U1,Q13510,Q9HCG7,P01375,P38606,Q9BXW6,Q13286,P00326,Q9NZK5,Q7LG56,Q9NSU2,O43462,Q9BZ23,Q00604,O60494,O00429,Q9BXJ7,Q02318
GO:BP	regulation of autophagy	GO:0010506	false	4.627826823505943e-13	12.334622901017381	358	157	24	21017	Q9NZC2,P10636,Q96LT7,Q5S007,P37840,Q9NQ11,P04062,Q9BXM7,Q9Y484,O15118,Q04637,O95278,Q8N5K1,P27544,P42858,Q9Y3I1,Q9Y487,P38606,Q13286,Q709C8,P36543,P07602,Q96QK1,O00429
GO:BP	vacuole organization	GO:0007033	false	1.3805618674787173e-12	11.859944126436837	232	157	20	21017	P28799,Q96LT7,Q5S007,P49768,Q9UQN3,Q9NQ11,P04062,Q9BXM7,Q9NUM4,Q9Y484,P54802,O95278,Q9NWW5,P06865,P38606,Q13286,Q14108,Q9NSU2,Q96QK1,Q00604
GO:BP	cell death	GO:0008219	false	1.4461455754211035e-12	11.839787986834127	1984	157	51	21017	Q9NZC2,P05067,P49810,P28799,P04156,Q92743,P07333,P55072,P02649,Q5S007,P37840,P49768,Q16143,Q9NQ11,P04062,Q9BXM7,P29474,O60313,Q9NSK7,Q96QT4,Q9Y6H5,P54259,O15118,P51608,Q00005,P42858,P00441,P05164,O76024,Q9Y3I1,Q13148,P56817,Q04446,P01584,P03372,Q13510,Q9NWF9,P05231,P01375,P23560,P36222,Q13286,P43354,Q7LG56,Q96QK1,P07196,Q96MT3,Q00604,Q9H3Z4,P04141,O00429
GO:BP	regulation of macroautophagy	GO:0016241	false	1.500250205616287e-12	11.823836305039778	173	157	18	21017	Q96LT7,Q5S007,Q9NQ11,P04062,Q9BXM7,Q9Y484,O15118,O95278,P27544,P42858,Q9Y3I1,Q9Y487,P38606,Q13286,Q709C8,P36543,Q96QK1,O00429
GO:BP	homeostatic process	GO:0042592	false	2.3693366982034907e-12	11.62537321881227	1711	157	47	21017	Q9NZC2,P05067,P28799,P04156,P00450,P07333,Q9Y2E8,P02649,Q5S007,P37840,P49768,Q9UQN3,Q9NQ11,P04062,Q9BXM7,P29474,Q9NUM4,P61916,Q8WXH2,Q9NSK7,O15118,P54802,Q04637,Q14203,P35670,Q30201,Q9NWW5,P42858,P00441,O76024,Q9UBH6,P02792,Q9Y487,P01584,P22303,Q6Y7W6,P05231,P01375,P38606,Q13286,P36543,Q96RR1,Q06830,Q96MT3,Q96MP8,Q00604,O60494
GO:BP	transport	GO:0006810	false	3.278142304137912e-12	11.484372197635436	4341	157	77	21017	Q9NZC2,P05067,P49810,P28799,P04156,P10636,P00450,O43914,Q01959,Q9Y2E8,P55072,P02649,Q96LT7,Q5S007,P37840,P49768,Q9UQN3,Q16143,Q9NQ11,Q9UBP0,Q06787,Q9BXM7,P29474,Q9NUM4,Q99700,O60313,P61916,Q8WXH2,Q96QT4,Q9Y6H5,O15118,P54802,P51608,P00403,O95278,Q14203,P35670,Q30201,P42858,P00441,P00414,P00156,P00846,P00395,O76024,Q9UBH6,Q86YT5,O60220,P03915,O75165,P02792,Q13148,Q9Y487,O14521,P01584,P22303,P05231,…
GO:BP	cellular respiration	GO:0045333	false	3.663552822070941e-12	11.436097542307436	244	157	20	21017	P55072,P37840,P04062,Q9BXM7,P00403,P21912,P00414,P00156,P00846,P00395,Q16854,P03923,P03915,P03886,P31040,O14521,P01375,Q9NSU2,Q9BZ23,Q00604
GO:BP	programmed cell death	GO:0012501	false	6.273675743697057e-12	11.202477931663498	1980	157	50	21017	Q9NZC2,P05067,P49810,P28799,P04156,Q92743,P07333,P55072,P02649,Q5S007,P37840,P49768,Q16143,Q9NQ11,P04062,Q9BXM7,P29474,O60313,Q9NSK7,Q96QT4,P54259,O15118,P51608,Q00005,P42858,P00441,P05164,O76024,Q9Y3I1,Q13148,P56817,Q04446,P01584,P03372,Q13510,Q9NWF9,P05231,P01375,P23560,P36222,Q13286,P43354,Q7LG56,Q96QK1,P07196,Q96MT3,Q00604,Q9H3Z4,P04141,O00429
GO:BP	negative regulation of neuron apoptotic process	GO:0043524	false	7.674340476913678e-12	11.114958936964042	161	157	17	21017	P28799,P02649,P37840,P49768,Q16143,P04062,Q9BXM7,P51608,P00441,O76024,Q9Y3I1,Q04446,P23560,Q13286,P43354,P07196,Q9H3Z4
GO:BP	glial cell activation	GO:0061900	false	1.1310736987079397e-11	10.946509096312916	55	157	12	21017	Q9NZC2,P05067,P28799,P10636,O43914,Q5S007,P37840,P49768,P54802,P01584,P05231,P01375
GO:BP	localization	GO:0051179	false	1.4526837497219239e-11	10.837828921627455	5521	157	87	21017	Q9NZC2,P05067,P49810,P28799,P04156,P10636,P00450,O43914,Q01959,Q9Y2E8,P55072,P02649,Q96LT7,Q5S007,P37840,P49768,Q9UQN3,Q16143,Q9NQ11,Q9UBP0,P04062,Q06787,Q9BXM7,P29474,Q9NUM4,Q99700,O60313,Q9Y484,P61916,Q8WXH2,Q96QT4,Q9Y6H5,O15118,P54802,P51608,P00403,Q04637,O95278,Q14203,P35670,Q30201,P42858,P00441,P00414,P00156,P00846,P00395,O76024,Q9UBH6,Q86YT5,O60220,P03915,O75165,Q9Y3I1,P02792,Q13148,Q9Y487,…
GO:BP	regulation of biological quality	GO:0065008	false	1.482136541348791e-11	10.829111785275186	2847	157	60	21017	Q9NZC2,P05067,P28799,P04156,P10636,P35637,O43914,Q01959,P07333,Q9Y2E8,P55072,P02649,Q5S007,P37840,P49768,Q9UQN3,Q9NQ11,P04062,Q06787,Q9BXM7,P29474,Q9NUM4,Q8WXH2,Q5JTZ9,P54802,P51608,P00403,Q04637,Q14203,P35670,Q30201,Q9NWW5,P42858,P00441,O76024,P06276,Q9Y3I1,Q13148,Q9Y487,P01584,P03372,Q6Y7W6,P05231,Q9HCG7,P01375,P23560,P38606,Q13286,P00326,Q7Z2E3,Q9NSU2,P01127,Q96QK1,P07196,P00749,Q9BZ23,Q96MT3,…
GO:BP	aerobic respiration	GO:0009060	false	1.4991617057884514e-11	10.824151519824207	197	157	18	21017	P55072,P37840,Q9BXM7,P00403,P21912,P00414,P00156,P00846,P00395,Q16854,P03923,P03915,P03886,P31040,O14521,P01375,Q9BZ23,Q00604
GO:BP	negative regulation of apoptotic process	GO:0043066	false	1.56184191290019e-11	10.806362926815718	872	157	33	21017	Q9NZC2,P49810,P28799,P04156,P07333,P02649,Q5S007,P37840,P49768,Q16143,P04062,Q9BXM7,P29474,O60313,O15118,P51608,P42858,P00441,P05164,O76024,Q9Y3I1,Q04446,P01584,P03372,P05231,P01375,P23560,Q13286,P43354,Q7LG56,P07196,Q9H3Z4,P04141
GO:BP	oxidative phosphorylation	GO:0006119	false	2.520819984083838e-11	10.598458166902077	145	157	16	21017	P55072,P37840,Q9BXM7,P00403,P21912,P00414,P00156,P00846,P00395,Q16854,P03923,P03915,P03886,P31040,O14521,P01375
GO:BP	nervous system development	GO:0007399	false	2.6987381023568853e-11	10.568839259281944	2541	157	56	21017	Q9NZC2,P05067,P28799,P10636,Q9UM47,O43914,Q01959,P07333,P02462,P02649,Q96LT7,Q5S007,P37840,Q9Y287,P49768,Q9UBP0,P04062,Q06787,Q99574,Q9NUM4,O60313,P54259,O15118,P54802,P51608,Q04637,O95278,Q14203,P00441,P19971,P00395,O60220,Q16854,Q9GZN7,P11169,Q9H1B7,P31040,P06276,Q9UBB4,Q9Y3I1,P06865,P01584,P22303,P54252,Q6Y7W6,P05231,Q9HCG7,P01375,P23560,Q14108,P43354,Q9NQV8,Q96QK1,P07196,Q96MT3,Q00604
GO:BP	negative regulation of programmed cell death	GO:0043069	false	3.591334979424562e-11	10.44474408445046	898	157	33	21017	Q9NZC2,P49810,P28799,P04156,P07333,P02649,Q5S007,P37840,P49768,Q16143,P04062,Q9BXM7,P29474,O60313,O15118,P51608,P42858,P00441,P05164,O76024,Q9Y3I1,Q04446,P01584,P03372,P05231,P01375,P23560,Q13286,P43354,Q7LG56,P07196,Q9H3Z4,P04141
GO:BP	apoptotic process	GO:0006915	false	3.914916164155597e-11	10.407277533691467	1919	157	48	21017	Q9NZC2,P05067,P49810,P28799,P04156,Q92743,P07333,P55072,P02649,Q5S007,P37840,P49768,Q16143,Q9NQ11,P04062,Q9BXM7,P29474,O60313,Q9NSK7,P54259,O15118,P51608,Q00005,P42858,P00441,P05164,O76024,Q9Y3I1,Q13148,P56817,Q04446,P01584,P03372,Q9NWF9,P05231,P01375,P23560,P36222,Q13286,P43354,Q7LG56,Q96QK1,P07196,Q96MT3,Q00604,Q9H3Z4,P04141,O00429
GO:BP	response to oxidative stress	GO:0006979	false	4.8993217205821264e-11	10.30986404107318	398	157	23	21017	P05067,P04156,P10636,P02649,Q5S007,P37840,P49768,Q9NQ11,Q9BXM7,P29474,Q9NSK7,P54802,P00441,P00395,P05164,P03915,P03886,P05231,Q13216,P43354,Q7LG56,Q06830,Q9NSU2
GO:BP	carbohydrate derivative metabolic process	GO:1901135	false	1.0104293304240943e-10	9.99549405570643	992	157	34	21017	Q9NZC2,P05067,P01034,P55072,Q5S007,Q9Y287,P49768,P04062,Q9BXM7,O60313,O15118,P54802,P21912,Q9NWW5,P00846,P19971,Q16854,P03923,P03915,P03886,Q53HV7,P31040,O14521,P06865,P01584,Q9HCG7,P36222,P38606,Q14108,Q9NZK5,Q7LG56,Q9NSU2,P01127,O00429
GO:BP	astrocyte activation	GO:0048143	false	1.177224145066955e-10	9.929140839027568	24	157	9	21017	Q9NZC2,P05067,P28799,P10636,P49768,P54802,P01584,P05231,P01375
GO:BP	generation of precursor metabolites and energy	GO:0006091	false	1.3500245532186435e-10	9.869658332815808	509	157	25	21017	P05067,P55072,P37840,P49768,P04062,Q9BXM7,P00403,O95278,P21912,P00414,P00156,P00846,P00395,Q16854,P03923,P03915,P03886,P31040,Q6VVB1,O14521,Q04446,P01375,Q9NSU2,Q9BZ23,Q00604
GO:BP	response to abiotic stimulus	GO:0009628	false	1.4366070918359386e-10	9.84266199399515	1130	157	36	21017	Q9NZC2,P05067,P49810,P10636,P55072,P04062,Q9BXM7,P29474,P15289,P51608,P00403,P27544,P42858,P00441,P00156,P00846,P00395,P05164,P03915,P03886,P54886,P56817,Q9Y487,O14521,P01584,P54252,P01375,P36222,P38606,Q13216,Q13286,P43354,Q9NSU2,P00749,Q96MT3,Q00604
GO:BP	macroautophagy	GO:0016236	false	1.7302091865347035e-10	9.761901386428672	338	157	21	21017	P55072,Q96LT7,Q5S007,P49768,Q9UQN3,Q9NQ11,P04062,Q9BXM7,Q9Y484,O15118,O95278,P27544,P42858,Q9Y3I1,Q9Y487,P38606,Q13286,Q709C8,P36543,Q96QK1,O00429
GO:BP	establishment of localization	GO:0051234	false	1.7435334567271964e-10	9.758569714515367	4869	157	79	21017	Q9NZC2,P05067,P49810,P28799,P04156,P10636,P00450,O43914,Q01959,Q9Y2E8,P55072,P02649,Q96LT7,Q5S007,P37840,P49768,Q9UQN3,Q16143,Q9NQ11,Q9UBP0,Q06787,Q9BXM7,P29474,Q9NUM4,Q99700,O60313,P61916,Q8WXH2,Q96QT4,Q9Y6H5,O15118,P54802,P51608,P00403,O95278,Q14203,P35670,Q30201,P42858,P00441,P00414,P00156,P00846,P00395,O76024,Q9UBH6,Q86YT5,O60220,P03915,O75165,Q9Y3I1,P02792,Q13148,Q9Y487,O14521,Q92692,P01584,…
GO:BP	intracellular monoatomic cation homeostasis	GO:0030003	false	2.276471621838957e-10	9.642737759173302	521	157	25	21017	P05067,P28799,P04156,P00450,Q9Y2E8,P02649,Q5S007,P37840,P49768,Q9NQ11,Q9NUM4,Q8WXH2,Q9NSK7,P54802,P35670,Q30201,Q9NWW5,P42858,P00441,O76024,P02792,Q9Y487,P38606,Q13286,Q96MP8
GO:BP	response to stress	GO:0006950	false	2.4424544550571246e-10	9.612173525910842	3876	157	69	21017	Q9NZC2,P05067,P49810,P28799,P04156,P10636,P01034,P35637,O43914,P07333,P55072,P02649,Q5S007,P37840,P49768,Q9UQN3,Q9NQ11,P04062,Q06787,Q9BXM7,P29474,O60313,Q9Y484,Q9NSK7,P54802,P51608,P00403,Q04637,Q30201,P00441,P00156,P00846,P00395,P05164,O76024,Q9UBH6,P03915,P03886,Q53HV7,Q13148,Q6VVB1,O14521,Q92692,P01023,P01584,P03372,P54252,Q6Y7W6,Q9NWF9,P05231,P01375,P36222,Q13216,Q13286,Q7Z2E3,P43354,Q7LG56,…
GO:BP	regulation of proteolysis	GO:0030162	false	3.180702005739006e-10	9.497477017257124	435	157	23	21017	Q9NZC2,P28799,P04156,P01034,P55072,P02649,Q5S007,P49768,Q9NQ11,P04062,Q06787,Q9BXM7,O95278,Q30201,Q9NWW5,O76024,P01584,P54252,P01375,Q13286,P00749,Q96MT3,P04080
GO:BP	nucleoside triphosphate metabolic process	GO:0009141	false	3.261947459071588e-10	9.486523038519241	271	157	19	21017	Q9NZC2,P05067,P55072,Q5S007,P49768,Q9BXM7,O60313,P21912,P00846,Q16854,P03923,P03915,P03886,P31040,O14521,P38606,Q7LG56,Q9NSU2,O00429
GO:BP	intracellular monoatomic ion homeostasis	GO:0006873	false	3.337834192547501e-10	9.47653524076947	530	157	25	21017	P05067,P28799,P04156,P00450,Q9Y2E8,P02649,Q5S007,P37840,P49768,Q9NQ11,Q9NUM4,Q8WXH2,Q9NSK7,P54802,P35670,Q30201,Q9NWW5,P42858,P00441,O76024,P02792,Q9Y487,P38606,Q13286,Q96MP8
GO:BP	cellular localization	GO:0051641	false	4.120106861106544e-10	9.385091519746707	3625	157	66	21017	Q9NZC2,P05067,P28799,P04156,P10636,O43914,Q01959,P55072,P02649,Q96LT7,Q5S007,P37840,P49768,Q9UQN3,Q16143,Q9NQ11,Q9UBP0,Q06787,Q9BXM7,P29474,Q9NUM4,O60313,Q9Y484,P61916,Q8WXH2,Q9Y6H5,O15118,P54802,P51608,Q04637,O95278,Q14203,P35670,Q30201,P42858,P00441,O60220,O75165,Q9Y3I1,P02792,Q13148,Q6VVB1,Q92692,P06865,P01584,P22303,P03372,P54252,P05231,P01375,P23560,P38606,Q13286,Q709C8,P36543,Q14108,P07602,…
GO:BP	positive regulation of catabolic process	GO:0009896	false	4.4715157444422835e-10	9.349545235735267	537	157	25	21017	Q9NZC2,P05067,P55072,P02649,Q96LT7,Q5S007,P37840,P49768,P04062,Q06787,Q9BXM7,Q9Y484,O95278,P27544,P42858,O76024,Q9Y3I1,Q13148,P01584,P54252,Q6Y7W6,P05231,P01375,Q96QK1,Q96MT3
GO:BP	respiratory electron transport chain	GO:0022904	false	6.143387521011994e-10	9.211592088794234	121	157	14	21017	P37840,P04062,Q9BXM7,P00403,P21912,P00414,P00156,P00395,Q16854,P03923,P03915,P03886,P31040,O14521
GO:BP	amyloid fibril formation	GO:1990000	false	6.418899893695271e-10	9.192539397326279	41	157	10	21017	Q9NZC2,P05067,P10636,P35637,P02649,P37840,P49768,Q13148,P56817,P04080
GO:BP	organelle organization	GO:0006996	false	7.071926222774434e-10	9.150462278708938	3570	157	65	21017	P28799,P10636,O43914,P07333,Q9Y2E8,P55072,P02649,Q96LT7,Q5S007,P37840,P49768,Q9UQN3,Q9NQ11,Q9UBP0,P04062,Q06787,Q9BXM7,P29474,Q9NUM4,Q99700,O60313,Q9Y484,Q96QT4,P54802,P51608,O95278,Q14203,Q9NWW5,P42858,P00441,P19971,D6RGH6,O60220,P03923,P03915,A6NFY7,P03886,Q9UBB4,O75165,Q13148,Q92692,P06865,P01584,P54252,Q6Y7W6,Q9HCG7,P01375,P38606,P04350,Q13286,Q709C8,P36543,Q14108,Q96RR1,Q7LG56,Q9NSU2,P01127,…
GO:BP	neuroinflammatory response	GO:0150076	false	8.230934063728355e-10	9.084550877338812	77	157	12	21017	Q9NZC2,P05067,P28799,P10636,O43914,Q5S007,P37840,P49768,P54802,P01584,P05231,P01375
GO:BP	mitochondrial ATP synthesis coupled electron transport	GO:0042775	false	9.554705770421414e-10	9.019782682156833	100	157	13	21017	P37840,Q9BXM7,P00403,P21912,P00414,P00156,P00395,Q16854,P03923,P03915,P03886,P31040,O14521
GO:BP	ATP synthesis coupled electron transport	GO:0042773	false	9.554705770421414e-10	9.019782682156833	100	157	13	21017	P37840,Q9BXM7,P00403,P21912,P00414,P00156,P00395,Q16854,P03923,P03915,P03886,P31040,O14521
GO:BP	system development	GO:0048731	false	9.718521926379972e-10	9.012399781167218	3985	157	69	21017	Q9NZC2,P05067,P28799,P10636,Q9UM47,O43914,Q01959,P07333,P02462,P02649,Q96LT7,Q5S007,P37840,Q9Y287,P49768,Q9UBP0,P04062,Q06787,P29474,Q99574,Q9NUM4,O60313,P54259,O15118,P54802,P51608,Q04637,O95278,Q14203,P00441,P19971,P00395,O76024,O60220,Q16854,Q9GZN7,P11169,Q9H1B7,P31040,P06276,Q9UBB4,Q9Y3I1,P01023,P06865,P01584,P22303,P03372,P54252,Q6Y7W6,P05231,Q9HCG7,P01375,P23560,P36222,Q14108,P43354,Q9NQV8,…
GO:BP	intracellular chemical homeostasis	GO:0055082	false	1.2763877603870785e-9	8.894017369020863	723	157	28	21017	Q9NZC2,P05067,P28799,P04156,P00450,Q9Y2E8,P02649,Q5S007,P37840,P49768,Q9NQ11,Q9NUM4,Q8WXH2,Q9NSK7,P54802,P35670,Q30201,Q9NWW5,P42858,P00441,O76024,Q9UBH6,P02792,Q9Y487,P38606,Q13286,Q96RR1,Q96MP8
GO:BP	purine nucleoside triphosphate metabolic process	GO:0009144	false	1.3027089811007294e-9	8.885152592743482	255	157	18	21017	Q9NZC2,P05067,P55072,Q5S007,P49768,Q9BXM7,O60313,P21912,P00846,Q16854,P03923,P03915,P03886,P31040,O14521,P38606,Q9NSU2,O00429
GO:BP	regulation of programmed cell death	GO:0043067	false	1.3323963821649363e-9	8.875366555212276	1497	157	40	21017	Q9NZC2,P49810,P28799,P04156,Q92743,P07333,P55072,P02649,Q5S007,P37840,P49768,Q16143,Q9NQ11,P04062,Q9BXM7,P29474,O60313,O15118,P51608,P42858,P00441,P05164,O76024,Q9Y3I1,Q13148,P56817,Q04446,P01584,P03372,Q13510,P05231,P01375,P23560,Q13286,P43354,Q7LG56,P07196,Q9H3Z4,P04141,O00429
GO:BP	positive regulation of cellular component organization	GO:0051130	false	1.578356361640223e-9	8.80179493495356	1093	157	34	21017	Q9NZC2,P05067,P28799,P10636,O43914,P55072,P02649,Q5S007,P37840,P49768,Q9UBP0,P04062,Q06787,Q9BXM7,Q99574,Q9NUM4,Q9Y484,P51608,Q04637,Q14203,Q30201,P42858,P00441,P01584,P05231,P01375,P23560,Q13286,Q14108,P01127,Q96QK1,P07196,P04141,O00429
GO:BP	establishment of localization in cell	GO:0051649	false	2.1403373289837867e-9	8.669517774047527	1976	157	46	21017	P05067,P28799,P10636,Q01959,P55072,P02649,Q96LT7,Q5S007,P37840,P49768,Q9UQN3,Q16143,Q9NQ11,Q9UBP0,Q06787,Q9BXM7,P29474,Q9NUM4,O60313,P61916,Q9Y6H5,O15118,P54802,P51608,O95278,Q14203,P35670,P42858,P00441,O60220,O75165,Q13148,Q92692,P01584,P38606,Q13286,Q709C8,P36543,Q14108,P07602,Q96QK1,P07196,Q96MT3,Q00604,O60494,Q9H3Z4
GO:BP	lysosomal transport	GO:0007041	false	2.5524229441764163e-9	8.593047360083018	134	157	14	21017	P28799,P55072,Q96LT7,Q5S007,Q9UQN3,Q9NQ11,Q9BXM7,Q9NUM4,O15118,Q13286,Q14108,P07602,Q96QK1,Q00604
GO:BP	regulation of apoptotic process	GO:0042981	false	2.685975050972083e-9	8.570898025649237	1458	157	39	21017	Q9NZC2,P49810,P28799,P04156,Q92743,P07333,P55072,P02649,Q5S007,P37840,P49768,Q16143,Q9NQ11,P04062,Q9BXM7,P29474,O60313,O15118,P51608,P42858,P00441,P05164,O76024,Q9Y3I1,Q13148,P56817,Q04446,P01584,P03372,P05231,P01375,P23560,Q13286,P43354,Q7LG56,P07196,Q9H3Z4,P04141,O00429
GO:BP	microglial cell activation	GO:0001774	false	2.85338589886999e-9	8.544639489325608	47	157	10	21017	Q9NZC2,P05067,P28799,P10636,O43914,Q5S007,P37840,P54802,P05231,P01375
GO:BP	modulation of chemical synaptic transmission	GO:0050804	false	3.735392370626848e-9	8.427663772577356	490	157	23	21017	P05067,P04156,P10636,O43914,P02649,Q5S007,P37840,P49768,Q9UQN3,Q06787,Q9BXM7,Q8WXH2,Q9Y6H5,P51608,P06276,P56817,P01584,P22303,P01375,P23560,Q13286,Q96QK1,P07196
GO:BP	lytic vacuole organization	GO:0080171	false	3.761559334801975e-9	8.424632083233643	111	157	13	21017	P28799,Q5S007,Q9UQN3,P04062,Q9NUM4,P54802,Q9NWW5,P06865,P38606,Q13286,Q14108,Q9NSU2,Q96QK1
GO:BP	lysosome organization	GO:0007040	false	3.761559334801975e-9	8.424632083233643	111	157	13	21017	P28799,Q5S007,Q9UQN3,P04062,Q9NUM4,P54802,Q9NWW5,P06865,P38606,Q13286,Q14108,Q9NSU2,Q96QK1
GO:BP	regulation of trans-synaptic signaling	GO:0099177	false	3.894617425416948e-9	8.409535197347171	491	157	23	21017	P05067,P04156,P10636,O43914,P02649,Q5S007,P37840,P49768,Q9UQN3,Q06787,Q9BXM7,Q8WXH2,Q9Y6H5,P51608,P06276,P56817,P01584,P22303,P01375,P23560,Q13286,Q96QK1,P07196
GO:BP	monoatomic cation homeostasis	GO:0055080	false	4.789595627091328e-9	8.319701151373765	598	157	25	21017	P05067,P28799,P04156,P00450,Q9Y2E8,P02649,Q5S007,P37840,P49768,Q9NQ11,Q9NUM4,Q8WXH2,Q9NSK7,P54802,P35670,Q30201,Q9NWW5,P42858,P00441,O76024,P02792,Q9Y487,P38606,Q13286,Q96MP8
GO:BP	vacuolar transport	GO:0007034	false	5.1440056397301356e-9	8.288698563936412	171	157	15	21017	P28799,P55072,Q96LT7,Q5S007,Q9UQN3,Q9NQ11,Q9BXM7,Q9NUM4,O15118,Q13286,Q709C8,Q14108,P07602,Q96QK1,Q00604
GO:BP	leukocyte activation involved in inflammatory response	GO:0002269	false	5.5532633860823435e-9	8.255451727858338	50	157	10	21017	Q9NZC2,P05067,P28799,P10636,O43914,Q5S007,P37840,P54802,P05231,P01375
GO:BP	regulation of synapse organization	GO:0050807	false	6.323284224785654e-9	8.199057296680882	242	157	17	21017	Q9NZC2,P05067,P04156,P55072,P02649,Q5S007,P37840,P49768,Q9UQN3,P51608,Q04637,Q14203,P01375,P23560,Q13286,Q96QK1,P07196
GO:BP	monoatomic ion homeostasis	GO:0050801	false	6.8731277138123974e-9	8.162845586123144	608	157	25	21017	P05067,P28799,P04156,P00450,Q9Y2E8,P02649,Q5S007,P37840,P49768,Q9NQ11,Q9NUM4,Q8WXH2,Q9NSK7,P54802,P35670,Q30201,Q9NWW5,P42858,P00441,O76024,P02792,Q9Y487,P38606,Q13286,Q96MP8
GO:BP	aerobic electron transport chain	GO:0019646	false	7.383173170750308e-9	8.131756945173729	92	157	12	21017	P37840,Q9BXM7,P00403,P21912,P00414,P00156,P00395,P03923,P03915,P03886,P31040,O14521
GO:BP	response to chemical	GO:0042221	false	8.753070218158947e-9	8.057839587557114	3867	157	66	21017	Q9NZC2,P05067,P04156,P10636,P00450,Q01959,P07333,P02462,P55072,P02649,Q5S007,P37840,P49768,Q9NQ11,P04062,Q9BXM7,P29474,P15289,P54259,O15118,P54802,P51608,Q04637,P35670,Q30201,P27544,P00441,P00156,P19971,P00395,P05164,O76024,Q86YT5,P03915,P03886,P06276,P56817,Q9Y487,O14521,P01023,P01584,P22303,P03372,P54252,Q6Y7W6,Q13510,P05231,P01375,P36222,P38606,Q13286,Q709C8,P43354,Q96RR1,Q7LG56,Q06830,Q9NSU2,…
GO:BP	purine ribonucleoside triphosphate metabolic process	GO:0009205	false	9.362586799390196e-9	8.02860414298311	248	157	17	21017	Q9NZC2,P05067,P55072,Q5S007,P49768,Q9BXM7,O60313,P21912,P00846,P03923,P03915,P03886,P31040,O14521,P38606,Q9NSU2,O00429
GO:BP	regulation of cellular component organization	GO:0051128	false	9.97286413900319e-9	8.001180097342258	2398	157	50	21017	Q9NZC2,P05067,P28799,P04156,P10636,P01034,O43914,P07333,P55072,P02649,Q96LT7,Q5S007,P37840,P49768,Q9UQN3,Q9NQ11,Q9UBP0,P04062,Q06787,Q9BXM7,Q99574,Q9NUM4,Q99700,O60313,Q9Y484,Q9Y6H5,P51608,Q04637,O95278,Q14203,Q30201,P42858,P00441,D6RGH6,Q16854,Q9Y3I1,P01584,P05231,Q9HCG7,P01375,P23560,P04350,Q13286,Q14108,Q9NSU2,P01127,Q96QK1,P07196,P04141,O00429
GO:BP	regulation of synapse structure or activity	GO:0050803	false	9.98502027259149e-9	8.000651049044087	249	157	17	21017	Q9NZC2,P05067,P04156,P55072,P02649,Q5S007,P37840,P49768,Q9UQN3,P51608,Q04637,Q14203,P01375,P23560,Q13286,Q96QK1,P07196
GO:BP	nucleobase-containing small molecule metabolic process	GO:0055086	false	1.1257286762781554e-8	7.948566270758492	677	157	26	21017	Q9NZC2,P05067,P55072,Q5S007,P37840,P49768,Q9BXM7,P29474,P02766,O60313,P21912,P00846,P19971,Q16854,P03923,P03915,P03886,Q53HV7,P31040,O14521,P38606,Q9NZK5,Q7LG56,Q9NSU2,Q9BZ23,O00429
GO:BP	maintenance of location	GO:0051235	false	1.3165418675848616e-8	7.880565325261328	334	157	19	21017	Q9NZC2,P02649,P37840,P49768,P04062,Q9BXM7,P61916,Q8WXH2,O15118,P54802,P35670,P42858,P02792,P06865,P01584,P05231,P01375,Q709C8,P02741
GO:BP	ribonucleoside triphosphate metabolic process	GO:0009199	false	1.460258720920643e-8	7.835570191397871	255	157	17	21017	Q9NZC2,P05067,P55072,Q5S007,P49768,Q9BXM7,O60313,P21912,P00846,P03923,P03915,P03886,P31040,O14521,P38606,Q9NSU2,O00429
GO:BP	vesicle-mediated transport	GO:0016192	false	1.6562266841012285e-8	7.7808802225530505	1547	157	39	21017	Q9NZC2,P05067,O43914,P55072,P02649,Q96LT7,Q5S007,P37840,P49768,Q9UQN3,Q16143,Q9NQ11,Q9UBP0,Q06787,Q9BXM7,Q99700,O15118,P54802,Q14203,Q30201,P42858,P00441,O75165,P22303,P38606,Q9BXW6,Q13286,Q709C8,P36543,Q14108,Q9NSU2,Q96QK1,Q96MT3,Q00604,O60494,Q9H3Z4,P02741,O00429,Q9BXJ7
GO:BP	response to oxygen-containing compound	GO:1901700	false	2.0030019733583264e-8	7.698318622839119	1632	157	40	21017	Q9NZC2,P05067,P04156,P10636,Q01959,P55072,P02649,Q5S007,P37840,P49768,P04062,Q9BXM7,P29474,P15289,P54802,P51608,Q04637,P27544,P00441,P00156,P05164,P03915,P03886,P06276,P56817,P01023,P01584,P22303,P03372,P05231,P01375,Q709C8,P43354,Q96RR1,Q06830,Q9NSU2,P01127,Q96QK1,P07196,P04141
GO:BP	chemical synaptic transmission	GO:0007268	false	2.0411608983572328e-8	7.690122759853005	753	157	27	21017	P05067,P04156,P10636,O43914,Q01959,P02649,Q5S007,P37840,P49768,Q9UQN3,Q16143,Q06787,Q9BXM7,Q8WXH2,Q9Y6H5,P51608,P06276,P56817,P01584,P22303,P54252,P01375,P23560,Q13286,Q96QK1,P07196,Q9H3Z4
GO:BP	anterograde trans-synaptic signaling	GO:0098916	false	2.0411608983572328e-8	7.690122759853005	753	157	27	21017	P05067,P04156,P10636,O43914,Q01959,P02649,Q5S007,P37840,P49768,Q9UQN3,Q16143,Q06787,Q9BXM7,Q8WXH2,Q9Y6H5,P51608,P06276,P56817,P01584,P22303,P54252,P01375,P23560,Q13286,Q96QK1,P07196,Q9H3Z4
GO:BP	trans-synaptic signaling	GO:0099537	false	2.4464739440498002e-8	7.611459405293641	759	157	27	21017	P05067,P04156,P10636,O43914,Q01959,P02649,Q5S007,P37840,P49768,Q9UQN3,Q16143,Q06787,Q9BXM7,Q8WXH2,Q9Y6H5,P51608,P06276,P56817,P01584,P22303,P54252,P01375,P23560,Q13286,Q96QK1,P07196,Q9H3Z4
GO:BP	macromolecule catabolic process	GO:0009057	false	2.4817400312416686e-8	7.605243713937388	1348	157	36	21017	Q9NZC2,P01034,P35637,P55072,P02649,Q5S007,P37840,P49768,Q9UQN3,Q9NQ11,P04062,Q06787,Q9BXM7,Q9NUM4,P54802,O95278,Q9UBX1,Q30201,Q9NWW5,O76024,Q9Y3I1,Q13148,Q6VVB1,P06865,P01584,P54252,Q6Y7W6,Q9NWF9,P05231,P01375,P36222,Q13216,Q13286,Q9NSU2,Q96QK1,Q96MT3
GO:BP	negative regulation of protein metabolic process	GO:0051248	false	3.042291981218987e-8	7.51679910726297	708	157	26	21017	Q9NZC2,P04156,P10636,P01034,P00450,P02649,Q96LT7,Q5S007,P37840,Q9Y287,P49768,Q9NQ11,P04062,Q06787,Q04637,O95278,Q30201,O76024,Q13148,Q6VVB1,P01584,Q6Y7W6,Q13286,Q96QK1,P00749,P04080
GO:BP	astrocyte development	GO:0014002	false	3.580540310908986e-8	7.44605143247889	42	157	9	21017	Q9NZC2,P05067,P28799,P10636,P49768,P54802,P01584,P05231,P01375
GO:BP	organic hydroxy compound metabolic process	GO:1901615	false	3.740631023100471e-8	7.427055128619342	549	157	23	21017	P05067,Q01959,P02649,P37840,Q16143,P04062,P61916,Q9Y6H5,O15118,P51608,Q9NWW5,P00441,Q13510,Q9HCG7,P01375,Q9BXW6,P00326,P43354,O43462,Q96QK1,Q9BZ23,O60494,Q02318
GO:BP	nucleotide metabolic process	GO:0009117	false	3.825351429016568e-8	7.417328660726883	498	157	22	21017	Q9NZC2,P05067,P55072,Q5S007,P49768,Q9BXM7,P29474,O60313,P21912,P00846,P19971,Q16854,P03923,P03915,P03886,Q53HV7,P31040,O14521,P38606,Q7LG56,Q9NSU2,O00429
GO:BP	chemical homeostasis	GO:0048878	false	3.9869994517373876e-8	7.39935382405856	1026	157	31	21017	Q9NZC2,P05067,P28799,P04156,P00450,Q9Y2E8,P02649,Q5S007,P37840,P49768,Q9NQ11,Q9NUM4,P61916,Q8WXH2,Q9NSK7,O15118,P54802,P35670,Q30201,Q9NWW5,P42858,P00441,O76024,Q9UBH6,P02792,Q9Y487,P05231,P38606,Q13286,Q96RR1,Q96MP8
GO:BP	amide metabolic process	GO:0043603	false	4.452793521297291e-8	7.351367442897133	452	157	21	21017	Q9NZC2,P49810,P04156,P02649,P37840,P49768,P04062,P54802,Q9NWW5,P27544,P00441,P06276,P56817,P06865,Q9Y4U1,Q13510,Q9HCG7,P01375,Q14108,Q9BZ23,Q00604
GO:BP	monoatomic cation transport	GO:0006812	false	4.6184841891821725e-8	7.335500538792813	1032	157	31	21017	Q9NZC2,P49810,P04156,P00450,Q01959,Q9Y2E8,P37840,P49768,Q9NQ11,Q06787,P29474,Q8WXH2,Q96QT4,P00403,O95278,P35670,Q30201,P42858,P00414,P00156,P00846,P00395,O76024,Q86YT5,P03915,P02792,Q9Y487,P38606,P36543,P01127,O00429
GO:BP	synaptic signaling	GO:0099536	false	4.962388622832979e-8	7.304309227540035	783	157	27	21017	P05067,P04156,P10636,O43914,Q01959,P02649,Q5S007,P37840,P49768,Q9UQN3,Q16143,Q06787,Q9BXM7,Q8WXH2,Q9Y6H5,P51608,P06276,P56817,P01584,P22303,P54252,P01375,P23560,Q13286,Q96QK1,P07196,Q9H3Z4
GO:BP	purine-containing compound metabolic process	GO:0072521	false	7.12670338894182e-8	7.147111316020846	567	157	23	21017	Q9NZC2,P05067,P55072,Q5S007,P37840,P49768,Q9BXM7,P29474,P02766,O60313,P21912,P00846,Q16854,P03923,P03915,P03886,P31040,O14521,P38606,Q9NZK5,Q9NSU2,Q9BZ23,O00429
GO:BP	developmental process	GO:0032502	false	7.711782494786511e-8	7.112845227892324	6478	157	88	21017	Q9NZC2,P05067,P28799,P10636,Q9UM47,P01034,Q92743,O43914,Q01959,P07333,P02462,Q9Y2E8,P02649,Q96LT7,Q5S007,P37840,Q9Y287,P49768,Q9UBP0,P04062,Q06787,Q9BXM7,P29474,Q99574,Q9NUM4,P20226,O60313,P54259,O15118,P54802,P51608,P00403,Q04637,O95278,Q14203,P35670,O14896,P00441,P00156,P19971,P00395,O76024,D6RGH6,O60220,Q16854,Q9GZN7,P11169,Q9H1B7,P31040,P06276,Q9UBB4,O75165,Q9Y3I1,Q13753,Q92692,P01023,P06865,…
GO:BP	regulation of protein catabolic process	GO:0042176	false	8.468034001604409e-8	7.0722174068312365	372	157	19	21017	Q9NZC2,P01034,P55072,P02649,Q5S007,P37840,P49768,Q9NQ11,P04062,Q06787,Q9BXM7,O95278,Q30201,O76024,P01584,P54252,P01375,Q96QK1,Q96MT3
GO:BP	electron transport chain	GO:0022900	false	9.043385993360965e-8	7.043668932035159	174	157	14	21017	P37840,P04062,Q9BXM7,P00403,P21912,P00414,P00156,P00395,Q16854,P03923,P03915,P03886,P31040,O14521
GO:BP	phosphate-containing compound metabolic process	GO:0006796	false	9.466030450858925e-8	7.0238321028028725	2550	157	50	21017	Q9NZC2,P05067,P04156,P10636,P07333,P55072,P02649,Q96LT7,Q5S007,P37840,P49768,Q9NQ11,P04062,Q06787,Q9BXM7,P29474,O60313,Q96QT4,P51608,Q04637,O95278,P21912,P42858,P00441,P00846,P19971,Q16854,P03923,P03915,P03886,P54886,Q53HV7,P31040,Q13148,Q6VVB1,O14521,P01584,P05231,P01375,P23560,P36222,P38606,Q13286,Q7LG56,Q8IY17,Q9NSU2,P01127,Q9BZ23,P04141,O00429
GO:BP	phosphorus metabolic process	GO:0006793	false	9.87657518685056e-8	7.005393625787367	2553	157	50	21017	Q9NZC2,P05067,P04156,P10636,P07333,P55072,P02649,Q96LT7,Q5S007,P37840,P49768,Q9NQ11,P04062,Q06787,Q9BXM7,P29474,O60313,Q96QT4,P51608,Q04637,O95278,P21912,P42858,P00441,P00846,P19971,Q16854,P03923,P03915,P03886,P54886,Q53HV7,P31040,Q13148,Q6VVB1,O14521,P01584,P05231,P01375,P23560,P36222,P38606,Q13286,Q7LG56,Q8IY17,Q9NSU2,P01127,Q9BZ23,P04141,O00429
GO:BP	anatomical structure development	GO:0048856	false	1.01753771133916e-7	6.992449486257036	5924	157	83	21017	Q9NZC2,P05067,P28799,P10636,Q9UM47,P01034,Q92743,O43914,Q01959,P07333,P02462,Q9Y2E8,P02649,Q96LT7,Q5S007,P37840,Q9Y287,P49768,Q9UBP0,P04062,Q06787,Q9BXM7,P29474,Q99574,Q9NUM4,O60313,P54259,O15118,P54802,P51608,P00403,Q04637,O95278,Q14203,P35670,O14896,P00441,P00156,P19971,P00395,O76024,D6RGH6,O60220,Q16854,Q9GZN7,P11169,Q9H1B7,P31040,P06276,Q9UBB4,Q9Y3I1,Q13753,Q92692,P01023,P06865,P01584,P22303,…
GO:BP	regulation of phosphate metabolic process	GO:0019220	false	1.1702313224000467e-7	6.931728281747906	1071	157	31	21017	Q9NZC2,P05067,P04156,P10636,P07333,P55072,P02649,Q96LT7,Q5S007,P37840,P49768,P04062,Q06787,Q9BXM7,P29474,Q04637,O95278,P42858,P00441,Q13148,Q6VVB1,P01584,P05231,P01375,P23560,P36222,Q13286,Q9NSU2,P01127,P04141,O00429
GO:BP	regulation of phosphorus metabolic process	GO:0051174	false	1.1977752771348627e-7	6.92162465528146	1072	157	31	21017	Q9NZC2,P05067,P04156,P10636,P07333,P55072,P02649,Q96LT7,Q5S007,P37840,P49768,P04062,Q06787,Q9BXM7,P29474,Q04637,O95278,P42858,P00441,Q13148,Q6VVB1,P01584,P05231,P01375,P23560,P36222,Q13286,Q9NSU2,P01127,P04141,O00429
GO:BP	regulation of response to stress	GO:0080134	false	1.243724588417715e-7	6.905275779591108	1354	157	35	21017	Q9NZC2,P05067,P28799,P10636,P35637,O43914,P02649,Q5S007,P37840,P04062,Q9BXM7,P29474,O60313,P54802,Q04637,P00441,O76024,Q92692,P01023,P01584,P03372,P54252,Q6Y7W6,Q9NWF9,P05231,P01375,Q13216,Q13286,Q06830,Q9NSU2,O43462,P01127,Q96QK1,P00749,P43243
GO:BP	locomotory behavior	GO:0007626	false	1.2879907081226577e-7	6.890087270070627	214	157	15	21017	P05067,Q01959,P02649,Q5S007,P37840,O15118,P54802,P51608,Q9NWW5,P00441,P06865,Q6Y7W6,P43354,Q96QK1,P04080
GO:BP	regulation of protein metabolic process	GO:0051246	false	1.2896206452182548e-7	6.889538022970283	1975	157	43	21017	Q9NZC2,P05067,P28799,P04156,P10636,P01034,P00450,P07333,P55072,P02649,Q96LT7,Q5S007,P37840,Q9Y287,P49768,Q9NQ11,P04062,Q06787,Q9BXM7,Q99700,Q04637,O95278,Q30201,Q9NWW5,P42858,P00441,O76024,Q13148,Q6VVB1,P01584,P54252,Q6Y7W6,P05231,P01375,P23560,P36222,Q13286,P01127,Q96QK1,P00749,Q96MT3,P04080,P04141
GO:BP	nucleoside phosphate metabolic process	GO:0006753	false	1.3846748816983375e-7	6.858652185920433	642	157	24	21017	Q9NZC2,P05067,P55072,Q5S007,P37840,P49768,Q9BXM7,P29474,O60313,P21912,P00846,P19971,Q16854,P03923,P03915,P03886,Q53HV7,P31040,O14521,P38606,Q7LG56,Q9NSU2,Q9BZ23,O00429
GO:BP	neurogenesis	GO:0022008	false	1.5779994667767595e-7	6.801893147879419	1746	157	40	21017	Q9NZC2,P05067,P28799,P10636,Q9UM47,P07333,P02649,Q96LT7,Q5S007,P49768,Q9UBP0,P04062,Q06787,Q99574,Q9NUM4,O15118,P54802,P51608,Q04637,O95278,P00441,Q16854,Q9GZN7,P11169,P06276,Q9UBB4,Q9Y3I1,P06865,P01584,Q6Y7W6,P05231,Q9HCG7,P01375,P23560,Q14108,P43354,Q9NQV8,P07196,Q96MT3,Q00604
GO:BP	synapse organization	GO:0050808	false	1.6417872993165895e-7	6.784683108310743	485	157	21	21017	Q9NZC2,P05067,P04156,P10636,P02462,P55072,P02649,Q5S007,P37840,P49768,Q9UQN3,Q16143,P51608,Q04637,Q14203,P22303,P01375,P23560,Q13286,Q96QK1,P07196
GO:BP	multicellular organism development	GO:0007275	false	1.8737271267299156e-7	6.727293655702363	4658	157	71	21017	Q9NZC2,P05067,P28799,P10636,Q9UM47,O43914,Q01959,P07333,P02462,P02649,Q96LT7,Q5S007,P37840,Q9Y287,P49768,Q9UBP0,P04062,Q06787,P29474,Q99574,Q9NUM4,O60313,P54259,O15118,P54802,P51608,Q04637,O95278,Q14203,O14896,P00441,P19971,P00395,O76024,O60220,Q16854,Q9GZN7,P11169,Q9H1B7,P31040,P06276,Q9UBB4,Q9Y3I1,P01023,P06865,P01584,P22303,P03372,P54252,Q6Y7W6,P05231,Q9HCG7,P01375,P23560,P36222,Q14108,P43354,…
GO:BP	ATP metabolic process	GO:0046034	false	2.45281883672184e-7	6.610334527259376	224	157	15	21017	Q9NZC2,P05067,P55072,P49768,Q9BXM7,P21912,P00846,P03923,P03915,P03886,P31040,O14521,P38606,Q9NSU2,O00429
GO:BP	protein catabolic process	GO:0030163	false	2.691754115059374e-7	6.569964614340366	973	157	29	21017	Q9NZC2,P01034,P55072,P02649,Q5S007,P37840,P49768,Q9UQN3,Q9NQ11,P04062,Q06787,Q9BXM7,Q9NUM4,P54802,O95278,Q9UBX1,Q30201,Q9NWW5,O76024,Q9Y3I1,Q6VVB1,P01584,P54252,Q9NWF9,P01375,Q13216,Q13286,Q96QK1,Q96MT3
GO:BP	purine-containing compound biosynthetic process	GO:0072522	false	2.7054482976703744e-7	6.567760761214308	265	157	16	21017	Q9NZC2,P55072,P37840,Q9BXM7,P29474,P21912,P00846,Q16854,P03923,P03915,P03886,P31040,O14521,P38606,Q9NZK5,Q9BZ23
GO:BP	cellular response to stress	GO:0033554	false	3.117483146472491e-7	6.5061958856966635	1786	157	40	21017	Q9NZC2,P28799,P10636,P35637,P55072,Q5S007,P37840,P49768,Q9NQ11,P04062,Q06787,Q9BXM7,P29474,O60313,Q9Y484,P54802,Q04637,P00441,P05164,O76024,Q9UBH6,Q53HV7,Q13148,Q6VVB1,O14521,P54252,Q6Y7W6,P05231,P01375,Q13216,Q13286,Q7Z2E3,P43354,Q7LG56,Q06830,Q9NSU2,O43462,P07196,P54098,Q00604
GO:BP	amyloid precursor protein metabolic process	GO:0042982	false	3.3325163794699634e-7	6.477227707331676	74	157	10	21017	P49810,P04156,P02649,Q9Y287,P49768,P54802,P56817,P22303,P01375,Q13286
GO:BP	positive regulation of proteolysis	GO:0045862	false	4.524269528586535e-7	6.344451530340068	234	157	15	21017	Q9NZC2,P28799,P55072,P02649,Q5S007,P49768,P04062,Q06787,Q9BXM7,Q9NWW5,O76024,P01584,P54252,P01375,Q96MT3
GO:BP	ATP biosynthetic process	GO:0006754	false	4.862884481709094e-7	6.313106047016683	102	157	11	21017	Q9NZC2,P55072,Q9BXM7,P21912,P00846,P03923,P03915,P03886,P31040,O14521,P38606
GO:BP	response to stimulus	GO:0050896	false	5.401539319997954e-7	6.267482458155651	8993	157	106	21017	Q9NZC2,P05067,P49810,P28799,P04156,P10636,Q9UM47,P01034,P00450,Q92743,P35637,O43914,Q01959,P07333,P02462,P55072,P02649,Q96LT7,Q5S007,P37840,P49768,Q9UQN3,Q9NQ11,P04062,Q06787,Q9BXM7,P29474,P02766,P15289,O60313,Q9Y484,P61916,Q9NSK7,P54259,O15118,P54802,P51608,P00403,Q04637,O95278,P35670,Q30201,P27544,Q9NZD8,P42858,P00441,P00156,P00846,P19971,P00395,P05164,O76024,Q9UBH6,Q86YT5,P01920,P03915,P03886,…
GO:BP	negative regulation of response to stimulus	GO:0048585	false	5.698140937945777e-7	6.244266813114238	1663	157	38	21017	Q9NZC2,P28799,P04156,Q92743,Q01959,P55072,P02649,Q96LT7,Q5S007,P37840,P49768,P04062,Q9BXM7,P29474,O60313,O15118,Q30201,P42858,P00441,O76024,Q9Y3I1,P56817,P01023,P01584,P03372,P54252,Q6Y7W6,P05231,P01375,P23560,P43354,Q7LG56,Q9NSU2,P01127,Q96QK1,P00749,Q96MT3,P04141
GO:BP	glial cell development	GO:0021782	false	6.005426431500389e-7	6.221456148915168	133	157	12	21017	Q9NZC2,P05067,P28799,P10636,P49768,P54802,P51608,P00441,P01584,P05231,P01375,Q9NQV8
GO:BP	steroid metabolic process	GO:0008202	false	6.829741881063595e-7	6.165595709458737	326	157	17	21017	P05067,P02649,P04062,P61916,O15118,P51608,Q9NWW5,P00441,P03372,Q13510,Q9HCG7,P01375,Q9BXW6,O43462,Q9BZ23,O60494,Q02318
GO:BP	intracellular transport	GO:0046907	false	7.344761869946135e-7	6.134022280233814	1371	157	34	21017	P05067,P28799,P10636,P55072,P02649,Q96LT7,Q5S007,P49768,Q9UQN3,Q9NQ11,Q9UBP0,Q06787,Q9BXM7,Q9NUM4,O60313,P61916,O15118,P51608,O95278,Q14203,P42858,P00441,O60220,O75165,Q13148,P01584,Q13286,Q709C8,Q14108,P07602,Q96QK1,P07196,Q96MT3,Q00604
GO:BP	neuromuscular process	GO:0050905	false	7.368779534110932e-7	6.132604436902556	168	157	13	21017	P05067,Q01959,P04062,Q8WXH2,P51608,Q14203,P56817,P06865,Q6Y7W6,P01375,Q13286,Q96QK1,P07196
GO:BP	glial cell proliferation	GO:0014009	false	7.724410175229506e-7	6.112134672734555	58	157	9	21017	Q9NZC2,P07333,P04062,P51608,O95278,P01584,P05231,P01375,Q00604
GO:BP	macrophage activation	GO:0042116	false	8.191714388471928e-7	6.086625198174025	107	157	11	21017	Q9NZC2,P05067,P28799,P10636,O43914,Q5S007,P37840,P54802,P05231,P01375,Q9NSU2
GO:BP	inorganic ion homeostasis	GO:0098771	false	8.564301794204294e-7	6.067308037168322	531	157	21	21017	P05067,P04156,P00450,P02649,P37840,P49768,Q9NQ11,Q8WXH2,Q9NSK7,P54802,P35670,Q30201,P42858,P00441,O76024,Q9UBH6,P02792,Q9Y487,P38606,Q13286,Q96MP8
GO:BP	proteolysis	GO:0006508	false	9.002624725708001e-7	6.045630853037876	1457	157	35	21017	Q9NZC2,P49810,P28799,P04156,P01034,Q92743,P55072,P02649,Q5S007,P49768,Q9UQN3,Q9NQ11,P04062,Q06787,Q9BXM7,P54802,O95278,Q9UBX1,Q30201,Q9NWW5,O76024,P06276,Q9Y3I1,P56817,Q6VVB1,P01584,P54252,Q9NWF9,P01375,Q13216,Q13286,O43462,P00749,Q96MT3,P04080
GO:BP	cellular response to chemical stimulus	GO:0070887	false	9.072076776377124e-7	6.042293283030552	2186	157	44	21017	Q9NZC2,P05067,P04156,P10636,P00450,P07333,P02462,P55072,P02649,Q5S007,P37840,P49768,Q9NQ11,Q9BXM7,P29474,O15118,P54802,P51608,Q30201,P27544,P00441,P05164,Q86YT5,P06276,P56817,Q9Y487,O14521,P01584,P22303,P03372,P05231,P01375,P38606,Q13286,P43354,Q96RR1,Q06830,Q9NSU2,P01127,Q96QK1,Q00604,P04141,O00429,Q9NWM0
GO:BP	regulation of cellular component biogenesis	GO:0044087	false	0.000001071294832819897	5.970090989816593	965	157	28	21017	Q9NZC2,P05067,P10636,P55072,P02649,Q96LT7,Q5S007,P37840,Q9UQN3,Q9NQ11,P04062,Q06787,Q9BXM7,Q9Y484,Q9Y6H5,P51608,Q04637,Q14203,P42858,D6RGH6,P01584,Q9HCG7,P01375,P23560,P04350,Q13286,Q96QK1,P04141
GO:BP	purine nucleotide metabolic process	GO:0006163	false	0.0000011896262514189976	5.924589460827208	435	157	19	21017	Q9NZC2,P05067,P55072,Q5S007,P49768,Q9BXM7,P29474,O60313,P21912,P00846,Q16854,P03923,P03915,P03886,P31040,O14521,P38606,Q9NSU2,O00429
GO:BP	purine ribonucleoside triphosphate biosynthetic process	GO:0009206	false	0.0000014792204652928504	5.829967093261626	113	157	11	21017	Q9NZC2,P55072,Q9BXM7,P21912,P00846,P03923,P03915,P03886,P31040,O14521,P38606
GO:BP	astrocyte differentiation	GO:0048708	false	0.0000015215380607699703	5.817717179437505	86	157	10	21017	Q9NZC2,P05067,P28799,P10636,P49768,P54802,P51608,P01584,P05231,P01375
GO:BP	response to oxygen levels	GO:0070482	false	0.0000016234668941260205	5.789556563117427	345	157	17	21017	Q9NZC2,P49810,Q9BXM7,P51608,P00403,P00156,P00846,P00395,P03915,P03886,Q9Y487,O14521,P01375,P38606,P43354,P00749,Q00604
GO:BP	purine nucleoside triphosphate biosynthetic process	GO:0009145	false	0.000001626768047284732	5.788674366525752	114	157	11	21017	Q9NZC2,P55072,Q9BXM7,P21912,P00846,P03923,P03915,P03886,P31040,O14521,P38606
GO:BP	purine ribonucleotide metabolic process	GO:0009150	false	0.0000016965227831366302	5.7704403037028715	346	157	17	21017	Q9NZC2,P05067,P55072,Q5S007,P49768,Q9BXM7,O60313,P21912,P00846,P03923,P03915,P03886,P31040,O14521,P38606,Q9NSU2,O00429
GO:BP	import into cell	GO:0098657	false	0.000001814560202138323	5.741228618522808	921	157	27	21017	Q9NZC2,P05067,P04156,O43914,Q01959,P02649,Q96LT7,Q5S007,P37840,P49768,Q16143,Q06787,Q99700,O15118,Q30201,P00441,O75165,P22303,P01375,Q13286,Q14108,Q9NSU2,Q00604,O60494,P02741,O00429,Q9BXJ7
GO:BP	negative regulation of catabolic process	GO:0009895	false	0.0000022024766772611835	5.657088681776482	352	157	17	21017	Q9NZC2,P01034,P35637,Q5S007,P37840,P49768,Q9NQ11,Q06787,Q9BXM7,O15118,Q04637,Q30201,Q13148,P01584,P01375,Q709C8,Q96QK1
GO:BP	secondary alcohol metabolic process	GO:1902652	false	0.0000022418510941736967	5.649393237024866	149	157	12	21017	P05067,P02649,P04062,P61916,O15118,Q9NWW5,P00441,Q9HCG7,Q9BXW6,O43462,O60494,Q02318
GO:BP	ribonucleoside triphosphate biosynthetic process	GO:0009201	false	0.000002581582454588919	5.588113999223732	119	157	11	21017	Q9NZC2,P55072,Q9BXM7,P21912,P00846,P03923,P03915,P03886,P31040,O14521,P38606
GO:BP	lipid storage	GO:0019915	false	0.000002675015145303578	5.572673754763071	91	157	10	21017	Q9NZC2,P02649,P04062,P61916,O15118,P06865,P01584,P05231,P01375,P02741
GO:BP	regulation of localization	GO:0032879	false	0.00000267985479900827	5.57188873645547	2005	157	41	21017	Q9NZC2,P05067,P49810,P04156,P10636,O43914,P55072,P02649,Q96LT7,Q5S007,P37840,P49768,Q9NQ11,Q06787,Q9BXM7,P29474,Q99700,Q8WXH2,Q9Y6H5,P51608,Q04637,O95278,Q30201,P42858,P00441,O76024,O75165,Q13148,Q6VVB1,O14521,P01584,P22303,P05231,P01375,P23560,Q13286,P01127,Q96QK1,Q9H3Z4,P02741,O00429
GO:BP	sterol metabolic process	GO:0016125	false	0.0000030398962311679657	5.517141241062404	153	157	12	21017	P05067,P02649,P04062,P61916,O15118,Q9NWW5,P00441,Q9HCG7,Q9BXW6,O43462,O60494,Q02318
GO:BP	regulation of small molecule metabolic process	GO:0062012	false	0.0000032163470328887815	5.492637098500217	314	157	16	21017	Q9NZC2,P05067,P55072,P02649,P37840,P49768,Q9BXM7,P29474,P00441,P01584,P01375,Q13286,Q9NSU2,O43462,Q9BZ23,O00429
GO:BP	nucleoside phosphate biosynthetic process	GO:1901293	false	0.0000032163470328887815	5.492637098500217	314	157	16	21017	Q9NZC2,P55072,P37840,Q9BXM7,P29474,P21912,P00846,Q16854,P03923,P03915,P03886,P31040,O14521,P38606,Q7LG56,Q9BZ23
GO:BP	regulation of phosphorylation	GO:0042325	false	0.00000387812321197785	5.411378397054106	954	157	27	21017	Q9NZC2,P05067,P04156,P10636,P07333,P02649,Q96LT7,Q5S007,P37840,P49768,P04062,Q06787,Q9BXM7,Q04637,O95278,P42858,P00441,Q13148,Q6VVB1,P01584,P05231,P01375,P23560,P36222,Q13286,P01127,P04141
GO:BP	regulation of protein modification process	GO:0031399	false	0.00000406558589326155	5.390876859202722	1166	157	30	21017	Q9NZC2,P05067,P04156,P10636,P07333,P55072,P02649,Q96LT7,Q5S007,P37840,P49768,P04062,Q06787,Q9BXM7,Q04637,O95278,P42858,P00441,O76024,Q13148,Q6VVB1,P01584,P05231,P01375,P23560,P36222,Q13286,P01127,Q96MT3,P04141
GO:BP	cell junction organization	GO:0034330	false	0.000004071052488834391	5.3902932981452425	760	157	24	21017	Q9NZC2,P05067,P04156,P10636,P07333,P02462,P55072,P02649,Q5S007,P37840,P49768,Q9UQN3,Q16143,P51608,Q04637,Q14203,P01584,P22303,P01375,P23560,Q13286,Q96QK1,P07196,Q96MT3
GO:BP	ribonucleotide metabolic process	GO:0009259	false	0.0000041363177159656986	5.383386109906551	367	157	17	21017	Q9NZC2,P05067,P55072,Q5S007,P49768,Q9BXM7,O60313,P21912,P00846,P03923,P03915,P03886,P31040,O14521,P38606,Q9NSU2,O00429
GO:BP	positive regulation of molecular function	GO:0044093	false	0.000004338165149417788	5.362693918869636	959	157	27	21017	Q9NZC2,P05067,P49810,P28799,P04156,P10636,P07333,P55072,P02649,Q96LT7,Q5S007,P37840,P49768,Q9BXM7,P29474,Q04637,Q30201,P42858,P00441,P01584,P03372,P05231,P01375,P23560,P36222,P07602,P01127
GO:BP	neuron development	GO:0048666	false	0.000004401903052794991	5.356359526548643	1170	157	30	21017	P05067,P28799,P10636,Q9UM47,P07333,P02649,Q96LT7,Q5S007,P49768,Q9UBP0,Q06787,Q99574,Q9NUM4,P54802,P51608,P00441,Q16854,P11169,Q9UBB4,Q9Y3I1,P06865,P05231,Q9HCG7,P23560,Q14108,P43354,Q9NQV8,P07196,Q96MT3,Q00604
GO:BP	negative regulation of apoptotic signaling pathway	GO:2001234	false	0.000004488720092190144	5.34787747550888	234	157	14	21017	Q5S007,P49768,Q9BXM7,P29474,O60313,P42858,O76024,Q9Y3I1,P01584,P01375,P23560,P43354,Q7LG56,P04141
GO:BP	endocytosis	GO:0006897	false	0.00000479418776405504	5.31928496085386	704	157	23	21017	Q9NZC2,P05067,O43914,P02649,Q96LT7,Q5S007,P37840,Q16143,Q06787,Q99700,O15118,Q30201,P00441,O75165,P22303,Q13286,Q14108,Q9NSU2,Q00604,O60494,P02741,O00429,Q9BXJ7
GO:BP	cognition	GO:0050890	false	0.000005044339574522726	5.297195685307236	324	157	16	21017	Q9NZC2,P05067,P04156,P10636,Q01959,P02649,P49768,Q9UQN3,Q8WXH2,P51608,O95278,P42858,P06276,P01375,P23560,Q13286
GO:BP	nucleoside triphosphate biosynthetic process	GO:0009142	false	0.000005175189820061116	5.286073716152549	127	157	11	21017	Q9NZC2,P55072,Q9BXM7,P21912,P00846,P03923,P03915,P03886,P31040,O14521,P38606
GO:BP	regulation of protein phosphorylation	GO:0001932	false	0.000005359566094393204	5.270870368971143	901	157	26	21017	Q9NZC2,P05067,P04156,P07333,P02649,Q96LT7,Q5S007,P37840,P49768,P04062,Q06787,Q9BXM7,Q04637,O95278,P42858,P00441,Q13148,Q6VVB1,P01584,P05231,P01375,P23560,P36222,Q13286,P01127,P04141
GO:BP	central nervous system development	GO:0007417	false	0.00000540904017301705	5.2668797930347635	1038	157	28	21017	Q9NZC2,P05067,P28799,P10636,Q9UM47,O43914,Q01959,P07333,P02462,Q5S007,P49768,P04062,Q99574,P54259,P54802,P51608,Q14203,P00395,Q9GZN7,P01584,Q6Y7W6,P05231,Q9HCG7,P01375,P43354,Q9NQV8,P07196,Q00604
GO:BP	regulation of proteasomal protein catabolic process	GO:0061136	false	0.000005542620989351936	5.2562848179366295	198	157	13	21017	Q9NZC2,P55072,P02649,Q5S007,P49768,P04062,Q06787,Q9BXM7,O95278,Q30201,O76024,P54252,Q96MT3
GO:BP	monoatomic ion transport	GO:0006811	false	0.000005643472339590485	5.248453599226155	1256	157	31	21017	Q9NZC2,P49810,P04156,P00450,Q01959,Q9Y2E8,P37840,P49768,Q9NQ11,Q06787,P29474,Q8WXH2,Q96QT4,P00403,O95278,P35670,Q30201,P42858,P00414,P00156,P00846,P00395,O76024,Q86YT5,P03915,P02792,Q9Y487,P38606,P36543,P01127,O00429
GO:BP	multicellular organismal process	GO:0032501	false	0.0000057133751324640625	5.243107259816482	7234	157	90	21017	Q9NZC2,P05067,P28799,P04156,P10636,Q9UM47,P01034,O43914,Q01959,P07333,P02462,P02649,Q96LT7,Q5S007,P37840,Q9Y287,P49768,Q9UQN3,Q9UBP0,P04062,Q06787,P29474,Q99574,Q9NUM4,O60313,Q8WXH2,P54259,O15118,P54802,P51608,Q04637,O95278,Q14203,Q30201,O14896,Q9NWW5,P42858,P00441,P19971,P00395,P05164,O76024,O60220,Q16854,Q9GZN7,P11169,Q9H1B7,P31040,P06276,Q9UBB4,O75165,Q9Y3I1,P56817,Q92692,P01023,P06865,P01584,…
GO:BP	ribose phosphate metabolic process	GO:0019693	false	0.0000057179213915619175	5.2427618195001635	375	157	17	21017	Q9NZC2,P05067,P55072,Q5S007,P49768,Q9BXM7,O60313,P21912,P00846,P03923,P03915,P03886,P31040,O14521,P38606,Q9NSU2,O00429
GO:BP	nervous system process	GO:0050877	false	0.000006158421326270838	5.210530602309222	1489	157	34	21017	Q9NZC2,P05067,P04156,P10636,Q01959,P02649,Q5S007,P37840,P49768,Q9UQN3,P04062,Q06787,P29474,O60313,Q8WXH2,P51608,O95278,Q14203,Q9NWW5,P42858,P00441,P19971,O76024,P06276,P56817,P06865,Q6Y7W6,P01375,P23560,Q13286,Q14108,Q96QK1,P07196,Q00604
GO:BP	myeloid leukocyte activation	GO:0002274	false	0.00000621995220421127	5.206212952532181	240	157	14	21017	Q9NZC2,P05067,P28799,P10636,O43914,Q5S007,P37840,P49768,P54802,Q92692,P05231,P01375,Q9NSU2,P04141
GO:BP	nucleotide biosynthetic process	GO:0009165	false	0.00000621995220421127	5.206212952532181	240	157	14	21017	Q9NZC2,P55072,Q9BXM7,P29474,P21912,P00846,Q16854,P03923,P03915,P03886,P31040,O14521,P38606,Q7LG56
GO:BP	regulation of apoptotic signaling pathway	GO:2001233	false	0.000006971626221695889	5.156665905297909	380	157	17	21017	Q9NZC2,Q5S007,P49768,Q9BXM7,P29474,O60313,P42858,P00441,O76024,Q9Y3I1,P01584,P01375,P23560,P43354,Q7LG56,P04141,O00429
GO:BP	purine nucleotide biosynthetic process	GO:0006164	false	0.000007064134654130021	5.150941030978014	202	157	13	21017	Q9NZC2,P55072,Q9BXM7,P29474,P21912,P00846,Q16854,P03923,P03915,P03886,P31040,O14521,P38606
GO:BP	neuron differentiation	GO:0030182	false	0.000009083545174752226	5.04174461961308	1434	157	33	21017	P05067,P28799,P10636,Q9UM47,P07333,P02649,Q96LT7,Q5S007,P49768,Q9UBP0,P04062,Q06787,Q99574,Q9NUM4,P54802,P51608,Q04637,P00441,Q16854,P11169,Q9UBB4,Q9Y3I1,P06865,Q6Y7W6,P05231,Q9HCG7,P23560,Q14108,P43354,Q9NQV8,P07196,Q96MT3,Q00604
GO:BP	organophosphate metabolic process	GO:0019637	false	0.00000910251043365681	5.040838814588253	1063	157	28	21017	Q9NZC2,P05067,P55072,Q5S007,P37840,P49768,Q9BXM7,P29474,O60313,P51608,P21912,P00846,P19971,Q16854,P03923,P03915,P03886,Q53HV7,P31040,O14521,P38606,Q13286,Q7LG56,Q8IY17,Q9NSU2,P01127,Q9BZ23,O00429
GO:BP	negative regulation of biological process	GO:0048519	false	0.000009702125810045925	5.013133098061382	5865	157	78	21017	Q9NZC2,P05067,P49810,P28799,P04156,P10636,Q9UM47,P01034,P00450,Q92743,P35637,O43914,Q01959,P07333,P55072,P02649,Q96LT7,Q5S007,P37840,Q9Y287,P49768,Q16143,Q9NQ11,P04062,Q06787,Q9BXM7,P29474,Q99700,O60313,Q8WXH2,P54259,O15118,P51608,Q04637,O95278,Q30201,O14896,P42858,P00441,P05164,O76024,D6RGH6,Q16854,Q9H1B7,P06276,Q9Y3I1,Q13148,P56817,Q6VVB1,P01023,Q04446,P01584,P22303,P03372,P54252,Q6Y7W6,Q13510,…
GO:BP	generation of neurons	GO:0048699	false	0.00000985964024085579	5.006138931332783	1517	157	34	21017	P05067,P28799,P10636,Q9UM47,P07333,P02649,Q96LT7,Q5S007,P49768,Q9UBP0,P04062,Q06787,Q99574,Q9NUM4,P54802,P51608,Q04637,P00441,Q16854,P11169,P06276,Q9UBB4,Q9Y3I1,P06865,Q6Y7W6,P05231,Q9HCG7,P23560,Q14108,P43354,Q9NQV8,P07196,Q96MT3,Q00604
GO:BP	regulation of cellular localization	GO:0060341	false	0.000009925822794618781	5.003233482514295	997	157	27	21017	Q9NZC2,P04156,P10636,O43914,P55072,P02649,Q96LT7,Q5S007,P37840,P49768,Q9NQ11,Q9BXM7,P51608,Q04637,O95278,Q30201,O75165,Q13148,Q6VVB1,P01584,P22303,P05231,P01375,P23560,Q13286,Q96QK1,O00429
GO:BP	carbohydrate derivative biosynthetic process	GO:1901137	false	0.000010093466298610081	4.99595966271868	610	157	21	21017	Q9NZC2,P55072,Q9Y287,P49768,Q9BXM7,O15118,P21912,P00846,Q16854,P03923,P03915,P03886,P31040,O14521,P06865,P01584,P38606,Q9NZK5,Q7LG56,Q9NSU2,P01127
GO:BP	regulation of response to external stimulus	GO:0032101	false	0.000010715393787469392	4.969991864138485	1071	157	28	21017	Q9NZC2,P05067,P28799,O43914,Q01959,P07333,P02649,Q5S007,P37840,P04062,P29474,P54802,P00441,P56817,Q92692,P01023,P01584,P03372,Q6Y7W6,Q9NWF9,P05231,P01375,Q9NSU2,P01127,Q96QK1,P00749,P43243,O00429
GO:BP	regulation of molecular function	GO:0065009	false	0.000012453543680151803	4.904707051640377	1611	157	35	21017	Q9NZC2,P05067,P49810,P28799,P04156,P10636,P01034,P07333,P55072,P02649,Q96LT7,Q5S007,P37840,P49768,Q9NQ11,P04062,Q06787,Q9BXM7,P29474,Q8WXH2,Q04637,O95278,Q30201,P42858,P00441,P01584,P03372,P05231,P01375,P23560,P36222,P07602,P01127,P00749,P04080
GO:BP	gliogenesis	GO:0042063	false	0.000012849951070645216	4.891098526012783	346	157	16	21017	Q9NZC2,P05067,P28799,P10636,P07333,P49768,P04062,P54802,P51608,O95278,P00441,P01584,P05231,P01375,Q9NQV8,Q00604
GO:BP	lipid metabolic process	GO:0006629	false	0.000013326207243920337	4.87529343703883	1379	157	32	21017	Q9NZC2,P05067,P10636,P02649,P37840,P04062,P15289,P61916,O15118,P54802,P51608,Q9NWW5,P27544,P00441,P06865,P01584,P03372,Q13510,Q9HCG7,P01375,Q9BXW6,Q13286,P00326,Q14108,Q8IY17,P07602,Q9NSU2,O43462,P01127,Q9BZ23,O60494,Q02318
GO:BP	positive regulation of protein catabolic process	GO:0045732	false	0.000014168692541840182	4.848670223715986	214	157	13	21017	Q9NZC2,P55072,P02649,Q5S007,P49768,P04062,Q06787,O76024,P01584,P54252,P01375,Q96QK1,Q96MT3
GO:BP	regulation of catalytic activity	GO:0050790	false	0.000014481030639408949	4.839200527567083	1015	157	27	21017	Q9NZC2,P05067,P49810,P28799,P04156,P10636,P01034,P07333,P55072,P02649,Q96LT7,Q5S007,P37840,P49768,Q9NQ11,P04062,Q9BXM7,P29474,O95278,P42858,P00441,P01584,P01375,P36222,P07602,P01127,P04080
GO:BP	positive regulation of protein modification process	GO:0031401	false	0.000016145788560855613	4.791940739171747	751	157	23	21017	Q9NZC2,P05067,P04156,P07333,P55072,Q5S007,P37840,P49768,P04062,Q06787,Q9BXM7,Q04637,O76024,Q6VVB1,P01584,P05231,P01375,P23560,P36222,Q13286,P01127,Q96MT3,P04141
GO:BP	alcohol metabolic process	GO:0006066	false	0.000016382668198028223	4.785615364522409	352	157	16	21017	P05067,P02649,P37840,P04062,P61916,O15118,P51608,Q9NWW5,P00441,Q13510,Q9HCG7,Q9BXW6,P00326,O43462,O60494,Q02318
GO:BP	positive regulation of metabolic process	GO:0009893	false	0.000016871370818276772	4.7728496290512625	3648	157	57	21017	Q9NZC2,P05067,P28799,P04156,P10636,Q9UM47,P35637,O43914,P07333,P55072,P02649,Q96LT7,Q5S007,P37840,P49768,Q9NQ11,P04062,Q06787,Q9BXM7,P29474,P20226,Q9Y484,P54259,P51608,Q04637,O95278,Q30201,O14896,Q9NWW5,P27544,P42858,P00441,O76024,D6RGH6,Q9H1B7,Q9Y3I1,Q13148,Q6VVB1,P01584,P22303,P03372,P54252,Q6Y7W6,P05231,P01375,P23560,P36222,Q13216,Q13286,P43354,O43462,P01127,Q96QK1,Q96MT3,Q00604,P04141,P02741
GO:BP	cell-cell signaling	GO:0007267	false	0.000016885916800334816	4.772475354897248	1316	157	31	21017	P05067,P04156,P10636,O43914,Q01959,P02649,Q5S007,P37840,P49768,Q9UQN3,Q16143,Q06787,Q9BXM7,Q8WXH2,Q9Y6H5,P51608,Q30201,P06276,Q13148,P56817,P01584,P22303,P54252,P05231,P01375,P23560,Q13286,P01127,Q96QK1,P07196,Q9H3Z4
GO:BP	regulation of vacuole organization	GO:0044088	false	0.000016932686604327996	4.77127412961303	57	157	8	21017	P28799,Q96LT7,Q5S007,Q9BXM7,Q9NUM4,Q9Y484,Q14108,Q9NSU2
GO:BP	glial cell differentiation	GO:0010001	false	0.00001730042277459805	4.761943283782675	260	157	14	21017	Q9NZC2,P05067,P28799,P10636,P49768,P04062,P54802,P51608,P00441,P01584,P05231,P01375,Q9NQV8,Q00604
GO:BP	regulation of protein localization	GO:0032880	false	0.000019564196327817807	4.708537987659174	891	157	25	21017	Q9NZC2,P04156,P10636,O43914,P55072,P02649,Q96LT7,Q5S007,P37840,P49768,Q9NQ11,Q9BXM7,Q04637,O95278,Q30201,Q13148,Q6VVB1,P01584,P22303,P05231,P01375,P23560,Q13286,Q96QK1,O00429
GO:BP	negative regulation of signaling	GO:0023057	false	0.000021519547736949182	4.667166860208775	1407	157	32	21017	Q9NZC2,P04156,P10636,Q92743,P55072,P02649,Q5S007,P37840,P49768,P04062,Q06787,Q9BXM7,P29474,O60313,O15118,P42858,O76024,P06276,Q9Y3I1,P01584,P22303,P03372,P54252,Q6Y7W6,P05231,P01375,P23560,P43354,Q7LG56,Q9NSU2,Q96MT3,P04141
GO:BP	negative regulation of cell communication	GO:0010648	false	0.000021519547736949182	4.667166860208775	1407	157	32	21017	Q9NZC2,P04156,P10636,Q92743,P55072,P02649,Q5S007,P37840,P49768,P04062,Q06787,Q9BXM7,P29474,O60313,O15118,P42858,O76024,P06276,Q9Y3I1,P01584,P22303,P03372,P54252,Q6Y7W6,P05231,P01375,P23560,P43354,Q7LG56,Q9NSU2,Q96MT3,P04141
GO:BP	secretion	GO:0046903	false	0.00002338192566769106	4.63111972446531	968	157	26	21017	Q9NZC2,Q01959,P02649,Q96LT7,Q5S007,P37840,P49768,Q9NQ11,Q06787,Q9BXM7,Q9Y6H5,P51608,P00403,P35670,Q30201,Q13148,O14521,P01584,P22303,P05231,P01375,Q96QK1,Q96MT3,Q9H3Z4,P04141,O00429
GO:BP	plasma membrane bounded cell projection organization	GO:0120036	false	0.00002400533041475328	4.619692311926995	1572	157	34	21017	Q9NZC2,P05067,P28799,P04156,P10636,Q9UM47,P07333,P02649,Q96LT7,Q5S007,P49768,Q9UBP0,Q06787,Q99574,Q9NUM4,P51608,Q14203,P42858,P00441,D6RGH6,Q16854,Q9UBB4,Q9Y3I1,Q92692,P05231,P23560,Q13286,Q14108,P43354,Q9NQV8,Q96QK1,P07196,Q96MT3,Q00604
GO:BP	regulation of lipid metabolic process	GO:0019216	false	0.000026259079719017724	4.580720498351483	315	157	15	21017	Q9NZC2,P10636,P02649,P37840,P61916,P00441,P01584,Q13510,P01375,Q14108,P07602,Q9NSU2,O43462,P01127,Q9BZ23
GO:BP	negative regulation of cellular process	GO:0048523	false	0.000027455918572254563	4.561364021843953	5646	157	75	21017	Q9NZC2,P05067,P49810,P28799,P04156,P10636,Q9UM47,P01034,P00450,Q92743,P35637,O43914,P07333,P55072,P02649,Q96LT7,Q5S007,P37840,Q9Y287,P49768,Q16143,Q9NQ11,P04062,Q06787,Q9BXM7,P29474,Q99700,O60313,Q8WXH2,P54259,O15118,P51608,Q04637,O95278,Q30201,O14896,P42858,P00441,P05164,O76024,D6RGH6,Q16854,Q9H1B7,P06276,Q9Y3I1,Q13148,Q6VVB1,Q04446,P01584,P22303,P03372,P54252,Q6Y7W6,Q13510,Q9NWF9,P05231,P01375,…
GO:BP	system process	GO:0003008	false	0.000029293886052487616	4.533223012094284	2266	157	42	21017	Q9NZC2,P05067,P04156,P10636,Q01959,P02649,Q5S007,P37840,P49768,Q9UQN3,P04062,Q06787,P29474,O60313,Q8WXH2,O15118,P51608,O95278,Q14203,Q9NWW5,P42858,P00441,P19971,O76024,P06276,P56817,P06865,P01584,Q6Y7W6,P01375,P23560,Q13286,Q14108,Q7LG56,Q9NSU2,P01127,Q96QK1,P07196,Q00604,P02741,O00429,Q9BXJ7
GO:BP	regulation of transport	GO:0051049	false	0.00003132514418783311	4.504106921296744	1589	157	34	21017	Q9NZC2,P05067,P49810,P04156,P02649,Q96LT7,Q5S007,P37840,P49768,Q9NQ11,Q06787,Q9BXM7,P29474,Q99700,Q8WXH2,Q9Y6H5,P51608,O95278,Q30201,P42858,P00441,O76024,O75165,Q13148,O14521,P01584,P22303,P05231,P01375,Q13286,P01127,Q96QK1,Q9H3Z4,O00429
GO:BP	regulation of autophagy of mitochondrion	GO:1903146	false	0.0000355459836541639	4.449209463158501	41	157	7	21017	Q9NQ11,Q9BXM7,P27544,P42858,Q9Y3I1,Q709C8,O00429
GO:BP	reactive oxygen species metabolic process	GO:0072593	false	0.00003715726256236416	4.429956288700224	232	157	13	21017	P10636,O43914,Q5S007,P37840,Q9BXM7,P29474,P54802,P00441,P05164,P01375,Q06830,P01127,P02741
GO:BP	neuron cellular homeostasis	GO:0070050	false	0.00003821178298014475	4.417802697449711	63	157	8	21017	P05067,P49768,Q9UQN3,Q9NUM4,Q14203,P05231,P38606,P36543
GO:BP	regulation of organelle organization	GO:0033043	false	0.00004026002535913226	4.395125955892279	1139	157	28	21017	P28799,P10636,P07333,Q96LT7,Q5S007,P37840,Q9UQN3,Q9NQ11,Q9UBP0,Q9BXM7,Q9NUM4,O60313,Q9Y484,P51608,Q14203,P42858,D6RGH6,P01584,Q9HCG7,P01375,P04350,Q13286,Q14108,Q9NSU2,P01127,Q96QK1,P04141,O00429
GO:BP	cell projection organization	GO:0030030	false	0.00004669674364686555	4.330713403491828	1615	157	34	21017	Q9NZC2,P05067,P28799,P04156,P10636,Q9UM47,P07333,P02649,Q96LT7,Q5S007,P49768,Q9UBP0,Q06787,Q99574,Q9NUM4,P51608,Q14203,P42858,P00441,D6RGH6,Q16854,Q9UBB4,Q9Y3I1,Q92692,P05231,P23560,Q13286,Q14108,P43354,Q9NQV8,Q96QK1,P07196,Q96MT3,Q00604
GO:BP	positive regulation of phosphorus metabolic process	GO:0010562	false	0.00004735823275663794	4.324604512331598	667	157	21	21017	Q9NZC2,P05067,P04156,P10636,P07333,P55072,Q5S007,P37840,P49768,Q06787,Q9BXM7,P29474,Q04637,P01584,P05231,P01375,P23560,P36222,Q13286,P01127,P04141
GO:BP	positive regulation of phosphate metabolic process	GO:0045937	false	0.00004735823275663794	4.324604512331598	667	157	21	21017	Q9NZC2,P05067,P04156,P10636,P07333,P55072,Q5S007,P37840,P49768,Q06787,Q9BXM7,P29474,Q04637,P01584,P05231,P01375,P23560,P36222,Q13286,P01127,P04141
GO:BP	regulation of membrane potential	GO:0042391	false	0.00004788518666884793	4.319798815248417	433	157	17	21017	Q9NZC2,P05067,P10636,P55072,Q5S007,P37840,P49768,P04062,Q06787,Q9BXM7,P51608,P00441,P01375,Q13286,Q9BZ23,Q96MP8,Q00604
GO:BP	regulation of cell communication	GO:0010646	false	0.000049867980751584114	4.302178216826735	3453	157	54	21017	Q9NZC2,P05067,P04156,P10636,Q92743,O43914,P07333,P55072,P02649,Q96LT7,Q5S007,P37840,P49768,Q9UQN3,P04062,Q06787,Q9BXM7,P29474,O60313,Q8WXH2,Q9Y6H5,O15118,P51608,Q30201,P42858,P00441,P19971,O76024,P06276,Q9Y3I1,Q13148,P56817,Q92692,P01584,P22303,P03372,P54252,Q6Y7W6,P05231,P01375,P23560,P36222,Q13286,P43354,Q7LG56,Q06830,Q9NSU2,P01127,Q96QK1,P07196,P00749,Q96MT3,P04141,O00429
GO:BP	regulation of proteolysis involved in protein catabolic process	GO:1903050	false	0.00005027425928347619	4.298654319368092	238	157	13	21017	Q9NZC2,P55072,P02649,Q5S007,P49768,P04062,Q06787,Q9BXM7,O95278,Q30201,O76024,P54252,Q96MT3
GO:BP	positive regulation of protein metabolic process	GO:0051247	false	0.00005122683694688404	4.29050245925002	1152	157	28	21017	Q9NZC2,P05067,P28799,P04156,P07333,P55072,P02649,Q5S007,P37840,P49768,P04062,Q06787,Q9BXM7,Q04637,Q9NWW5,O76024,Q6VVB1,P01584,P54252,P05231,P01375,P23560,P36222,Q13286,P01127,Q96QK1,Q96MT3,P04141
GO:BP	neuron projection development	GO:0031175	false	0.00005959270730814807	4.224806884045235	1014	157	26	21017	P05067,P28799,P10636,Q9UM47,P07333,P02649,Q96LT7,Q5S007,P49768,Q9UBP0,Q06787,Q99574,Q9NUM4,P51608,P00441,Q16854,Q9UBB4,Q9Y3I1,P05231,P23560,Q14108,P43354,Q9NQV8,P07196,Q96MT3,Q00604
GO:BP	purine ribonucleotide biosynthetic process	GO:0009152	false	0.00006232109986457284	4.205364890686907	161	157	11	21017	Q9NZC2,P55072,Q9BXM7,P21912,P00846,P03923,P03915,P03886,P31040,O14521,P38606
GO:BP	positive regulation of catalytic activity	GO:0043085	false	0.00006664683015587499	4.176220501592198	618	157	20	21017	Q9NZC2,P49810,P28799,P04156,P10636,P07333,P55072,P02649,Q96LT7,Q5S007,P37840,P49768,Q9BXM7,P29474,P00441,P01584,P01375,P36222,P07602,P01127
GO:BP	proteasomal protein catabolic process	GO:0010498	false	0.00007271267779988549	4.138389861238413	502	157	18	21017	Q9NZC2,P55072,P02649,Q5S007,P49768,P04062,Q06787,Q9BXM7,P54802,O95278,Q30201,O76024,Q9Y3I1,Q6VVB1,P54252,Q9NWF9,Q13216,Q96MT3
GO:BP	autophagy of mitochondrion	GO:0000422	false	0.00007943309669192044	4.099998506190406	69	157	8	21017	Q9NQ11,P04062,Q9BXM7,P27544,P42858,Q9Y3I1,Q709C8,O00429
GO:BP	cellular component organization	GO:0016043	false	0.00008554504567182953	4.067805137492731	8108	157	94	21017	Q9NZC2,P05067,P49810,P28799,P04156,P10636,Q9UM47,P01034,P35637,O43914,P07333,P02462,Q9Y2E8,P55072,P02649,Q96LT7,Q5S007,P37840,P49768,Q9UQN3,Q16143,Q9NQ11,Q9UBP0,P04062,Q06787,Q9BXM7,P29474,Q99574,Q9NUM4,Q99700,P20226,O60313,Q9Y484,P61916,Q96QT4,Q9Y6H5,O15118,P54802,P51608,Q04637,O95278,Q14203,Q30201,Q9NWW5,P42858,P00441,P00414,P19971,P05164,D6RGH6,O60220,Q16854,P03923,P03915,A6NFY7,P03886,Q9UBB4,…
GO:BP	superoxide metabolic process	GO:0006801	false	0.00008911851348656166	4.050032066222947	70	157	8	21017	P10636,O43914,P29474,P54802,P00441,P05164,Q06830,P02741
GO:BP	cellular response to oxidative stress	GO:0034599	false	0.00008970064497469984	4.047204434236331	250	157	13	21017	P10636,Q5S007,P37840,Q9NQ11,Q9BXM7,P29474,P54802,P00441,P05164,P05231,P43354,Q06830,Q9NSU2
GO:BP	intracellular iron ion homeostasis	GO:0006879	false	0.0000998035385760698	4.00085406034773	71	157	8	21017	P00450,Q9NQ11,P54802,Q30201,P00441,P02792,Q9Y487,P38606
GO:BP	monoatomic cation transmembrane transport	GO:0098655	false	0.00010577307322709146	3.9756248770764455	832	157	23	21017	Q9NZC2,P49810,P04156,Q01959,Q9Y2E8,P37840,P49768,Q9NQ11,Q06787,Q8WXH2,Q96QT4,P00403,P35670,P42858,P00414,P00156,P00846,P00395,Q86YT5,P03915,Q9Y487,P38606,P36543
GO:BP	positive regulation of neuroinflammatory response	GO:0150078	false	0.00010636639691764542	3.973195551911235	15	157	5	21017	Q9NZC2,Q5S007,P01584,P05231,P01375
GO:BP	response to hypoxia	GO:0001666	false	0.00011316180218443347	3.94630014470283	302	157	14	21017	Q9NZC2,P49810,Q9BXM7,P51608,P00403,P00156,P00395,P03915,P03886,O14521,P01375,P43354,P00749,Q00604
GO:BP	carbohydrate derivative catabolic process	GO:1901136	false	0.00011838770270921993	3.9266934067591555	256	157	13	21017	P05067,P01034,P49768,P04062,P54802,P19971,Q53HV7,P06865,Q9HCG7,P36222,Q14108,Q9NZK5,Q9NSU2
GO:BP	protein metabolic process	GO:0019538	false	0.0001194157818459006	3.922938273577983	4813	157	66	21017	Q9NZC2,P05067,P49810,P28799,P04156,P10636,P01034,P00450,Q92743,P35637,P07333,P55072,P02649,Q96LT7,Q5S007,P37840,Q9Y287,P49768,Q9UQN3,Q9NQ11,P04062,Q06787,Q9BXM7,Q9NUM4,Q99700,Q96QT4,Q5JTZ9,O15118,P54802,Q04637,O95278,Q9UBX1,P35670,Q30201,Q9NWW5,P42858,P00441,O76024,Q9H1B7,P06276,Q9Y3I1,Q13148,P56817,Q6VVB1,P06865,P01584,P22303,P54252,Q6Y7W6,Q9NWF9,P05231,P01375,P23560,P36222,Q13216,Q13286,Q9NSU2,…
GO:BP	regulation of signaling	GO:0023051	false	0.00012618588225741446	3.8989892314680588	3446	157	53	21017	Q9NZC2,P05067,P04156,P10636,Q92743,O43914,P07333,P55072,P02649,Q96LT7,Q5S007,P37840,P49768,Q9UQN3,P04062,Q06787,Q9BXM7,P29474,O60313,Q8WXH2,Q9Y6H5,O15118,P51608,Q30201,P42858,P00441,O76024,P06276,Q9Y3I1,Q13148,P56817,Q92692,P01584,P22303,P03372,P54252,Q6Y7W6,P05231,P01375,P23560,P36222,Q13286,P43354,Q7LG56,Q06830,Q9NSU2,P01127,Q96QK1,P07196,P00749,Q96MT3,P04141,O00429
GO:BP	inflammatory response	GO:0006954	false	0.00014594702565407013	3.835804751345286	847	157	23	21017	Q9NZC2,P05067,P28799,P10636,O43914,P07333,P02649,Q5S007,P37840,P49768,P04062,P54802,P00441,P01023,P01584,P03372,P05231,P01375,P36222,Q9NSU2,Q96QK1,Q00604,P02741
GO:BP	positive regulation of small molecule metabolic process	GO:0062013	false	0.00015250296545286067	3.816721711285772	138	157	10	21017	Q9NZC2,P05067,P55072,P02649,P37840,P49768,Q9BXM7,P29474,P01584,P01375
GO:BP	ribonucleotide biosynthetic process	GO:0009260	false	0.0001555175754862314	3.808220523001383	176	157	11	21017	Q9NZC2,P55072,Q9BXM7,P21912,P00846,P03923,P03915,P03886,P31040,O14521,P38606
GO:BP	anatomical structure morphogenesis	GO:0009653	false	0.00017167913098747173	3.7652824937023373	2692	157	45	21017	Q9NZC2,P05067,P28799,P10636,Q9UM47,P01034,O43914,Q01959,P07333,P02462,Q9Y2E8,P02649,Q96LT7,Q5S007,P49768,Q9UBP0,P04062,Q9BXM7,P29474,Q9NUM4,O60313,P54802,P51608,P00441,P19971,Q9GZN7,P11169,Q92692,P06865,P01584,P03372,P05231,P01375,P23560,P36222,P43354,Q9NQV8,Q9NSU2,Q96QK1,P07196,Q9BZ23,Q96MT3,P43243,Q00604,O00429
GO:BP	cellular response to chemical stress	GO:0062197	false	0.0001829899629253904	3.7375727308469635	314	157	14	21017	P10636,Q5S007,P37840,Q9NQ11,Q9BXM7,P29474,P54802,P00441,P05164,P05231,Q13286,P43354,Q06830,Q9NSU2
GO:BP	proton motive force-driven ATP synthesis	GO:0015986	false	0.00019006066319955358	3.7211077596372273	77	157	8	21017	P21912,P00846,P03923,P03915,P03886,P31040,O14521,P38606
GO:BP	mitochondrion localization	GO:0051646	false	0.00019746760060172636	3.7045041508433965	52	157	7	21017	P10636,Q5S007,Q9UBP0,O60313,Q92692,P07196,O00429
GO:BP	response to decreased oxygen levels	GO:0036293	false	0.000197830857405166	3.7037059667550984	316	157	14	21017	Q9NZC2,P49810,Q9BXM7,P51608,P00403,P00156,P00395,P03915,P03886,O14521,P01375,P43354,P00749,Q00604
GO:BP	regulation of lysosomal lumen pH	GO:0035751	false	0.0002100850713363955	3.677604807501601	32	157	6	21017	P28799,Q5S007,Q9NUM4,Q9NWW5,P38606,Q13286
GO:BP	response to nitrogen compound	GO:1901698	false	0.00022203805156683924	3.653572592353881	1010	157	25	21017	Q9NZC2,P05067,P04156,Q01959,P55072,P02649,Q5S007,P49768,O15118,P51608,P00156,O76024,P06276,P56817,P01584,P22303,P54252,P05231,P01375,Q709C8,P43354,Q7LG56,Q9NSU2,Q96QK1,P07196
GO:BP	ribose phosphate biosynthetic process	GO:0046390	false	0.00023125472091137453	3.635909392665332	183	157	11	21017	Q9NZC2,P55072,Q9BXM7,P21912,P00846,P03923,P03915,P03886,P31040,O14521,P38606
GO:BP	regulation of mitophagy	GO:1901524	false	0.0002551926151643713	3.5931318975048256	33	157	6	21017	Q9BXM7,P27544,P42858,Q9Y3I1,Q709C8,O00429
GO:BP	establishment of mitochondrion localization	GO:0051654	false	0.0002551926151643713	3.5931318975048256	33	157	6	21017	P10636,Q9UBP0,O60313,Q92692,P07196,O00429
GO:BP	cell development	GO:0048468	false	0.00027864517933433167	3.554948465999522	2833	157	46	21017	Q9NZC2,P05067,P28799,P10636,Q9UM47,O43914,P07333,Q9Y2E8,P02649,Q96LT7,Q5S007,P49768,Q9UBP0,P04062,Q06787,Q9BXM7,Q99574,Q9NUM4,P54802,P51608,O14896,P00441,Q16854,Q9GZN7,P11169,Q9UBB4,Q9Y3I1,Q92692,P06865,P01584,P22303,P03372,P05231,Q9HCG7,P01375,P23560,Q14108,P43354,Q9NQV8,Q9NSU2,P01127,P07196,Q9BZ23,Q96MT3,Q00604,P04141
GO:BP	establishment of organelle localization	GO:0051656	false	0.0002828813529718864	3.5483956795077334	490	157	17	21017	P10636,Q5S007,P37840,P49768,Q9UQN3,Q9NQ11,Q9UBP0,Q9BXM7,O60313,P54802,P51608,Q14203,P42858,Q92692,Q13286,P07196,O00429
GO:BP	inorganic cation transmembrane transport	GO:0098662	false	0.00029246183889902755	3.53393079363917	811	157	22	21017	Q9NZC2,P49810,P04156,Q01959,Q9Y2E8,P37840,P49768,Q06787,Q8WXH2,Q96QT4,P00403,P35670,P42858,P00414,P00156,P00846,P00395,Q86YT5,P03915,Q9Y487,P38606,P36543
GO:BP	mitophagy	GO:0000423	false	0.0002939607381062763	3.5317106708206243	55	157	7	21017	P04062,Q9BXM7,P27544,P42858,Q9Y3I1,Q709C8,O00429
GO:BP	phosphorylation	GO:0016310	false	0.00029444161490711036	3.531000808983723	1575	157	32	21017	Q9NZC2,P05067,P04156,P10636,P07333,P02649,Q96LT7,Q5S007,P37840,P49768,Q9NQ11,P04062,Q06787,Q9BXM7,Q96QT4,Q04637,O95278,P42858,P00441,Q16854,P54886,Q13148,Q6VVB1,P01584,P05231,P01375,P23560,P36222,Q13286,P01127,Q9BZ23,P04141
GO:BP	regulation of neuroinflammatory response	GO:0150077	false	0.0003079725226427731	3.511488029593546	34	157	6	21017	Q9NZC2,P28799,Q5S007,P01584,P05231,P01375
GO:BP	amyloid precursor protein catabolic process	GO:0042987	false	0.0003338625088260211	3.476432347415088	56	157	7	21017	P49810,P04156,P02649,P49768,P56817,P01375,Q13286
GO:BP	learning or memory	GO:0007611	false	0.0003343914376479837	3.4757448515375695	280	157	13	21017	Q9NZC2,P05067,P04156,P10636,P02649,P49768,Q8WXH2,P51608,O95278,P42858,P06276,P23560,Q13286
GO:BP	regulation of purine nucleotide metabolic process	GO:1900542	false	0.00034303952473230996	3.464655838020749	83	157	8	21017	Q9NZC2,P05067,P55072,P49768,Q9BXM7,P29474,Q9NSU2,O00429
GO:BP	positive regulation of phosphorylation	GO:0042327	false	0.00034807757021944026	3.4583239613286825	620	157	19	21017	Q9NZC2,P05067,P04156,P10636,P07333,Q5S007,P37840,P49768,Q06787,Q9BXM7,Q04637,P01584,P05231,P01375,P23560,P36222,Q13286,P01127,P04141
GO:BP	cellular component organization or biogenesis	GO:0071840	false	0.0003622825974929315	3.4409525271145407	8323	157	94	21017	Q9NZC2,P05067,P49810,P28799,P04156,P10636,Q9UM47,P01034,P35637,O43914,P07333,P02462,Q9Y2E8,P55072,P02649,Q96LT7,Q5S007,P37840,P49768,Q9UQN3,Q16143,Q9NQ11,Q9UBP0,P04062,Q06787,Q9BXM7,P29474,Q99574,Q9NUM4,Q99700,P20226,O60313,Q9Y484,P61916,Q96QT4,Q9Y6H5,O15118,P54802,P51608,Q04637,O95278,Q14203,Q30201,Q9NWW5,P42858,P00441,P00414,P19971,P05164,D6RGH6,O60220,Q16854,P03923,P03915,A6NFY7,P03886,Q9UBB4,…
GO:BP	regulation of nucleotide metabolic process	GO:0006140	false	0.0003767659192852431	3.4239283886173775	84	157	8	21017	Q9NZC2,P05067,P55072,P49768,Q9BXM7,P29474,Q9NSU2,O00429
GO:BP	intracellular pH reduction	GO:0051452	false	0.0003782326839370571	3.4222409455062994	57	157	7	21017	P28799,Q9Y2E8,Q9NUM4,Q9NWW5,Q9Y487,P38606,Q13286
GO:BP	amyloid-beta metabolic process	GO:0050435	false	0.0003782326839370571	3.4222409455062994	57	157	7	21017	Q9NZC2,P49810,P04156,P02649,P49768,P56817,P01375
GO:BP	positive regulation of proteasomal protein catabolic process	GO:1901800	false	0.00038265292917304795	3.4171949578374106	116	157	9	21017	Q9NZC2,P55072,Q5S007,P49768,P04062,Q06787,O76024,P54252,Q96MT3
GO:BP	organelle localization	GO:0051640	false	0.0003841244191935239	3.4155280834000323	624	157	19	21017	P49810,P10636,Q5S007,P37840,P49768,Q9UQN3,Q9NQ11,Q9UBP0,Q9BXM7,Q9NUM4,O60313,P54802,P51608,Q14203,P42858,Q92692,Q13286,P07196,O00429
GO:BP	macrophage activation involved in immune response	GO:0002281	false	0.0004020373763132402	3.395733569870671	19	157	5	21017	Q9NZC2,P28799,O43914,P01375,Q9NSU2
GO:BP	positive regulation of biological process	GO:0048518	false	0.000417611528485041	3.3792275208096023	6235	157	77	21017	Q9NZC2,P05067,P28799,P04156,P10636,Q9UM47,Q92743,P35637,O43914,Q01959,P07333,P55072,P02649,Q96LT7,Q5S007,P37840,P49768,Q9NQ11,Q9UBP0,P04062,Q06787,Q9BXM7,P29474,Q99574,Q9NUM4,P20226,Q9Y484,P54259,P54802,P51608,Q04637,O95278,Q14203,Q30201,O14896,Q9NWW5,P27544,Q9NZD8,P42858,P00441,O76024,D6RGH6,Q9GZN7,Q9H1B7,Q9Y3I1,Q13148,P56817,Q6VVB1,Q13753,Q92692,P01023,P01584,P22303,P03372,P54252,Q6Y7W6,P05231,…
GO:BP	export from cell	GO:0140352	false	0.0004380826122636774	3.3584439838631286	901	157	23	21017	Q9NZC2,P02649,Q96LT7,Q5S007,P37840,P49768,Q9NQ11,Q06787,Q9BXM7,Q9Y6H5,P51608,P35670,Q30201,Q13148,O14521,P01584,P22303,P05231,P01375,Q96QK1,Q96MT3,Q9H3Z4,O00429
GO:BP	exploration behavior	GO:0035640	false	0.00044056498044390397	3.355990026941067	36	157	6	21017	P02649,Q5S007,Q8WXH2,P54802,P54252,Q00604
GO:BP	vacuolar acidification	GO:0007035	false	0.00044056498044390397	3.355990026941067	36	157	6	21017	P28799,Q9NUM4,Q9NWW5,Q9Y487,P38606,Q13286
GO:BP	response to copper ion	GO:0046688	false	0.00044056498044390397	3.355990026941067	36	157	6	21017	P04156,P37840,P35670,P00156,P00395,P56817
GO:BP	regulation of secretion by cell	GO:1903530	false	0.00044579385916221684	3.3508659182477327	567	157	18	21017	Q9NZC2,P02649,Q96LT7,Q5S007,P37840,Q9NQ11,Q06787,Q9BXM7,Q9Y6H5,Q30201,Q13148,O14521,P01584,P22303,P05231,P01375,Q96QK1,O00429
GO:BP	secretion by cell	GO:0032940	false	0.0004527148200660224	3.344175288213948	832	157	22	21017	Q9NZC2,P02649,Q96LT7,Q5S007,P37840,P49768,Q9NQ11,Q06787,Q9BXM7,Q9Y6H5,P51608,Q30201,Q13148,O14521,P01584,P22303,P05231,P01375,Q96QK1,Q96MT3,Q9H3Z4,O00429
GO:BP	inorganic ion transmembrane transport	GO:0098660	false	0.0004555085626792297	3.3415034547186733	903	157	23	21017	Q9NZC2,P49810,P04156,Q01959,Q9Y2E8,P37840,P49768,Q06787,Q8WXH2,Q96QT4,P00403,P35670,P42858,P00414,P00156,P00846,P00395,Q9UBH6,Q86YT5,P03915,Q9Y487,P38606,P36543
GO:BP	adult locomotory behavior	GO:0008344	false	0.0004955435375499065	3.3049181831826626	87	157	8	21017	P05067,P37840,O15118,P51608,P06865,Q6Y7W6,P43354,P04080
GO:BP	response to toxic substance	GO:0009636	false	0.0004977446954884913	3.3029933595925725	242	157	12	21017	P00450,P02649,Q9BXM7,P29474,P35670,P27544,P00441,P00156,P05164,P01375,Q06830,P07196
GO:BP	autophagosome organization	GO:1905037	false	0.0005117007864208593	3.2909839155704326	120	157	9	21017	Q96LT7,Q5S007,P49768,Q9NQ11,P04062,Q9BXM7,Q9Y484,O95278,Q13286
GO:BP	organic hydroxy compound biosynthetic process	GO:1901617	false	0.0005202639423321212	3.2837762724872714	243	157	12	21017	Q01959,P02649,P37840,P04062,P00441,Q13510,P01375,Q9BXW6,P43354,O43462,Q96QK1,Q02318
GO:BP	determination of adult lifespan	GO:0008340	false	0.0005226052066100185	3.2818262677990173	37	157	6	21017	Q5S007,P04062,P54259,P54802,P00441,Q9NSU2
GO:BP	lysosomal protein catabolic process	GO:1905146	false	0.0005328244332025879	3.2734158683689834	20	157	5	21017	Q9NQ11,P04062,Q9NUM4,Q13286,Q96QK1
GO:BP	response to reactive oxygen species	GO:0000302	false	0.0005383160720825792	3.26896265359955	199	157	11	21017	P10636,P02649,Q5S007,Q9BXM7,P29474,P00441,P05164,P03915,P05231,Q06830,Q9NSU2
GO:BP	cellular response to amyloid-beta	GO:1904646	false	0.0006167814864302628	3.209868670725334	38	157	6	21017	Q9NZC2,P05067,P04156,P49768,P56817,P01375
GO:BP	positive regulation of nucleotide metabolic process	GO:0045981	false	0.0006167814864302628	3.209868670725334	38	157	6	21017	Q9NZC2,P05067,P55072,P49768,Q9BXM7,P29474
GO:BP	positive regulation of purine nucleotide metabolic process	GO:1900544	false	0.0006167814864302628	3.209868670725334	38	157	6	21017	Q9NZC2,P05067,P55072,P49768,Q9BXM7,P29474
GO:BP	negative regulation of signal transduction	GO:0009968	false	0.0006248154029021591	3.204248272803997	1300	157	28	21017	Q9NZC2,P04156,Q92743,P55072,P02649,Q5S007,P37840,P49768,P04062,Q9BXM7,P29474,O60313,O15118,P42858,O76024,Q9Y3I1,P01584,P03372,P54252,Q6Y7W6,P05231,P01375,P23560,P43354,Q7LG56,Q9NSU2,Q96MT3,P04141
GO:BP	microglial cell proliferation	GO:0061518	false	0.000632382427772233	3.199020206462129	9	157	4	21017	Q9NZC2,P07333,P04062,Q00604
GO:BP	macromolecule localization	GO:0033036	false	0.0006343866127783527	3.1976459903465595	3211	157	49	21017	Q9NZC2,P04156,P10636,O43914,P55072,P02649,Q96LT7,Q5S007,P37840,P49768,Q9UQN3,Q9NQ11,P04062,Q06787,Q9BXM7,Q99700,Q9Y484,P61916,O15118,P51608,Q04637,O95278,Q30201,O60220,O75165,Q9Y3I1,Q13148,Q6VVB1,P06865,P01584,P22303,P03372,P54252,P05231,P01375,P23560,Q9BXW6,Q13286,Q709C8,Q14108,P07602,Q9NSU2,Q96QK1,Q96MT3,Q00604,O60494,P02741,O00429,Q9BXJ7
GO:BP	proton transmembrane transport	GO:1902600	false	0.000646040446189651	3.1897402915914315	161	157	10	21017	Q9Y2E8,P00403,P00414,P00156,P00846,P00395,P03915,Q9Y487,P38606,P36543
GO:BP	negative regulation of response to external stimulus	GO:0032102	false	0.0006491373499670062	3.187663401779516	403	157	15	21017	Q9NZC2,P28799,Q01959,P02649,P04062,P29474,P00441,P56817,P01023,Q6Y7W6,P01375,Q9NSU2,P01127,Q96QK1,P00749
GO:BP	membrane protein proteolysis	GO:0033619	false	0.0006819324765373586	3.1662586261045598	62	157	7	21017	P49810,P02649,P49768,P56817,P01584,P01375,O43462
GO:BP	regulation of defense response	GO:0031347	false	0.0006907960073527879	3.1606501812227945	783	157	21	21017	Q9NZC2,P05067,P28799,O43914,P02649,Q5S007,P37840,P04062,P54802,P00441,Q92692,P01023,P01584,P03372,Q6Y7W6,Q9NWF9,P05231,P01375,Q9NSU2,Q96QK1,P43243
GO:BP	ceramide catabolic process	GO:0046514	false	0.0006951247737785303	3.157937233251856	21	157	5	21017	P04062,P06865,Q13510,Q9HCG7,Q14108
GO:BP	neuron projection organization	GO:0106027	false	0.0007027828419760841	3.153178850088054	91	157	8	21017	Q9NZC2,P05067,P04156,P02649,Q5S007,P49768,Q14203,Q96QK1
GO:BP	regulation of intracellular pH	GO:0051453	false	0.0007027828419760841	3.153178850088054	91	157	8	21017	P28799,Q9Y2E8,Q5S007,Q9NUM4,Q9NWW5,Q9Y487,P38606,Q13286
GO:BP	cell differentiation	GO:0030154	false	0.0007559800455016058	3.1214896677830715	4381	157	60	21017	Q9NZC2,P05067,P28799,P10636,Q9UM47,Q92743,O43914,P07333,P02462,Q9Y2E8,P02649,Q96LT7,Q5S007,P49768,Q9UBP0,P04062,Q06787,Q9BXM7,Q99574,Q9NUM4,O15118,P54802,P51608,Q04637,O95278,O14896,P00441,P19971,D6RGH6,Q16854,Q9GZN7,P11169,P06276,Q9UBB4,O75165,Q9Y3I1,Q92692,P01023,P06865,P01584,P22303,P03372,Q6Y7W6,Q13510,P05231,Q9HCG7,P01375,P23560,Q14108,P43354,Q9NQV8,P07602,Q9NSU2,P01127,P07196,Q9BZ23,Q96MT3,…
GO:BP	cellular developmental process	GO:0048869	false	0.0007621550139920183	3.1179566889299055	4382	157	60	21017	Q9NZC2,P05067,P28799,P10636,Q9UM47,Q92743,O43914,P07333,P02462,Q9Y2E8,P02649,Q96LT7,Q5S007,P49768,Q9UBP0,P04062,Q06787,Q9BXM7,Q99574,Q9NUM4,O15118,P54802,P51608,Q04637,O95278,O14896,P00441,P19971,D6RGH6,Q16854,Q9GZN7,P11169,P06276,Q9UBB4,O75165,Q9Y3I1,Q92692,P01023,P06865,P01584,P22303,P03372,Q6Y7W6,Q13510,P05231,Q9HCG7,P01375,P23560,Q14108,P43354,Q9NQV8,P07602,Q9NSU2,P01127,P07196,Q9BZ23,Q96MT3,…
GO:BP	cellular response to toxic substance	GO:0097237	false	0.000775710084587666	3.1103005624912194	126	157	9	21017	P00450,P02649,Q9BXM7,P29474,P27544,P00441,P05164,P01375,Q06830
GO:BP	regulation of plasma membrane bounded cell projection organization	GO:0120035	false	0.0008027921871277953	3.095396862771245	655	157	19	21017	Q9NZC2,P28799,P04156,P10636,P02649,Q5S007,P49768,Q06787,Q99574,Q9NUM4,P42858,D6RGH6,Q16854,Q9Y3I1,P23560,Q13286,Q14108,Q96QK1,P07196
GO:BP	regulation of kinase activity	GO:0043549	false	0.0008352669140664532	3.078174721183573	469	157	16	21017	Q9NZC2,P05067,P04156,P10636,P07333,P02649,Q5S007,P37840,P04062,Q9BXM7,P42858,P00441,P01584,P01375,P36222,P01127
GO:BP	response to external stimulus	GO:0009605	false	0.0008495017649843074	3.0708357144733944	2367	157	40	21017	Q9NZC2,P05067,P28799,O43914,Q01959,P07333,P02649,Q5S007,P37840,P04062,Q06787,P29474,P61916,P54802,P51608,P42858,P00441,P19971,P05164,Q9UBH6,P56817,Q92692,P01023,P01584,P03372,Q6Y7W6,Q9NWF9,P05231,P01375,P36222,Q06830,Q9NSU2,P01127,Q96QK1,P00749,P43243,O60494,P04141,P02741,O00429
GO:BP	cell morphogenesis involved in neuron differentiation	GO:0048667	false	0.000899583334684487	3.045958598725075	595	157	18	21017	P05067,P10636,Q9UM47,P07333,P02649,Q96LT7,Q5S007,P49768,Q9UBP0,Q9NUM4,P00441,P06865,P23560,P43354,Q9NQV8,P07196,Q96MT3,Q00604
GO:BP	positive regulation of protein phosphorylation	GO:0001934	false	0.000899583334684487	3.045958598725075	595	157	18	21017	Q9NZC2,P05067,P04156,P07333,Q5S007,P37840,P49768,Q06787,Q9BXM7,Q04637,P01584,P05231,P01375,P23560,P36222,Q13286,P01127,P04141
GO:BP	response to metal ion	GO:0010038	false	0.0009601377355550199	3.017666461230481	360	157	14	21017	P04156,P10636,Q01959,Q5S007,P37840,Q9NQ11,O15118,P51608,P35670,Q30201,P00156,P00395,Q86YT5,P56817
GO:BP	regulation of cellular pH	GO:0030641	false	0.000980119756317576	3.0087208566234582	95	157	8	21017	P28799,Q9Y2E8,Q5S007,Q9NUM4,Q9NWW5,Q9Y487,P38606,Q13286
GO:BP	mitochondrial fission	GO:0000266	false	0.0009861712185293922	3.0060476765323862	41	157	6	21017	P10636,Q5S007,Q9BXM7,O60313,Q96QK1,O00429
GO:BP	dopamine metabolic process	GO:0042417	false	0.0009861712185293922	3.0060476765323862	41	157	6	21017	Q01959,P37840,Q16143,Q9Y6H5,P43354,Q96QK1
GO:BP	proteolysis involved in protein catabolic process	GO:0051603	false	0.0010025719604248862	2.9988844457463366	732	157	20	21017	Q9NZC2,P55072,P02649,Q5S007,P49768,Q9UQN3,P04062,Q06787,Q9BXM7,P54802,O95278,Q9UBX1,Q30201,O76024,Q9Y3I1,Q6VVB1,P54252,Q9NWF9,Q13216,Q96MT3
GO:BP	proton motive force-driven mitochondrial ATP synthesis	GO:0042776	false	0.0010532410475438444	2.9774722236502784	66	157	7	21017	P21912,P00846,P03923,P03915,P03886,P31040,O14521
GO:BP	regulation of establishment of protein localization	GO:0070201	false	0.0010730519731710763	2.9693792425123635	539	157	17	21017	Q9NZC2,P04156,P10636,P02649,Q5S007,P49768,Q9NQ11,Q9BXM7,O95278,Q13148,P01584,P22303,P05231,P01375,Q13286,Q96QK1,O00429
GO:BP	regulation of protein-containing complex assembly	GO:0043254	false	0.0010938476042734696	2.9610431800440242	420	157	15	21017	Q9NZC2,P10636,P55072,P02649,P37840,P04062,Q9BXM7,P51608,Q04637,Q14203,Q9HCG7,P01375,P04350,Q96QK1,P04141
GO:BP	regulation of cell projection organization	GO:0031344	false	0.0011541230329377916	2.937747891632765	671	157	19	21017	Q9NZC2,P28799,P04156,P10636,P02649,Q5S007,P49768,Q06787,Q99574,Q9NUM4,P42858,D6RGH6,Q16854,Q9Y3I1,P23560,Q13286,Q14108,Q96QK1,P07196
GO:BP	protein phosphorylation	GO:0006468	false	0.0011644041273068582	2.9338962638452015	1341	157	28	21017	Q9NZC2,P05067,P04156,P07333,P02649,Q96LT7,Q5S007,P37840,P49768,Q9NQ11,P04062,Q06787,Q9BXM7,Q96QT4,Q04637,O95278,P42858,P00441,Q13148,Q6VVB1,P01584,P05231,P01375,P23560,P36222,Q13286,P01127,P04141
GO:BP	regulation of synaptic plasticity	GO:0048167	false	0.0012169894586903924	2.9147131835221303	216	157	11	21017	P05067,P04156,P10636,O43914,P02649,P37840,P49768,Q06787,Q8WXH2,P51608,Q13286
GO:BP	metabolic process	GO:0008152	false	0.001223848068438664	2.912272493247807	14188	157	133	21017	Q9NZC2,P05067,P49810,P28799,P04156,P10636,Q9UM47,P01034,P00450,Q92743,P35637,O43914,Q01959,P07333,P55072,P02649,Q96LT7,Q5S007,P37840,Q9Y287,P49768,Q9UQN3,Q16143,Q9NQ11,Q9UBP0,P04062,Q06787,Q9BXM7,P29474,P02766,Q9NUM4,P15289,Q99700,P20226,O60313,Q9Y484,P61916,Q9NSK7,Q96QT4,Q9Y6H5,P54259,Q5JTZ9,O15118,P54802,P51608,P00403,Q04637,O95278,Q8N5K1,Q9UBX1,P21912,P35670,Q30201,O14896,Q9NWW5,P27544,P42858,…
GO:BP	biogenic amine metabolic process	GO:0006576	false	0.0013461097335295386	2.8709195354137926	99	157	8	21017	Q01959,P37840,Q16143,Q9Y6H5,P51608,P43354,Q96QK1,Q9NWM0
GO:BP	protein catabolic process in the vacuole	GO:0007039	false	0.0014259018168662596	2.84591037761263	24	157	5	21017	Q9NQ11,P04062,Q9NUM4,Q13286,Q96QK1
GO:BP	lysosomal lumen acidification	GO:0007042	false	0.0014259018168662596	2.84591037761263	24	157	5	21017	P28799,Q9NUM4,Q9NWW5,P38606,Q13286
GO:BP	organophosphate biosynthetic process	GO:0090407	false	0.0015169918538601285	2.8190167513379194	617	157	18	21017	Q9NZC2,P55072,P37840,Q9BXM7,P29474,P21912,P00846,Q16854,P03923,P03915,P03886,P31040,O14521,P38606,Q13286,Q7LG56,P01127,Q9BZ23
GO:BP	amyloid-beta formation	GO:0034205	false	0.001519884658020863	2.8181893688221646	44	157	6	21017	P49810,P04156,P02649,P49768,P56817,P01375
GO:BP	positive regulation of response to external stimulus	GO:0032103	false	0.0015888938070064875	2.7989051276964827	619	157	18	21017	Q9NZC2,P05067,P28799,O43914,P07333,Q5S007,P37840,P54802,Q92692,P01584,P03372,P05231,P01375,Q9NSU2,P01127,P00749,P43243,O00429
GO:BP	positive regulation of protein localization	GO:1903829	false	0.0016124893177741856	2.792503153745155	493	157	16	21017	Q9NZC2,P04156,P10636,O43914,P37840,P49768,Q9NQ11,Q9BXM7,Q04637,Q13148,P01584,P22303,P01375,Q13286,Q96QK1,O00429
GO:BP	regulation of secretion	GO:0051046	false	0.0016638814425626407	2.778877621960662	621	157	18	21017	Q9NZC2,P02649,Q96LT7,Q5S007,P37840,Q9NQ11,Q06787,Q9BXM7,Q9Y6H5,Q30201,Q13148,O14521,P01584,P22303,P05231,P01375,Q96QK1,O00429
GO:BP	positive regulation of proteolysis involved in protein catabolic process	GO:1903052	false	0.0016730570364934193	2.7764892531726177	138	157	9	21017	Q9NZC2,P55072,Q5S007,P49768,P04062,Q06787,O76024,P54252,Q96MT3
GO:BP	regulation of protein stability	GO:0031647	false	0.0018107254770757908	2.742147387802123	325	157	13	21017	P28799,P04156,O43914,Q5S007,P37840,Q9BXM7,P42858,O76024,Q9Y3I1,Q13148,Q7Z2E3,Q9NSU2,Q96QK1
GO:BP	biological regulation	GO:0065007	false	0.0018826704820583055	2.725225686540368	12671	157	123	21017	Q9NZC2,P05067,P49810,P28799,P04156,P10636,Q9UM47,P01034,P00450,Q92743,P35637,O43914,Q01959,P07333,P02462,Q9Y2E8,P55072,P02649,Q96LT7,Q5S007,P37840,Q9Y287,P49768,Q9UQN3,Q16143,Q9NQ11,Q9UBP0,P04062,Q06787,Q9BXM7,P29474,Q99574,P02766,Q9NUM4,Q99700,P20226,O60313,Q9Y484,P61916,Q8WXH2,Q9Y6H5,P54259,Q5JTZ9,O15118,P54802,P51608,P00403,Q04637,O95278,Q14203,Q8N5K1,P35670,Q30201,O14896,Q9NWW5,P27544,Q9NZD8,…
GO:BP	regulation of inflammatory response	GO:0050727	false	0.0018831095299890767	2.725124418758459	381	157	14	21017	Q9NZC2,P05067,P28799,P02649,Q5S007,P37840,P04062,P00441,P01584,P03372,P05231,P01375,Q9NSU2,Q96QK1
GO:BP	regulation of protein localization to cell periphery	GO:1904375	false	0.0018876997891268564	2.724067072692912	140	157	9	21017	Q9NZC2,P04156,P37840,Q04637,O95278,Q6VVB1,P01375,Q13286,Q96QK1
GO:BP	maintenance of location in cell	GO:0051651	false	0.0019002861977070547	2.7211809860342155	226	157	11	21017	P02649,P37840,P49768,Q9BXM7,Q8WXH2,P54802,P35670,P42858,P02792,P06865,Q709C8
GO:BP	regulation of response to stimulus	GO:0048583	false	0.0019273515102365684	2.7150390715229267	3958	157	55	21017	Q9NZC2,P05067,P28799,P04156,P10636,Q92743,P35637,O43914,Q01959,P07333,P55072,P02649,Q96LT7,Q5S007,P37840,P49768,P04062,Q9BXM7,P29474,O60313,O15118,P54802,Q04637,Q30201,Q9NZD8,P42858,P00441,O76024,Q9Y3I1,P56817,Q92692,P01023,P01584,P03372,P54252,Q6Y7W6,Q9NWF9,P05231,P01375,P23560,P36222,Q13216,Q13286,P43354,Q7LG56,Q06830,Q9NSU2,O43462,P01127,Q96QK1,P00749,Q96MT3,P43243,P04141,O00429
GO:BP	negative regulation of phosphate metabolic process	GO:0045936	false	0.002075387030578542	2.6829009015683494	329	157	13	21017	P04156,P10636,P02649,Q96LT7,Q5S007,P37840,P49768,P04062,Q04637,O95278,Q13148,P01584,P01127
GO:BP	negative regulation of phosphorus metabolic process	GO:0010563	false	0.002075387030578542	2.6829009015683494	329	157	13	21017	P04156,P10636,P02649,Q96LT7,Q5S007,P37840,P49768,P04062,Q04637,O95278,Q13148,P01584,P01127
GO:BP	regulation of ATP metabolic process	GO:1903578	false	0.0021093258735934784	2.675856320132184	73	157	7	21017	Q9NZC2,P05067,P55072,P49768,Q9BXM7,Q9NSU2,O00429
GO:BP	regulation of pH	GO:0006885	false	0.002110964546931651	2.6755190604873436	105	157	8	21017	P28799,Q9Y2E8,Q5S007,Q9NUM4,Q9NWW5,Q9Y487,P38606,Q13286
GO:BP	positive regulation of macromolecule metabolic process	GO:0010604	false	0.00224905767873452	2.647999406620875	3349	157	49	21017	Q9NZC2,P05067,P28799,P04156,Q9UM47,P35637,O43914,P07333,P55072,P02649,Q5S007,P37840,P49768,Q9NQ11,P04062,Q06787,Q9BXM7,P29474,P20226,P54259,P51608,Q04637,Q30201,O14896,Q9NWW5,P00441,O76024,D6RGH6,Q9H1B7,Q13148,Q6VVB1,P01584,P03372,P54252,Q6Y7W6,P05231,P01375,P23560,P36222,Q13216,Q13286,P43354,O43462,P01127,Q96QK1,Q96MT3,Q00604,P04141,P02741
GO:BP	membrane protein ectodomain proteolysis	GO:0006509	false	0.0022695949982389414	2.6440516343146103	47	157	6	21017	P49810,P02649,P49768,P56817,P01584,P01375
GO:BP	positive regulation of transport	GO:0051050	false	0.0023118341370398413	2.636043327670328	844	157	21	21017	Q9NZC2,P02649,Q5S007,P37840,P49768,Q9NQ11,Q06787,Q9BXM7,P51608,Q30201,P42858,P00441,O76024,Q13148,P01584,P22303,P01375,Q13286,P01127,Q96QK1,O00429
GO:BP	regulation of reactive oxygen species metabolic process	GO:2000377	false	0.002389262182171016	2.6217361909690284	144	157	9	21017	P10636,O43914,Q5S007,P37840,Q9BXM7,P00441,P01375,P01127,P02741
GO:BP	nitrogen compound transport	GO:0071705	false	0.002398577992766959	2.6200461553395806	1909	157	34	21017	Q9NZC2,Q01959,P55072,P02649,Q5S007,P37840,P49768,Q9UQN3,Q9NQ11,Q06787,Q9BXM7,Q99700,P51608,O95278,Q30201,O60220,O75165,Q13148,O14521,P01584,P22303,P05231,P01375,Q13286,Q709C8,Q14108,P07602,Q96QK1,Q96MT3,Q00604,O60494,P04141,O00429,Q9BXJ7
GO:BP	ceramide metabolic process	GO:0006672	false	0.0024369039786168527	2.613161582993535	107	157	8	21017	P04062,P54802,Q9NWW5,P27544,P06865,Q13510,Q9HCG7,Q14108
GO:BP	macrophage proliferation	GO:0061517	false	0.00244125089527298	2.612387584436483	12	157	4	21017	Q9NZC2,P07333,P04062,Q00604
GO:BP	dopamine biosynthetic process	GO:0042416	false	0.00244125089527298	2.612387584436483	12	157	4	21017	Q01959,P37840,P43354,Q96QK1
GO:BP	regulation of lysosome organization	GO:1905671	false	0.00244125089527298	2.612387584436483	12	157	4	21017	P28799,Q9NUM4,Q14108,Q9NSU2
GO:BP	neuron projection maintenance	GO:1990535	false	0.00244125089527298	2.612387584436483	12	157	4	21017	P05067,P04156,P49768,Q14203
GO:BP	positive regulation of protein localization to cell periphery	GO:1904377	false	0.0025376531636116285	2.595567735835806	75	157	7	21017	Q9NZC2,P04156,P37840,Q04637,P01375,Q13286,Q96QK1
GO:BP	cellular response to oxygen-containing compound	GO:1901701	false	0.002569546691948299	2.5901434862211685	1153	157	25	21017	Q9NZC2,P05067,P04156,P10636,P55072,Q5S007,P49768,Q9BXM7,P29474,P27544,P00441,P05164,P56817,P01584,P22303,P03372,P05231,P01375,P43354,Q96RR1,Q06830,Q9NSU2,P01127,Q96QK1,P04141
GO:BP	response to amyloid-beta	GO:1904645	false	0.0025779044541760546	2.588733183100952	48	157	6	21017	Q9NZC2,P05067,P04156,P49768,P56817,P01375
GO:BP	astrocyte activation involved in immune response	GO:0002265	false	0.0028050729226167595	2.552055844041187	4	157	3	21017	P05067,P28799,P49768
GO:BP	glucosylceramide catabolic process	GO:0006680	false	0.0028050729226167595	2.552055844041187	4	157	3	21017	P04062,Q9HCG7,Q14108
GO:BP	amine metabolic process	GO:0009308	false	0.0030057608770228932	2.522045572624767	110	157	8	21017	Q01959,P37840,Q16143,Q9Y6H5,P51608,P43354,Q96QK1,Q9NWM0
GO:BP	axo-dendritic transport	GO:0008088	false	0.003036473479765693	2.517630507606366	77	157	7	21017	P05067,P10636,Q9UBP0,O60313,P51608,P00441,P07196
GO:BP	negative regulation of phosphorylation	GO:0042326	false	0.0031309847027843696	2.5043190542331537	288	157	12	21017	P04156,P10636,P02649,Q96LT7,Q5S007,P37840,P49768,P04062,Q04637,O95278,Q13148,P01584
GO:BP	adult behavior	GO:0030534	false	0.003174730521947832	2.49829313267056	149	157	9	21017	P05067,P37840,O15118,P54802,P51608,P06865,Q6Y7W6,P43354,P04080
GO:BP	cellular response to reactive oxygen species	GO:0034614	false	0.003174730521947832	2.49829313267056	149	157	9	21017	P10636,Q5S007,Q9BXM7,P29474,P00441,P05164,P05231,Q06830,Q9NSU2
GO:BP	negative regulation of long-term synaptic potentiation	GO:1900272	false	0.003505744812591937	2.455219699912695	13	157	4	21017	P05067,P04156,O43914,P02649
GO:BP	microglia differentiation	GO:0014004	false	0.003505744812591937	2.455219699912695	13	157	4	21017	P05067,P04062,P54802,Q00604
GO:BP	monoatomic ion transmembrane transport	GO:0034220	false	0.0035231297579134493	2.4530713613296773	1017	157	23	21017	Q9NZC2,P49810,P04156,Q01959,Q9Y2E8,P37840,P49768,Q9NQ11,Q06787,Q8WXH2,Q96QT4,P00403,P35670,P42858,P00414,P00156,P00846,P00395,Q86YT5,P03915,Q9Y487,P38606,P36543
GO:BP	positive regulation of macroautophagy	GO:0016239	false	0.0036147736742129545	2.441918889273312	79	157	7	21017	Q96LT7,Q9BXM7,Q9Y484,O95278,P27544,P42858,Q9Y3I1
GO:BP	cell activation	GO:0001775	false	0.0037239356745240814	2.4289978294201564	1098	157	24	21017	Q9NZC2,P05067,P28799,P04156,P10636,O43914,P02649,Q5S007,P37840,P49768,P04062,P29474,P54802,Q30201,P00441,Q9Y3I1,Q92692,P01584,P05231,P01375,Q06830,Q9NSU2,P01127,P04141
GO:BP	metal ion transport	GO:0030001	false	0.00408579490360992	2.3887234376218363	875	157	21	21017	Q9NZC2,P49810,P04156,P00450,Q01959,Q9Y2E8,P37840,P49768,Q06787,P29474,Q8WXH2,Q96QT4,O95278,P35670,Q30201,P42858,O76024,Q86YT5,P02792,P01127,O00429
GO:BP	negative regulation of metabolic process	GO:0009892	false	0.00409283365661047	2.387975905851727	3418	157	49	21017	Q9NZC2,P05067,P28799,P04156,P10636,Q9UM47,P01034,P00450,P35637,O43914,P02649,Q96LT7,Q5S007,P37840,Q9Y287,P49768,Q9NQ11,P04062,Q06787,Q9BXM7,P54259,O15118,P51608,Q04637,O95278,Q30201,P00441,O76024,D6RGH6,Q9H1B7,Q13148,Q6VVB1,P01584,P03372,Q6Y7W6,Q13510,Q9NWF9,P05231,P01375,Q13286,Q709C8,P43354,Q9NQV8,P01127,Q96QK1,P00749,Q96MT3,P04080,P04141
GO:BP	cellular response to stimulus	GO:0051716	false	0.004394176517955959	2.357122501071757	7320	157	83	21017	Q9NZC2,P05067,P49810,P28799,P04156,P10636,Q9UM47,P00450,Q92743,P35637,O43914,P07333,P02462,P55072,P02649,Q96LT7,Q5S007,P37840,P49768,Q9NQ11,P04062,Q06787,Q9BXM7,P29474,P02766,O60313,Q9Y484,O15118,P54802,P51608,Q04637,O95278,Q30201,P27544,Q9NZD8,P42858,P00441,P19971,P05164,O76024,Q9UBH6,Q86YT5,P35858,Q53HV7,P06276,Q9Y3I1,Q13148,P56817,Q9Y487,Q6VVB1,O14521,Q92692,P01584,P22303,P03372,P54252,Q6Y7W6,…
GO:BP	regulation of mitochondrial fission	GO:0090140	false	0.004610871051896243	2.336217023135825	30	157	5	21017	P10636,Q5S007,Q9BXM7,Q96QK1,O00429
GO:BP	positive regulation of purine nucleotide biosynthetic process	GO:1900373	false	0.004879506547072182	2.311624094947963	14	157	4	21017	Q9NZC2,P55072,Q9BXM7,P29474
GO:BP	positive regulation of nucleotide biosynthetic process	GO:0030810	false	0.004879506547072182	2.311624094947963	14	157	4	21017	Q9NZC2,P55072,Q9BXM7,P29474
GO:BP	positive regulation of cellular process	GO:0048522	false	0.005014218847323265	2.2997967150306295	5886	157	71	21017	Q9NZC2,P05067,P28799,P04156,P10636,Q9UM47,Q92743,P35637,O43914,P07333,P55072,P02649,Q96LT7,Q5S007,P37840,P49768,Q9NQ11,Q9UBP0,P04062,Q06787,Q9BXM7,P29474,Q99574,Q9NUM4,P20226,Q9Y484,P54259,P51608,Q04637,O95278,Q14203,Q30201,O14896,Q9NWW5,P27544,P42858,P00441,O76024,D6RGH6,Q9GZN7,Q9H1B7,Q9Y3I1,Q13148,P56817,Q6VVB1,Q13753,Q92692,P01584,P22303,P03372,P54252,Q6Y7W6,P05231,P01375,P23560,P36222,Q13216,…
GO:BP	regulation of transferase activity	GO:0051338	false	0.0051142948418927605	2.2912142382737106	539	157	16	21017	Q9NZC2,P05067,P04156,P10636,P07333,P02649,Q5S007,P37840,P04062,Q9BXM7,P42858,P00441,P01584,P01375,P36222,P01127
GO:BP	positive regulation of protein binding	GO:0032092	false	0.005228894509754375	2.281590119748792	54	157	6	21017	P05067,P02649,Q5S007,P49768,Q30201,P23560
GO:BP	apoptotic signaling pathway	GO:0097190	false	0.005273070265400345	2.277936441512776	606	157	17	21017	Q9NZC2,Q5S007,P49768,Q9BXM7,P29474,O60313,P42858,P00441,O76024,Q9Y3I1,P01584,P01375,P23560,P43354,Q7LG56,P04141,O00429
GO:BP	mitochondrial genome maintenance	GO:0000002	false	0.005464548228246597	2.262445736749902	31	157	5	21017	O60313,P19971,Q96RR1,Q7LG56,P54098
GO:BP	transmembrane transport	GO:0055085	false	0.0055486762678941285	2.255810612934718	1538	157	29	21017	Q9NZC2,P05067,P49810,P04156,Q01959,Q9Y2E8,P37840,P49768,Q9NQ11,Q06787,Q8WXH2,Q96QT4,P00403,O95278,P35670,P42858,P00414,P00156,P00846,P00395,Q9UBH6,Q86YT5,P03915,Q9Y487,P01584,P01375,P38606,Q13286,P36543
GO:BP	lipid localization	GO:0010876	false	0.005700842603077378	2.2440609494464203	480	157	15	21017	Q9NZC2,P02649,P04062,P61916,O15118,P06865,P01584,P05231,P01375,Q9BXW6,Q13286,Q709C8,Q14108,P07602,P02741
GO:BP	animal organ development	GO:0048513	false	0.005712401151966622	2.2431813019377373	3047	157	45	21017	P05067,Q9UM47,Q92743,O43914,Q01959,P07333,P02462,Q5S007,P49768,P04062,P29474,P54259,O15118,P54802,P51608,P00403,Q04637,P35670,O14896,P00441,P00156,P00395,O76024,Q9GZN7,P11169,P01023,P01584,P22303,P03372,Q13510,P05231,P01375,P36222,P43354,Q9NQV8,Q7LG56,P07602,Q9NSU2,O43462,P01127,P07196,Q96MT3,P43243,Q00604,P04141
GO:BP	establishment of vesicle localization	GO:0051650	false	0.005819854316010937	2.235087886577678	205	157	10	21017	Q5S007,P37840,P49768,Q9NQ11,Q9BXM7,P54802,P51608,Q14203,P42858,Q13286
GO:BP	neuromuscular process controlling balance	GO:0050885	false	0.005833172114445946	2.2340952090232076	55	157	6	21017	P05067,Q8WXH2,P06865,Q6Y7W6,Q13286,P07196
GO:BP	positive regulation of organelle organization	GO:0010638	false	0.0058467968168725995	2.2330819981490806	481	157	15	21017	P28799,P10636,P37840,Q9UBP0,Q9BXM7,Q9Y484,P51608,Q14203,P42858,P01584,P01375,P01127,Q96QK1,P04141,O00429
GO:BP	defense response	GO:0006952	false	0.0060722079261684705	2.21665336563011	1809	157	32	21017	Q9NZC2,P05067,P28799,P10636,P01034,O43914,P07333,P02649,Q5S007,P37840,P49768,P04062,P54802,P51608,Q04637,P00441,P05164,Q92692,P01023,P01584,P03372,Q6Y7W6,Q9NWF9,P05231,P01375,P36222,Q06830,Q9NSU2,Q96QK1,P43243,Q00604,P02741
GO:BP	regulation of cell activation	GO:0050865	false	0.0065575956117759565	2.1832553685433296	616	157	17	21017	Q9NZC2,P28799,P04156,O43914,P02649,Q5S007,P37840,P29474,Q30201,P00441,Q9Y3I1,Q92692,P01584,P05231,P01375,Q9NSU2,P01127
GO:BP	receptor-mediated endocytosis	GO:0006898	false	0.00660849378469729	2.1798975141202805	257	157	11	21017	P02649,P37840,Q06787,Q99700,Q30201,O75165,P22303,Q13286,Q14108,O60494,Q9BXJ7
GO:BP	positive regulation of amyloid fibril formation	GO:1905908	false	0.006974150986621613	2.1565086546160797	5	157	3	21017	P05067,P02649,P49768
GO:BP	energy coupled proton transmembrane transport, against electrochemical gradient	GO:0015988	false	0.006974150986621613	2.1565086546160797	5	157	3	21017	P00156,P00395,P03915
GO:BP	electron transport coupled proton transport	GO:0015990	false	0.006974150986621613	2.1565086546160797	5	157	3	21017	P00156,P00395,P03915
GO:BP	sphingolipid metabolic process	GO:0006665	false	0.007003479573442549	2.1546861336879077	164	157	9	21017	P04062,P54802,Q9NWW5,P27544,P06865,Q13510,Q9HCG7,Q14108,P07602
GO:BP	catechol-containing compound metabolic process	GO:0009712	false	0.007212484159259568	2.1419151276738155	57	157	6	21017	Q01959,P37840,Q16143,Q9Y6H5,P43354,Q96QK1
GO:BP	catecholamine metabolic process	GO:0006584	false	0.007212484159259568	2.1419151276738155	57	157	6	21017	Q01959,P37840,Q16143,Q9Y6H5,P43354,Q96QK1
GO:BP	organelle transport along microtubule	GO:0072384	false	0.007484319891271103	2.1258476583653962	88	157	7	21017	P10636,Q9UBP0,O60313,P51608,P42858,Q13286,P07196
GO:BP	cytoskeleton-dependent intracellular transport	GO:0030705	false	0.007523447039174085	2.123583131869721	211	157	10	21017	P05067,P10636,Q9UBP0,O60313,P51608,P42858,P00441,Q13286,P07196,Q96MT3
GO:BP	membrane lipid metabolic process	GO:0006643	false	0.007845825615226796	2.1053613489195055	212	157	10	21017	P04062,P54802,Q9NWW5,P27544,P06865,Q13510,Q9HCG7,P01375,Q14108,P07602
GO:BP	regulation of peptidyl-serine phosphorylation	GO:0033135	false	0.008331064206136744	2.0792995184812932	126	157	8	21017	P05067,P37840,Q9BXM7,Q04637,O95278,P05231,P01375,P23560
GO:BP	regulation of amyloid fibril formation	GO:1905906	false	0.008768997386416698	2.0570500593635415	16	157	4	21017	Q9NZC2,P05067,P02649,P49768
GO:BP	memory	GO:0007613	false	0.008835364534698218	2.053775527408839	127	157	8	21017	Q9NZC2,P04156,P10636,P02649,P49768,Q8WXH2,P51608,P23560
GO:BP	negative regulation of autophagy	GO:0010507	false	0.009365533922455493	2.0284674587621647	91	157	7	21017	Q9NZC2,Q5S007,P37840,Q9BXM7,O15118,Q04637,Q709C8
GO:BP	regulation of protein kinase activity	GO:0045859	false	0.009503690446320271	2.0221077179483595	438	157	14	21017	P05067,P04156,P07333,P02649,Q5S007,P37840,P04062,Q9BXM7,P42858,P00441,P01584,P01375,P36222,P01127
GO:BP	response to nutrient levels	GO:0031667	false	0.009562246161686164	2.0194400804179025	501	157	15	21017	P02649,Q5S007,P04062,P15289,Q9Y484,P54259,Q04637,Q30201,P00156,P05164,Q9UBH6,P06276,P01023,P54252,P01375
GO:BP	regulation of metabolic process	GO:0019222	false	0.009600468826677096	2.0177075582242585	7076	157	80	21017	Q9NZC2,P05067,P28799,P04156,P10636,Q9UM47,P01034,P00450,P35637,O43914,Q01959,P07333,P55072,P02649,Q96LT7,Q5S007,P37840,Q9Y287,P49768,Q9NQ11,P04062,Q06787,Q9BXM7,P29474,Q99700,P20226,Q9Y484,P61916,P54259,O15118,P51608,Q04637,O95278,Q8N5K1,Q30201,O14896,Q9NWW5,P27544,P42858,P00441,O76024,D6RGH6,Q9H1B7,Q9Y3I1,Q13148,Q9Y487,Q6VVB1,P01584,P22303,P03372,P54252,Q6Y7W6,Q13510,Q9NWF9,P05231,P01375,P23560,…
GO:BP	oxoacid metabolic process	GO:0043436	false	0.010001837504016469	1.9999202055454244	927	157	21	21017	P05067,P37840,P49768,P29474,O15118,P51608,P49448,P05164,P54886,P31040,P06865,P01584,Q13510,Q9HCG7,Q9BXW6,Q13286,P00326,Q9NSU2,Q9BZ23,Q00604,Q02318
GO:BP	positive regulation of transferase activity	GO:0051347	false	0.010169365582193217	1.99270613977606	323	157	12	21017	Q9NZC2,P04156,P10636,P07333,P02649,Q5S007,P37840,Q9BXM7,P01584,P01375,P36222,P01127
GO:BP	positive regulation of ATP metabolic process	GO:1903580	false	0.010192002396549401	1.991740482888625	35	157	5	21017	Q9NZC2,P05067,P55072,P49768,Q9BXM7
GO:BP	transport along microtubule	GO:0010970	false	0.010329085511619266	1.9859381271578442	172	157	9	21017	P05067,P10636,Q9UBP0,O60313,P51608,P42858,P00441,Q13286,P07196
GO:BP	negative regulation of protein phosphorylation	GO:0001933	false	0.010578318786931435	1.9755833492740122	270	157	11	21017	P04156,P02649,Q96LT7,Q5S007,P37840,P49768,P04062,Q04637,O95278,Q13148,P01584
GO:BP	regulation of calcium-mediated signaling	GO:0050848	false	0.010826096426210493	1.9655281090402068	93	157	7	21017	Q9NZC2,P05067,P04156,P10636,Q5S007,P42858,P01375
GO:BP	organic acid metabolic process	GO:0006082	false	0.011040209768484072	1.9570226747563106	933	157	21	21017	P05067,P37840,P49768,P29474,O15118,P51608,P49448,P05164,P54886,P31040,P06865,P01584,Q13510,Q9HCG7,Q9BXW6,Q13286,P00326,Q9NSU2,Q9BZ23,Q00604,Q02318
GO:BP	sphingolipid catabolic process	GO:0030149	false	0.01176481488301803	1.9294149019700062	36	157	5	21017	P04062,P06865,Q13510,Q9HCG7,Q14108
GO:BP	positive regulation of peptidyl-serine phosphorylation	GO:0033138	false	0.012471196677748238	1.904091871653183	95	157	7	21017	P05067,P37840,Q9BXM7,Q04637,P05231,P01375,P23560
GO:BP	vesicle localization	GO:0051648	false	0.012755562895505283	1.894300371470674	224	157	10	21017	Q5S007,P37840,P49768,Q9NQ11,Q9BXM7,P54802,P51608,Q14203,P42858,Q13286
GO:BP	positive regulation of synaptic transmission	GO:0050806	false	0.013030790622158764	1.8850292333722873	177	157	9	21017	P05067,P04156,O43914,P02649,P37840,Q06787,Q9BXM7,P51608,P01375
GO:BP	protein localization	GO:0008104	false	0.01305447320481361	1.8842406488397818	2738	157	41	21017	Q9NZC2,P04156,P10636,O43914,P55072,P02649,Q96LT7,Q5S007,P37840,P49768,Q9UQN3,Q9NQ11,Q9BXM7,Q9Y484,O15118,P51608,Q04637,O95278,Q30201,O60220,O75165,Q9Y3I1,Q13148,Q6VVB1,P01584,P22303,P03372,P54252,P05231,P01375,P23560,Q13286,Q709C8,Q14108,Q9NSU2,Q96QK1,Q96MT3,Q00604,O60494,O00429,Q9BXJ7
GO:BP	regulation of microtubule polymerization or depolymerization	GO:0031110	false	0.013368509515846559	1.873917010473753	96	157	7	21017	P10636,P37840,Q9UBP0,P51608,Q14203,Q9HCG7,P04350
GO:BP	positive regulation of establishment of protein localization	GO:1904951	false	0.013427680155503134	1.8719990121033823	332	157	12	21017	Q9NZC2,P04156,P49768,Q9NQ11,Q9BXM7,Q13148,P01584,P22303,P01375,Q13286,Q96QK1,O00429
GO:BP	biogenic amine biosynthetic process	GO:0042401	false	0.0135214101449568	1.8689780135543066	37	157	5	21017	Q01959,P37840,P43354,Q96QK1,Q9NWM0
GO:BP	mitochondrial electron transport, succinate to ubiquinone	GO:0006121	false	0.01387168812881127	1.8578706838138628	6	157	3	21017	P21912,P31040,O14521
GO:BP	macrophage differentiation	GO:0030225	false	0.014273834939850814	1.8454593296560444	64	157	6	21017	P05067,P07333,P04062,P54802,Q00604,P04141
GO:BP	glycosphingolipid metabolic process	GO:0006687	false	0.014273834939850814	1.8454593296560444	64	157	6	21017	P04062,P54802,Q9NWW5,P06865,Q9HCG7,Q14108
GO:BP	cellular macromolecule localization	GO:0070727	false	0.01440729491707417	1.841417553736329	2749	157	41	21017	Q9NZC2,P04156,P10636,O43914,P55072,P02649,Q96LT7,Q5S007,P37840,P49768,Q9UQN3,Q9NQ11,Q9BXM7,Q9Y484,O15118,P51608,Q04637,O95278,Q30201,O60220,O75165,Q9Y3I1,Q13148,Q6VVB1,P01584,P22303,P03372,P54252,P05231,P01375,P23560,Q13286,Q709C8,Q14108,Q9NSU2,Q96QK1,Q96MT3,Q00604,O60494,O00429,Q9BXJ7
GO:BP	blood vessel development	GO:0001568	false	0.014412187517368617	1.8412700958952466	725	157	18	21017	P28799,Q9UM47,P02462,P02649,P49768,P29474,P54802,P51608,P19971,P01584,P05231,P01375,P36222,Q9NSU2,P01127,Q9BZ23,Q96MT3,Q00604
GO:BP	neuron projection morphogenesis	GO:0048812	false	0.014414888761310356	1.841188704683022	654	157	17	21017	P05067,P10636,Q9UM47,P07333,P02649,Q96LT7,Q5S007,P49768,Q9UBP0,Q9NUM4,P51608,P23560,P43354,Q9NQV8,P07196,Q96MT3,Q00604
GO:BP	positive regulation of kinase activity	GO:0033674	false	0.014423043588428632	1.8409430839866565	279	157	11	21017	Q9NZC2,P04156,P10636,P07333,Q5S007,P37840,Q9BXM7,P01584,P01375,P36222,P01127
GO:BP	axonal transport of mitochondrion	GO:0019896	false	0.014572659773436702	1.8364611744136279	18	157	4	21017	P10636,Q9UBP0,O60313,P07196
GO:BP	regulation of microglial cell activation	GO:1903978	false	0.014572659773436702	1.8364611744136279	18	157	4	21017	Q9NZC2,P28799,Q5S007,P05231
GO:BP	positive regulation of superoxide anion generation	GO:0032930	false	0.014572659773436702	1.8364611744136279	18	157	4	21017	P10636,O43914,P00441,P02741
GO:BP	leukocyte activation	GO:0045321	false	0.014769426180397166	1.830636377506475	951	157	21	21017	Q9NZC2,P05067,P28799,P04156,P10636,O43914,Q5S007,P37840,P49768,P04062,P54802,Q30201,P00441,Q9Y3I1,Q92692,P01584,P05231,P01375,Q06830,Q9NSU2,P04141
GO:BP	amine biosynthetic process	GO:0009309	false	0.015476656911400188	1.8103228447984638	38	157	5	21017	Q01959,P37840,P43354,Q96QK1,Q9NWM0
GO:BP	axonal transport	GO:0098930	false	0.015629062430948117	1.8060670740139895	65	157	6	21017	P10636,Q9UBP0,O60313,P51608,P00441,P07196
GO:BP	regulation of intrinsic apoptotic signaling pathway	GO:2001242	false	0.016315995692141084	1.7873864180202779	182	157	9	21017	Q9NZC2,Q5S007,Q9BXM7,O60313,P00441,O76024,Q9Y3I1,Q7LG56,O00429
GO:BP	negative regulation of molecular function	GO:0044092	false	0.016673015055763688	1.7779858576597367	592	157	16	21017	P04156,P10636,P01034,P02649,Q5S007,P37840,P49768,P04062,Q06787,O95278,Q30201,P01584,P03372,P01375,P01127,P04080
GO:BP	regulation of primary metabolic process	GO:0080090	false	0.01685992191480129	1.7731444411021098	5486	157	66	21017	Q9NZC2,P05067,P28799,P04156,P10636,Q9UM47,P01034,P00450,P35637,Q01959,P07333,P55072,P02649,Q96LT7,Q5S007,P37840,Q9Y287,P49768,Q9NQ11,P04062,Q06787,Q9BXM7,P29474,Q99700,P20226,P61916,P54259,P51608,Q04637,O95278,Q30201,O14896,Q9NWW5,P42858,P00441,O76024,D6RGH6,Q9H1B7,Q13148,Q6VVB1,P01584,P03372,P54252,Q6Y7W6,Q13510,P05231,P01375,P23560,P36222,Q13216,Q13286,Q14108,P43354,Q9NQV8,P07602,Q9NSU2,O43462,…
GO:BP	axon development	GO:0061564	false	0.01708706319416893	1.767332574386773	526	157	15	21017	P05067,P28799,P10636,Q9UM47,P07333,P02649,Q96LT7,P49768,Q9UBP0,P23560,P43354,Q9NQV8,P07196,Q96MT3,Q00604
GO:BP	regulation of cellular process	GO:0050794	false	0.017133067940871622	1.7661648629252236	11876	157	115	21017	Q9NZC2,P05067,P49810,P28799,P04156,P10636,Q9UM47,P01034,P00450,Q92743,P35637,O43914,Q01959,P07333,P02462,P55072,P02649,Q96LT7,Q5S007,P37840,Q9Y287,P49768,Q9UQN3,Q16143,Q9NQ11,Q9UBP0,P04062,Q06787,Q9BXM7,P29474,Q99574,P02766,Q9NUM4,Q99700,P20226,O60313,Q9Y484,P61916,Q8WXH2,Q9Y6H5,P54259,O15118,P54802,P51608,Q04637,O95278,Q14203,Q8N5K1,Q30201,O14896,Q9NWW5,P27544,Q9NZD8,P42858,P00441,P19971,P05164,…
GO:BP	proteasome-mediated ubiquitin-dependent protein catabolic process	GO:0043161	false	0.017446893141453288	1.7582818988855133	400	157	13	21017	P55072,Q5S007,P49768,P04062,P54802,O95278,Q30201,Q9Y3I1,Q6VVB1,P54252,Q9NWF9,Q13216,Q96MT3
GO:BP	axonogenesis	GO:0007409	false	0.018254407240286978	1.73863226495759	464	157	14	21017	P05067,P10636,Q9UM47,P07333,P02649,Q96LT7,P49768,Q9UBP0,P23560,P43354,Q9NQV8,P07196,Q96MT3,Q00604
GO:BP	glycosphingolipid catabolic process	GO:0046479	false	0.018351492412669552	1.7363286115082661	19	157	4	21017	P04062,P06865,Q9HCG7,Q14108
GO:BP	plasma membrane bounded cell projection morphogenesis	GO:0120039	false	0.0197240088611678	1.705004811030607	670	157	17	21017	P05067,P10636,Q9UM47,P07333,P02649,Q96LT7,Q5S007,P49768,Q9UBP0,Q9NUM4,P51608,P23560,P43354,Q9NQV8,P07196,Q96MT3,Q00604
GO:BP	positive regulation of response to stimulus	GO:0048584	false	0.01981014472851702	1.7031123515908464	2293	157	36	21017	Q9NZC2,P05067,P28799,P04156,P35637,O43914,P07333,P55072,P02649,Q5S007,P37840,P49768,Q9BXM7,P29474,P54802,Q30201,Q9NZD8,P42858,P00441,O76024,Q92692,P01023,P01584,P03372,P54252,P05231,P01375,P23560,P36222,Q13216,Q9NSU2,P01127,Q96QK1,P00749,P43243,O00429
GO:BP	negative regulation of macromolecule metabolic process	GO:0010605	false	0.020444549419115308	1.6894224564937597	3197	157	45	21017	Q9NZC2,P05067,P04156,P10636,Q9UM47,P01034,P00450,P35637,O43914,P02649,Q96LT7,Q5S007,P37840,Q9Y287,P49768,Q9NQ11,P04062,Q06787,Q9BXM7,P54259,P51608,Q04637,O95278,Q30201,O76024,D6RGH6,Q9H1B7,Q13148,Q6VVB1,P01584,P03372,Q6Y7W6,Q13510,Q9NWF9,P05231,P01375,Q13286,P43354,Q9NQV8,P01127,Q96QK1,P00749,Q96MT3,P04080,P04141
GO:BP	cell projection morphogenesis	GO:0048858	false	0.02170981765341998	1.6633438242860716	675	157	17	21017	P05067,P10636,Q9UM47,P07333,P02649,Q96LT7,Q5S007,P49768,Q9UBP0,Q9NUM4,P51608,P23560,P43354,Q9NQV8,P07196,Q96MT3,Q00604
GO:BP	positive regulation of reactive oxygen species metabolic process	GO:2000379	false	0.022132100203585654	1.654977372175317	69	157	6	21017	P10636,O43914,P37840,P00441,P01127,P02741
GO:BP	myeloid leukocyte differentiation	GO:0002573	false	0.022459900618438104	1.6485921697557464	239	157	10	21017	Q9NZC2,P05067,O43914,P07333,P49768,P04062,P54802,P01375,Q00604,P04141
GO:BP	membrane lipid catabolic process	GO:0046466	false	0.02269315643374506	1.6441050930785517	41	157	5	21017	P04062,P06865,Q13510,Q9HCG7,Q14108
GO:BP	copper ion homeostasis	GO:0055070	false	0.02280615940753637	1.6419478444273774	20	157	4	21017	P05067,P04156,P00450,P35670
GO:BP	glycosylceramide catabolic process	GO:0046477	false	0.024142160655676887	1.6172238643610317	7	157	3	21017	P04062,Q9HCG7,Q14108
GO:BP	glucosylceramide metabolic process	GO:0006678	false	0.024142160655676887	1.6172238643610317	7	157	3	21017	P04062,Q9HCG7,Q14108
GO:BP	carboxylic acid metabolic process	GO:0019752	false	0.024390815273274236	1.6127736829676662	905	157	20	21017	P05067,P37840,P49768,P29474,O15118,P51608,P49448,P54886,P31040,P06865,P01584,Q13510,Q9HCG7,Q9BXW6,Q13286,P00326,Q9NSU2,Q9BZ23,Q00604,Q02318
GO:BP	vasculature development	GO:0001944	false	0.024893903472051688	1.6039069987930303	755	157	18	21017	P28799,Q9UM47,P02462,P02649,P49768,P29474,P54802,P51608,P19971,P01584,P05231,P01375,P36222,Q9NSU2,P01127,Q9BZ23,Q96MT3,Q00604
GO:BP	positive regulation of inflammatory response	GO:0050729	false	0.02589597893269023	1.5867676669195125	147	157	8	21017	Q9NZC2,P05067,P28799,Q5S007,P37840,P01584,P05231,P01375
GO:BP	catecholamine biosynthetic process	GO:0042423	false	0.028008755791949922	1.5527061830254898	21	157	4	21017	Q01959,P37840,P43354,Q96QK1
GO:BP	catechol-containing compound biosynthetic process	GO:0009713	false	0.028008755791949922	1.5527061830254898	21	157	4	21017	Q01959,P37840,P43354,Q96QK1
GO:BP	glycolipid catabolic process	GO:0019377	false	0.028008755791949922	1.5527061830254898	21	157	4	21017	P04062,P06865,Q9HCG7,Q14108
GO:BP	regulation of superoxide anion generation	GO:0032928	false	0.028008755791949922	1.5527061830254898	21	157	4	21017	P10636,O43914,P00441,P02741
GO:BP	positive regulation of glial cell proliferation	GO:0060252	false	0.028008755791949922	1.5527061830254898	21	157	4	21017	P51608,P01584,P05231,P01375
GO:BP	dendritic spine maintenance	GO:0097062	false	0.028008755791949922	1.5527061830254898	21	157	4	21017	Q9NZC2,P04156,P02649,Q96QK1
GO:BP	removal of superoxide radicals	GO:0019430	false	0.028008755791949922	1.5527061830254898	21	157	4	21017	P29474,P00441,P05164,Q06830
GO:BP	positive regulation of defense response	GO:0031349	false	0.029236288799160695	1.5340777567599353	484	157	14	21017	Q9NZC2,P05067,P28799,O43914,Q5S007,P37840,P54802,Q92692,P01584,P03372,P05231,P01375,Q9NSU2,P43243
GO:BP	regulation of cytokine production	GO:0001817	false	0.029672054030286533	1.527652388865415	765	157	18	21017	Q9NZC2,P05067,P04156,O43914,P07333,Q5S007,P49768,P04062,Q30201,P00441,P01584,Q9NWF9,P05231,P01375,P36222,Q9NSU2,P04141,P02741
GO:BP	intracellular calcium ion homeostasis	GO:0006874	false	0.030231965011441438	1.5195336237156352	302	157	11	21017	P05067,P02649,P37840,P49768,Q9NQ11,Q8WXH2,Q9NSK7,P35670,P42858,O76024,Q13286
GO:BP	regulation of biological process	GO:0050789	false	0.030252563905160578	1.5192378129891027	12278	157	117	21017	Q9NZC2,P05067,P49810,P28799,P04156,P10636,Q9UM47,P01034,P00450,Q92743,P35637,O43914,Q01959,P07333,P02462,Q9Y2E8,P55072,P02649,Q96LT7,Q5S007,P37840,Q9Y287,P49768,Q9UQN3,Q16143,Q9NQ11,Q9UBP0,P04062,Q06787,Q9BXM7,P29474,Q99574,P02766,Q9NUM4,Q99700,P20226,O60313,Q9Y484,P61916,Q8WXH2,Q9Y6H5,P54259,O15118,P54802,P51608,Q04637,O95278,Q14203,Q8N5K1,Q30201,O14896,Q9NWW5,P27544,Q9NZD8,P42858,P00441,P19971,…
GO:BP	cellular component maintenance	GO:0043954	false	0.03066569698838323	1.5133471599584283	73	157	6	21017	Q9NZC2,P04156,P07333,P02649,Q14203,Q96QK1
GO:BP	response to biotic stimulus	GO:0009607	false	0.031137095344470914	1.506721903479694	1593	157	28	21017	Q9NZC2,P28799,O43914,P07333,P02649,P37840,Q06787,P29474,P61916,P54802,P51608,P05164,O76024,Q9UBH6,Q92692,P01023,P01584,P03372,Q6Y7W6,Q9NWF9,P05231,P01375,Q06830,Q9NSU2,P43243,O60494,P04141,P02741
GO:BP	positive regulation of endocytosis	GO:0045807	false	0.03300730318909876	1.4813899575823757	152	157	8	21017	Q9NZC2,P02649,Q5S007,P37840,Q06787,Q30201,P00441,Q13286
GO:BP	regulation of mitochondrial membrane potential	GO:0051881	false	0.03316721065194744	1.4792910509226325	74	157	6	21017	P10636,P55072,Q5S007,Q9BXM7,P00441,Q9BZ23
GO:BP	positive regulation of protein-containing complex assembly	GO:0031334	false	0.03330384195200647	1.4775056631209889	199	157	9	21017	P10636,P55072,P37840,Q9BXM7,P51608,Q04637,Q14203,P01375,P04141
GO:BP	cytokine production	GO:0001816	false	0.03348947329577129	1.4750916827539193	772	157	18	21017	Q9NZC2,P05067,P04156,O43914,P07333,Q5S007,P49768,P04062,Q30201,P00441,P01584,Q9NWF9,P05231,P01375,P36222,Q9NSU2,P04141,P02741
GO:BP	regulation of nucleotide biosynthetic process	GO:0030808	false	0.034034221079642324	1.4680841843772663	22	157	4	21017	Q9NZC2,P55072,Q9BXM7,P29474
GO:BP	regulation of oxidative phosphorylation	GO:0002082	false	0.034034221079642324	1.4680841843772663	22	157	4	21017	P55072,P37840,Q9BXM7,P01375
GO:BP	regulation of purine nucleotide biosynthetic process	GO:1900371	false	0.034034221079642324	1.4680841843772663	22	157	4	21017	Q9NZC2,P55072,Q9BXM7,P29474
GO:BP	negative regulation of lipid storage	GO:0010888	false	0.034034221079642324	1.4680841843772663	22	157	4	21017	Q9NZC2,P05231,P01375,P02741
GO:BP	positive regulation of autophagy	GO:0010508	false	0.03461021407822321	1.4607957144099029	153	157	8	21017	Q96LT7,Q5S007,Q9BXM7,Q9Y484,O95278,P27544,P42858,Q9Y3I1
GO:BP	negative regulation of proteolysis	GO:0045861	false	0.0362779808540015	1.440356892735648	154	157	8	21017	P04156,P01034,Q5S007,P49768,Q30201,Q13286,P00749,P04080
GO:BP	positive regulation of cellular component biogenesis	GO:0044089	false	0.03918327548430716	1.4068992624377277	497	157	14	21017	P10636,P55072,P37840,Q9NQ11,Q06787,Q9BXM7,Q9Y484,P51608,Q04637,Q14203,P42858,P01375,P23560,P04141
GO:BP	calcium ion transport	GO:0006816	false	0.04019420797673347	1.3958365246511995	433	157	13	21017	P49810,P04156,P37840,P49768,Q06787,P29474,Q8WXH2,Q96QT4,O95278,P42858,O76024,P01127,O00429
GO:BP	positive regulation of protein transport	GO:0051222	false	0.04059538348253915	1.3915233516950967	256	157	10	21017	Q9NZC2,P49768,Q9NQ11,Q13148,P01584,P22303,P01375,Q13286,Q96QK1,O00429
GO:BP	late endosome to lysosome transport	GO:1902774	false	0.04096023214887889	1.3876375905895653	23	157	4	21017	Q96LT7,Q5S007,Q9UQN3,Q96QK1
GO:BP	cellular response to superoxide	GO:0071451	false	0.04096023214887889	1.3876375905895653	23	157	4	21017	P29474,P00441,P05164,Q06830
GO:BP	cellular response to oxygen radical	GO:0071450	false	0.04096023214887889	1.3876375905895653	23	157	4	21017	P29474,P00441,P05164,Q06830
GO:BP	negative regulation of protein modification process	GO:0031400	false	0.04273312334569947	1.3692353636248837	373	157	12	21017	P04156,P10636,P02649,Q96LT7,Q5S007,P37840,P49768,P04062,Q04637,O95278,Q13148,P01584
GO:BP	response to xenobiotic stimulus	GO:0009410	false	0.04318748035061921	1.3646421328763914	436	157	13	21017	P04156,Q01959,P37840,O15118,P27544,P00441,P00156,P03886,P06276,P01584,P01375,Q96MT3,Q9NWM0
GO:BP	regulation of nervous system process	GO:0031644	false	0.0436578566410499	1.3599375895571169	115	157	7	21017	P05067,Q5S007,P04062,Q06787,P29474,P19971,P01375
GO:BP	peptidyl-serine phosphorylation	GO:0018105	false	0.04546719970857154	1.342301792849329	207	157	9	21017	P05067,Q5S007,P37840,Q9BXM7,Q04637,O95278,P05231,P01375,P23560
GO:BP	negative regulation of cell activation	GO:0050866	false	0.04546719970857154	1.342301792849329	207	157	9	21017	Q9NZC2,P28799,P04156,O43914,P02649,P29474,Q30201,Q9Y3I1,P01127
GO:BP	positive regulation of binding	GO:0051099	false	0.04617335124918653	1.335608603330371	116	157	7	21017	P05067,P02649,Q5S007,P49768,Q04637,Q30201,P23560
GO:BP	regulation of mitochondrion organization	GO:0010821	false	0.04617335124918653	1.335608603330371	116	157	7	21017	P10636,Q5S007,Q9NQ11,Q9BXM7,O60313,Q96QK1,O00429
GO:BP	negative regulation of cellular component organization	GO:0051129	false	0.04852975389855123	1.3139919110496885	719	157	17	21017	Q9NZC2,P04156,P10636,P01034,P02649,Q5S007,P37840,P49768,P04062,Q9BXM7,Q99700,O60313,Q16854,P01584,P01375,P04350,Q96QK1
GO:BP	regulation of protein transport	GO:0051223	false	0.048611586600531234	1.3132602040517523	441	157	13	21017	Q9NZC2,P02649,P49768,Q9NQ11,O95278,Q13148,P01584,P22303,P05231,P01375,Q13286,Q96QK1,O00429
GO:BP	tube morphogenesis	GO:0035239	false	0.04934150447360327	1.30678761255559	872	157	19	21017	P28799,Q9UM47,P07333,P02462,P02649,P49768,P29474,O60313,P54802,P51608,P19971,P01584,P03372,P05231,P01375,P36222,Q9BZ23,Q96MT3,Q00604
GO:CC	cytoplasm	GO:0005737	true	1.3407946397577275e-20	19.872637734937168	12394	157	144	22115	P05067,P49810,P28799,P04156,P10636,Q9UM47,P01034,P00450,Q92743,P35637,O43914,Q01959,P02462,Q9Y2E8,P55072,P02649,Q96LT7,Q5S007,P37840,Q9Y287,P49768,Q9UQN3,Q16143,Q9NQ11,Q9UBP0,P04062,Q06787,Q9BXM7,P29474,Q99574,P02766,Q9NUM4,P15289,Q99700,P20226,O60313,Q9Y484,P61916,Q8WXH2,Q9NSK7,Q9Y6H5,P54259,Q5JTZ9,O15118,P54802,P51608,P00403,Q04637,O95278,Q14203,Q8N5K1,Q9UBX1,P21912,P35670,Q30201,O14896,Q9NWW5,…
GO:CC	endomembrane system	GO:0012505	false	9.24276715174407e-20	19.03419798778201	4803	157	90	22115	P05067,P49810,P28799,P04156,Q9UM47,P01034,P00450,O43914,P02462,Q9Y2E8,P55072,P02649,Q96LT7,Q5S007,P37840,Q9Y287,P49768,Q9UQN3,Q9NQ11,Q9UBP0,P04062,Q9BXM7,P29474,Q99574,P02766,Q9NUM4,P15289,Q99700,P61916,Q8WXH2,Q9NSK7,Q9Y6H5,O15118,O95278,Q14203,Q8N5K1,Q9UBX1,P35670,Q30201,Q9NWW5,P27544,Q9NZD8,P42858,P05164,O76024,Q9UBH6,Q9GZN7,P11169,P01920,P06276,O75165,P02792,P56817,Q9Y487,Q6VVB1,P01023,P06865,…
GO:CC	lysosome	GO:0005764	false	3.0860289429009163e-19	18.510600005141562	763	157	38	22115	P49810,P28799,P00450,P55072,Q96LT7,Q5S007,P37840,P49768,Q9UQN3,Q9NQ11,P04062,P02766,Q9NUM4,P15289,P61916,O15118,P54802,Q9UBX1,P05164,P01920,O75165,P02792,P56817,Q9Y487,P06865,P01584,P54252,Q13510,P38606,Q13286,Q709C8,P36543,Q14108,Q9NZK5,P07602,Q96QK1,O60494,Q9H3Z4
GO:CC	lytic vacuole	GO:0000323	false	3.0860289429009163e-19	18.510600005141562	763	157	38	22115	P49810,P28799,P00450,P55072,Q96LT7,Q5S007,P37840,P49768,Q9UQN3,Q9NQ11,P04062,P02766,Q9NUM4,P15289,P61916,O15118,P54802,Q9UBX1,P05164,P01920,O75165,P02792,P56817,Q9Y487,P06865,P01584,P54252,Q13510,P38606,Q13286,Q709C8,P36543,Q14108,Q9NZK5,P07602,Q96QK1,O60494,Q9H3Z4
GO:CC	cytoplasmic vesicle	GO:0031410	false	1.1957816151867505e-18	17.92234812802268	2523	157	64	22115	P05067,P49810,P28799,P01034,O43914,Q9Y2E8,P55072,P02649,Q96LT7,Q5S007,P37840,Q9Y287,P49768,Q9UQN3,Q9NQ11,Q9UBP0,P29474,Q99574,P02766,Q9NUM4,P15289,P61916,Q9Y6H5,O15118,P35670,Q30201,Q9NWW5,Q9NZD8,P42858,P00441,P05164,O76024,Q9GZN7,P01920,O75165,P02792,P56817,Q9Y487,P01023,P06865,P01584,Q6Y7W6,Q13510,Q9NWF9,P01375,P23560,P36222,P38606,Q9BXW6,Q13286,Q709C8,P36543,Q14108,Q9NZK5,Q06830,P07602,P01127,…
GO:CC	intracellular vesicle	GO:0097708	false	1.3563425683236947e-18	17.86763060785603	2529	157	64	22115	P05067,P49810,P28799,P01034,O43914,Q9Y2E8,P55072,P02649,Q96LT7,Q5S007,P37840,Q9Y287,P49768,Q9UQN3,Q9NQ11,Q9UBP0,P29474,Q99574,P02766,Q9NUM4,P15289,P61916,Q9Y6H5,O15118,P35670,Q30201,Q9NWW5,Q9NZD8,P42858,P00441,P05164,O76024,Q9GZN7,P01920,O75165,P02792,P56817,Q9Y487,P01023,P06865,P01584,Q6Y7W6,Q13510,Q9NWF9,P01375,P23560,P36222,P38606,Q9BXW6,Q13286,Q709C8,P36543,Q14108,Q9NZK5,Q06830,P07602,P01127,…
GO:CC	vacuole	GO:0005773	false	1.9185684036155478e-18	17.717022712085583	856	157	39	22115	P49810,P28799,P00450,P55072,Q96LT7,Q5S007,P37840,P49768,Q9UQN3,Q9NQ11,P04062,P02766,Q9NUM4,P15289,P61916,O15118,P54802,Q9UBX1,P42858,P05164,P01920,O75165,P02792,P56817,Q9Y487,P06865,P01584,P54252,Q13510,P38606,Q13286,Q709C8,P36543,Q14108,Q9NZK5,P07602,Q96QK1,O60494,Q9H3Z4
GO:CC	organelle membrane	GO:0031090	false	4.35829952763317e-17	16.360682925827227	3787	157	76	22115	P05067,P49810,P28799,P04156,Q9UM47,P00450,O43914,Q9Y2E8,P55072,P02649,Q96LT7,Q5S007,P37840,Q9Y287,P49768,Q9UQN3,Q9NQ11,Q9UBP0,P04062,Q9BXM7,P29474,Q9NUM4,O60313,Q8WXH2,Q9NSK7,O15118,P00403,O95278,Q8N5K1,P21912,P35670,Q9NWW5,P27544,Q00005,Q9NZD8,P42858,P00414,P00156,P00846,P00395,O76024,O60220,P11169,P03923,P01920,P03915,P03886,P54886,P31040,O75165,P56817,Q9Y487,O14521,P54252,Q9HCG7,P38606,Q13286,…
GO:CC	secretory vesicle	GO:0099503	false	4.747584205962986e-15	14.323527323618697	1073	157	39	22115	P05067,P49810,P28799,P01034,O43914,Q9Y2E8,P55072,Q5S007,P37840,P49768,Q99574,P02766,P15289,P61916,Q9Y6H5,P05164,O76024,Q9GZN7,O75165,P02792,P56817,Q9Y487,P01023,P06865,P01584,Q13510,P23560,P36222,P38606,Q13286,Q709C8,P36543,Q9NZK5,P07602,P01127,P00749,P04080,Q9H3Z4,O00429
GO:CC	vesicle	GO:0031982	false	5.847965493996352e-15	14.232995198603408	4012	157	75	22115	P05067,P49810,P28799,P04156,P01034,P00450,Q92743,O43914,Q9Y2E8,P55072,P02649,Q96LT7,Q5S007,P37840,Q9Y287,P49768,Q9UQN3,Q9NQ11,Q9UBP0,P04062,P29474,Q99574,P02766,Q9NUM4,P15289,P61916,Q9Y6H5,O15118,P54802,Q9UBX1,P35670,Q30201,O14896,Q9NWW5,Q9NZD8,P42858,P00441,P05164,O76024,Q9GZN7,P01920,P35858,O75165,P02792,P56817,Q9Y487,Q92692,P01023,Q04446,P06865,P01584,Q6Y7W6,Q13510,Q9NWF9,P01375,P23560,P36222,…
GO:CC	organelle envelope	GO:0031967	false	1.4164717073946861e-14	13.84879209565472	1300	157	42	22115	P05067,P49810,P04156,Q96LT7,Q5S007,P49768,Q9UQN3,Q9UBP0,Q9BXM7,O60313,Q9NSK7,O15118,P00403,Q14203,Q8N5K1,P21912,Q00005,P00441,P00414,P00156,P00846,P00395,O60220,Q9GZN7,P11169,P03923,P03915,P03886,P54886,P31040,P06276,O14521,P54252,Q709C8,Q96RR1,Q9NSU2,Q9BZ23,Q96MT3,P43243,O00429,Q9NWM0,Q02318
GO:CC	extracellular space	GO:0005615	false	1.0962984062381395e-12	11.960071217253734	3303	157	64	22115	P05067,P28799,P04156,P01034,P00450,Q92743,P02462,P55072,P02649,Q96LT7,Q5S007,P37840,Q9Y287,Q9UQN3,Q9UBP0,P04062,Q99574,P02766,P15289,P61916,O15118,P54802,P51608,Q9UBX1,Q30201,O14896,P00441,P05164,Q9H1B7,P35858,P06276,Q9UBB4,O75165,P02792,Q13753,Q92692,P01023,Q04446,P06865,P01584,P22303,Q13510,P05231,P01375,P23560,P36222,P38606,Q9BXW6,P04350,Q709C8,P36543,Q14108,Q9NZK5,Q06830,P07602,P01127,Q96QK1,…
GO:CC	endosome	GO:0005768	false	1.1608928608472555e-12	11.93520785958089	1070	157	36	22115	P05067,P49810,P28799,Q9Y2E8,P02649,Q96LT7,Q5S007,Q9Y287,P49768,Q9UQN3,Q9NQ11,Q9UBP0,Q9NUM4,P15289,O15118,P35670,Q30201,Q9NWW5,Q9NZD8,P42858,P01920,O75165,P56817,Q9Y487,Q6Y7W6,P01375,P38606,Q9BXW6,Q13286,Q709C8,P36543,Q14108,P07602,Q96QK1,O60494,Q9BXJ7
GO:CC	vacuolar lumen	GO:0005775	false	3.5409314016361797e-12	11.450882486735097	178	157	17	22115	P28799,P55072,Q9NQ11,P04062,P02766,P15289,P61916,P54802,Q9UBX1,P05164,P02792,P06865,Q13510,Q14108,Q9NZK5,P07602,O60494
GO:CC	neuronal cell body	GO:0043025	true	5.6559626512833065e-12	11.247493467032077	500	157	25	22115	P05067,P49810,P10636,Q01959,P02649,Q96LT7,Q5S007,P37840,P49768,Q16143,Q9NQ11,Q06787,Q99574,Q9Y6H5,O95278,Q14203,P00441,Q9GZN7,P03886,Q9UBB4,P56817,Q6Y7W6,P01375,P04350,Q96QK1
GO:CC	cell body	GO:0044297	false	1.2160349074741568e-11	10.91505395803548	567	157	26	22115	P05067,P49810,P10636,Q01959,P02649,Q96LT7,Q5S007,P37840,P49768,Q16143,Q9NQ11,Q06787,Q9BXM7,Q99574,Q9Y6H5,O95278,Q14203,P00441,Q9GZN7,P03886,Q9UBB4,P56817,Q6Y7W6,P01375,P04350,Q96QK1
GO:CC	somatodendritic compartment	GO:0036477	false	1.0542386488636224e-10	9.977061066397928	852	157	30	22115	P05067,P49810,P04156,P10636,Q01959,P02649,Q96LT7,Q5S007,P37840,P49768,Q16143,Q9NQ11,Q06787,Q99574,O60313,Q9Y6H5,O95278,Q14203,P42858,P00441,O76024,Q9GZN7,P03886,Q9UBB4,P56817,Q6Y7W6,P01375,P23560,P04350,Q96QK1
GO:CC	mitochondrion	GO:0005739	false	1.3983107211104892e-10	9.854396312517762	1697	157	42	22115	P49810,P10636,Q5S007,P37840,P49768,Q9BXM7,O60313,Q9NSK7,Q5JTZ9,P00403,Q8N5K1,P21912,P35670,Q00005,P00441,P00414,P00156,P49448,P00846,P00395,O60220,Q16854,P11169,P03923,P03915,A6NFY7,P03886,P54886,P31040,Q9Y3I1,Q13148,O14521,P54252,Q709C8,Q96RR1,Q7LG56,Q96QK1,Q9BZ23,P54098,Q9H3Z4,O00429,Q02318
GO:CC	lytic vacuole membrane	GO:0098852	false	3.184575197079164e-10	9.496948491701868	446	157	22	22115	P49810,P28799,P00450,P49768,Q9UQN3,Q9NQ11,P04062,Q9NUM4,O15118,P01920,O75165,Q9Y487,P54252,P38606,Q13286,Q709C8,P36543,Q14108,P07602,Q96QK1,O60494,Q9H3Z4
GO:CC	lysosomal membrane	GO:0005765	false	3.184575197079164e-10	9.496948491701868	446	157	22	22115	P49810,P28799,P00450,P49768,Q9UQN3,Q9NQ11,P04062,Q9NUM4,O15118,P01920,O75165,Q9Y487,P54252,P38606,Q13286,Q709C8,P36543,Q14108,P07602,Q96QK1,O60494,Q9H3Z4
GO:CC	mitochondrial envelope	GO:0005740	false	3.259947778317844e-10	9.486789356916738	829	157	29	22115	P49810,Q5S007,P49768,Q9BXM7,O60313,Q9NSK7,P00403,Q8N5K1,P21912,Q00005,P00441,P00414,P00156,P00846,P00395,O60220,P11169,P03923,P03915,P03886,P54886,P31040,O14521,P54252,Q709C8,Q96RR1,Q9BZ23,O00429,Q02318
GO:CC	secretory granule	GO:0030141	false	3.9114515105798654e-10	9.40766204923954	897	157	30	22115	P05067,P28799,P01034,O43914,Q9Y2E8,P55072,P37840,P49768,Q99574,P02766,P15289,P61916,P05164,O76024,O75165,P02792,Q9Y487,P01023,P06865,P01584,Q13510,P36222,P38606,Q709C8,Q9NZK5,P07602,P01127,P00749,P04080,Q9H3Z4
GO:CC	endoplasmic reticulum	GO:0005783	false	1.3694544227313679e-9	8.863452417068762	2066	157	45	22115	P05067,P49810,P28799,P04156,Q9UM47,P01034,P00450,P02462,P55072,P02649,Q5S007,P49768,Q9UBP0,P04062,Q9BXM7,P15289,P61916,Q8WXH2,Q9NSK7,O15118,O95278,Q8N5K1,Q9UBX1,Q9NWW5,P27544,P42858,O76024,P06276,P56817,Q6VVB1,P54252,Q6Y7W6,P05231,Q9HCG7,P23560,P36222,Q9BXW6,Q13286,Q709C8,Q14108,Q8IY17,Q9NSU2,P01127,O60494,O00429
GO:CC	membrane	GO:0016020	false	1.4524922145354405e-9	8.837886186781596	9912	157	113	22115	Q9NZC2,P05067,P49810,P28799,P04156,P10636,Q9UM47,P01034,P00450,Q92743,O43914,Q01959,P07333,P02462,Q9Y2E8,P55072,P02649,Q96LT7,Q5S007,P37840,Q9Y287,P49768,Q9UQN3,Q9NQ11,Q9UBP0,P04062,Q06787,Q9BXM7,P29474,Q9NUM4,P15289,Q99700,O60313,Q9Y484,Q8WXH2,Q9NSK7,Q96QT4,Q9Y6H5,O15118,P00403,Q04637,O95278,Q14203,Q8N5K1,Q9UBX1,P21912,P35670,Q30201,Q9NWW5,P27544,Q00005,Q9NZD8,P42858,P00441,P00414,P00156,P00846,…
GO:CC	vacuolar membrane	GO:0005774	false	1.9583796067129626e-9	8.708103121970266	489	157	22	22115	P49810,P28799,P00450,P49768,Q9UQN3,Q9NQ11,P04062,Q9NUM4,O15118,P01920,O75165,Q9Y487,P54252,P38606,Q13286,Q709C8,P36543,Q14108,P07602,Q96QK1,O60494,Q9H3Z4
GO:CC	mitochondrial membrane	GO:0031966	false	2.7186100876681077e-9	8.565653075942112	779	157	27	22115	P49810,Q5S007,P49768,Q9BXM7,O60313,Q9NSK7,P00403,Q8N5K1,P21912,Q00005,P00414,P00156,P00846,P00395,O60220,P11169,P03923,P03915,P03886,P54886,P31040,O14521,P54252,Q709C8,Q96RR1,O00429,Q02318
GO:CC	extracellular exosome	GO:0070062	false	2.8117673107904206e-9	8.551020622422149	2110	157	45	22115	P05067,P28799,P04156,P01034,P00450,Q92743,P55072,P02649,Q5S007,Q9Y287,Q9UQN3,Q9UBP0,P04062,Q99574,P02766,P15289,P61916,O15118,P54802,Q9UBX1,O14896,P00441,P05164,P35858,O75165,P02792,Q92692,P01023,Q04446,P06865,Q13510,P36222,P38606,Q9BXW6,P04350,Q709C8,P36543,Q14108,Q06830,P07602,Q96QK1,P00749,O60494,P04080,Q9BXJ7
GO:CC	extracellular region	GO:0005576	false	3.273613099266104e-9	8.484972650147919	4232	157	67	22115	Q9NZC2,P05067,P28799,P04156,P10636,Q9UM47,P01034,P00450,Q92743,P02462,P55072,P02649,Q96LT7,Q5S007,P37840,Q9Y287,Q9UQN3,Q9UBP0,P04062,Q99574,P02766,P15289,P61916,O15118,P54802,P51608,Q9UBX1,Q30201,O14896,P00441,P05164,Q9H1B7,P35858,P06276,Q9UBB4,O75165,P02792,Q13753,Q92692,P01023,Q04446,P06865,P01584,P22303,Q13510,P05231,P01375,P23560,P36222,P38606,Q9BXW6,P04350,Q709C8,P36543,Q14108,Q9NZK5,Q06830,…
GO:CC	bounding membrane of organelle	GO:0098588	false	3.932684065156596e-9	8.40531094153085	2217	157	46	22115	P49810,P28799,Q9UM47,P00450,O43914,Q9Y2E8,P02649,Q5S007,P37840,Q9Y287,P49768,Q9UQN3,Q9NQ11,P04062,Q9BXM7,P29474,Q9NUM4,O60313,Q8WXH2,O15118,O95278,Q8N5K1,P35670,Q00005,Q9NZD8,O76024,P01920,O75165,P56817,Q9Y487,P54252,Q9HCG7,P38606,Q13286,Q709C8,P36543,Q14108,P07602,O43462,P01127,Q96QK1,P00749,O60494,Q9H3Z4,O00429,Q9BXJ7
GO:CC	extracellular vesicle	GO:1903561	false	4.1269663307715956e-9	8.384369074233742	2134	157	45	22115	P05067,P28799,P04156,P01034,P00450,Q92743,P55072,P02649,Q5S007,Q9Y287,Q9UQN3,Q9UBP0,P04062,Q99574,P02766,P15289,P61916,O15118,P54802,Q9UBX1,O14896,P00441,P05164,P35858,O75165,P02792,Q92692,P01023,Q04446,P06865,Q13510,P36222,P38606,Q9BXW6,P04350,Q709C8,P36543,Q14108,Q06830,P07602,Q96QK1,P00749,O60494,P04080,Q9BXJ7
GO:CC	extracellular organelle	GO:0043230	false	4.192936498516524e-9	8.377481714880643	2135	157	45	22115	P05067,P28799,P04156,P01034,P00450,Q92743,P55072,P02649,Q5S007,Q9Y287,Q9UQN3,Q9UBP0,P04062,Q99574,P02766,P15289,P61916,O15118,P54802,Q9UBX1,O14896,P00441,P05164,P35858,O75165,P02792,Q92692,P01023,Q04446,P06865,Q13510,P36222,P38606,Q9BXW6,P04350,Q709C8,P36543,Q14108,Q06830,P07602,Q96QK1,P00749,O60494,P04080,Q9BXJ7
GO:CC	extracellular membrane-bounded organelle	GO:0065010	false	4.192936498516524e-9	8.377481714880643	2135	157	45	22115	P05067,P28799,P04156,P01034,P00450,Q92743,P55072,P02649,Q5S007,Q9Y287,Q9UQN3,Q9UBP0,P04062,Q99574,P02766,P15289,P61916,O15118,P54802,Q9UBX1,O14896,P00441,P05164,P35858,O75165,P02792,Q92692,P01023,Q04446,P06865,Q13510,P36222,P38606,Q9BXW6,P04350,Q709C8,P36543,Q14108,Q06830,P07602,Q96QK1,P00749,O60494,P04080,Q9BXJ7
GO:CC	presynapse	GO:0098793	false	5.238288593535291e-9	8.280810578624171	568	157	23	22115	P05067,P49810,P04156,Q01959,Q96LT7,Q5S007,P37840,P49768,Q16143,Q06787,Q9Y6H5,P42858,O76024,Q9GZN7,P56817,P23560,P38606,Q13286,P36543,Q96QK1,P07196,Q9H3Z4,O00429
GO:CC	intracellular membrane-bounded organelle	GO:0043231	false	5.989549490098735e-9	8.222605842272147	14608	157	140	22115	P05067,P49810,P28799,P04156,P10636,Q9UM47,P01034,P00450,P35637,O43914,P07333,P02462,Q9Y2E8,P55072,P02649,Q96LT7,Q5S007,P37840,Q9Y287,P49768,Q9UQN3,Q9NQ11,Q9UBP0,P04062,Q06787,Q9BXM7,P29474,Q99574,P02766,Q9NUM4,P15289,Q99700,P20226,O60313,P61916,Q8WXH2,Q9NSK7,Q9Y6H5,P54259,Q5JTZ9,O15118,P54802,P51608,P00403,Q04637,O95278,Q14203,Q8N5K1,Q9UBX1,P21912,P35670,Q30201,O14896,Q9NWW5,P27544,Q00005,Q9NZD8,…
GO:CC	synaptic vesicle	GO:0008021	false	1.4100984649407708e-8	7.850750560190454	216	157	15	22115	P05067,P49810,Q5S007,P37840,P49768,Q9Y6H5,O76024,Q9GZN7,P56817,P23560,P38606,Q13286,P36543,Q9H3Z4,O00429
GO:CC	azurophil granule	GO:0042582	false	2.593681007427366e-8	7.5860834381335565	154	157	13	22115	P28799,P55072,P49768,P02766,P15289,P61916,P05164,O75165,P02792,P06865,Q9NZK5,P07602,Q9H3Z4
GO:CC	primary lysosome	GO:0005766	false	2.593681007427366e-8	7.5860834381335565	154	157	13	22115	P28799,P55072,P49768,P02766,P15289,P61916,P05164,O75165,P02792,P06865,Q9NZK5,P07602,Q9H3Z4
GO:CC	perinuclear region of cytoplasm	GO:0048471	false	2.7920931639375108e-8	7.5540700946774795	737	157	25	22115	P05067,P49810,P55072,P37840,P49768,Q9UBP0,Q06787,Q9BXM7,Q99700,P54259,O15118,Q8N5K1,P35670,Q30201,P42858,Q9UBB4,Q9Y487,Q6VVB1,Q13753,P22303,P23560,P36222,Q9BXW6,Q96QK1,O00429
GO:CC	membrane-bounded organelle	GO:0043227	false	4.0432053762476124e-8	7.393274197942681	15672	157	144	22115	P05067,P49810,P28799,P04156,P10636,Q9UM47,P01034,P00450,Q92743,P35637,O43914,P07333,P02462,Q9Y2E8,P55072,P02649,Q96LT7,Q5S007,P37840,Q9Y287,P49768,Q9UQN3,Q9NQ11,Q9UBP0,P04062,Q06787,Q9BXM7,P29474,Q99574,P02766,Q9NUM4,P15289,Q99700,P20226,O60313,P61916,Q8WXH2,Q9NSK7,Q9Y6H5,P54259,Q5JTZ9,O15118,P54802,P51608,P00403,Q04637,O95278,Q14203,Q8N5K1,Q9UBX1,P21912,P35670,Q30201,O14896,Q9NWW5,P27544,Q00005,…
GO:CC	late endosome	GO:0005770	false	4.1683978481880787e-8	7.380030836966953	318	157	17	22115	P28799,Q9Y2E8,P02649,Q5S007,Q9UQN3,Q9NQ11,Q9NUM4,O15118,P35670,P42858,P56817,Q9BXW6,Q13286,Q709C8,Q14108,P07602,Q96QK1
GO:CC	lysosomal lumen	GO:0043202	false	4.447177470651297e-8	7.351915539094655	100	157	11	22115	Q9NQ11,P04062,P15289,P61916,P54802,Q9UBX1,P06865,Q13510,Q14108,P07602,O60494
GO:CC	exocytic vesicle	GO:0070382	false	4.922132542928567e-8	7.307846695816584	236	157	15	22115	P05067,P49810,Q5S007,P37840,P49768,Q9Y6H5,O76024,Q9GZN7,P56817,P23560,P38606,Q13286,P36543,Q9H3Z4,O00429
GO:CC	organelle inner membrane	GO:0019866	false	1.8053293623954939e-7	6.74344355430012	561	157	21	22115	P49810,Q5S007,P49768,Q9BXM7,O60313,P00403,P21912,P00414,P00156,P00846,P00395,O60220,P03923,P03915,P03886,P54886,P31040,O14521,Q96RR1,P43243,Q02318
GO:CC	mitochondrial inner membrane	GO:0005743	false	1.819987879541629e-7	6.739931504248835	505	157	20	22115	P49810,Q5S007,P49768,Q9BXM7,O60313,P00403,P21912,P00414,P00156,P00846,P00395,O60220,P03923,P03915,P03886,P54886,P31040,O14521,Q96RR1,Q02318
GO:CC	neuron projection	GO:0043005	false	3.6277272240969087e-7	6.440365375835539	1338	157	32	22115	P05067,P49810,P04156,P10636,Q01959,P02649,Q96LT7,Q5S007,P37840,P49768,Q16143,Q9NQ11,Q9UBP0,Q06787,Q9BXM7,O60313,O95278,Q14203,P42858,P00441,O76024,Q9GZN7,P03886,Q9UBB4,Q9Y3I1,P56817,Q6Y7W6,P23560,P04350,Q13286,Q96QK1,P07196
GO:CC	axon	GO:0030424	false	5.105008359584493e-7	6.292003542407934	655	157	22	22115	P05067,P49810,P04156,P10636,Q01959,Q96LT7,Q5S007,P37840,P49768,Q16143,Q9UBP0,Q06787,Q9BXM7,O60313,Q14203,P42858,P00441,Q9GZN7,P56817,P23560,P04350,P07196
GO:CC	inclusion body	GO:0016234	false	7.043942953949094e-7	6.152184169866238	72	157	9	22115	P04156,P10636,P37840,P49768,Q16143,Q9BXM7,P42858,Q9Y3I1,P54252
GO:CC	cytoplasmic vesicle membrane	GO:0030659	false	9.074089955000038e-7	6.042196919717733	1234	157	30	22115	O43914,Q9Y2E8,P02649,Q5S007,P37840,Q9Y287,P49768,Q9UQN3,Q9NQ11,P29474,Q9NUM4,O15118,Q9NZD8,P42858,O76024,P01920,O75165,P56817,Q9Y487,P38606,Q13286,Q709C8,P36543,Q14108,P07602,Q96QK1,P00749,Q9H3Z4,O00429,Q9BXJ7
GO:CC	vesicle membrane	GO:0012506	false	0.00000117773139238519	5.928953748688771	1248	157	30	22115	O43914,Q9Y2E8,P02649,Q5S007,P37840,Q9Y287,P49768,Q9UQN3,Q9NQ11,P29474,Q9NUM4,O15118,Q9NZD8,P42858,O76024,P01920,O75165,P56817,Q9Y487,P38606,Q13286,Q709C8,P36543,Q14108,P07602,Q96QK1,P00749,Q9H3Z4,O00429,Q9BXJ7
GO:CC	intracellular anatomical structure	GO:0005622	false	0.0000029752078119152093	5.526482694333403	17842	157	151	22115	P05067,P49810,P28799,P04156,P10636,Q9UM47,P01034,P00450,Q92743,P35637,O43914,Q01959,P07333,P02462,Q9Y2E8,P55072,P02649,Q96LT7,Q5S007,P37840,Q9Y287,P49768,Q9UQN3,Q16143,Q9NQ11,Q9UBP0,P04062,Q06787,Q9BXM7,P29474,Q99574,P02766,Q9NUM4,P15289,Q99700,P20226,O60313,Q9Y484,P61916,Q8WXH2,Q9NSK7,Q9Y6H5,P54259,Q5JTZ9,O15118,P54802,P51608,P00403,Q04637,O95278,Q14203,Q8N5K1,Q9UBX1,P21912,P35670,Q30201,O14896,…
GO:CC	cytoplasmic vesicle lumen	GO:0060205	false	0.0000037945090201383306	5.420844410450765	324	157	15	22115	P05067,P28799,P55072,Q99574,P02766,P15289,P61916,P05164,P02792,P56817,P01023,P36222,Q9NZK5,P01127,P04080
GO:CC	vesicle lumen	GO:0031983	false	0.000003954033851172554	5.402959616935721	325	157	15	22115	P05067,P28799,P55072,Q99574,P02766,P15289,P61916,P05164,P02792,P56817,P01023,P36222,Q9NZK5,P01127,P04080
GO:CC	transport vesicle	GO:0030133	false	0.000004597305914592061	5.337496596402209	434	157	17	22115	P05067,P49810,Q5S007,P37840,P49768,Q9NQ11,Q9Y6H5,Q9NZD8,O76024,Q9GZN7,P56817,P23560,P38606,Q13286,P36543,Q9H3Z4,O00429
GO:CC	membrane-enclosed lumen	GO:0031974	false	0.000004804029586969583	5.31839432653598	6663	157	81	22115	P05067,P28799,P10636,Q9UM47,P01034,P00450,P35637,P07333,P02462,P55072,P02649,Q5S007,P49768,Q9NQ11,Q9UBP0,P04062,Q06787,Q9BXM7,Q99574,P02766,P15289,P20226,O60313,P61916,Q9Y6H5,P54259,P54802,P51608,O95278,Q9UBX1,P21912,Q30201,Q9NWW5,P42858,P00441,P49448,P05164,O76024,D6RGH6,Q86YT5,O60220,Q16854,A6NFY7,Q9H1B7,Q53HV7,P31040,P06276,Q9Y3I1,P02792,Q13148,P56817,Q6VVB1,P01023,P06865,P03372,P54252,Q13510,…
GO:CC	intracellular organelle lumen	GO:0070013	false	0.000004804029586969583	5.31839432653598	6663	157	81	22115	P05067,P28799,P10636,Q9UM47,P01034,P00450,P35637,P07333,P02462,P55072,P02649,Q5S007,P49768,Q9NQ11,Q9UBP0,P04062,Q06787,Q9BXM7,Q99574,P02766,P15289,P20226,O60313,P61916,Q9Y6H5,P54259,P54802,P51608,O95278,Q9UBX1,P21912,Q30201,Q9NWW5,P42858,P00441,P49448,P05164,O76024,D6RGH6,Q86YT5,O60220,Q16854,A6NFY7,Q9H1B7,Q53HV7,P31040,P06276,Q9Y3I1,P02792,Q13148,P56817,Q6VVB1,P01023,P06865,P03372,P54252,Q13510,…
GO:CC	organelle lumen	GO:0043233	false	0.000004804029586969583	5.31839432653598	6663	157	81	22115	P05067,P28799,P10636,Q9UM47,P01034,P00450,P35637,P07333,P02462,P55072,P02649,Q5S007,P49768,Q9NQ11,Q9UBP0,P04062,Q06787,Q9BXM7,Q99574,P02766,P15289,P20226,O60313,P61916,Q9Y6H5,P54259,P54802,P51608,O95278,Q9UBX1,P21912,Q30201,Q9NWW5,P42858,P00441,P49448,P05164,O76024,D6RGH6,Q86YT5,O60220,Q16854,A6NFY7,Q9H1B7,Q53HV7,P31040,P06276,Q9Y3I1,P02792,Q13148,P56817,Q6VVB1,P01023,P06865,P03372,P54252,Q13510,…
GO:CC	dendrite	GO:0030425	false	0.000007138518218878781	5.146391927740655	627	157	20	22115	P05067,P49810,P04156,P10636,P02649,Q96LT7,Q5S007,P49768,Q06787,O60313,O95278,P42858,P00441,O76024,Q9GZN7,P03886,Q9UBB4,P56817,Q6Y7W6,P23560
GO:CC	membrane raft	GO:0045121	false	0.000007387452897733264	5.131505275155662	291	157	14	22115	Q9NZC2,P05067,P49810,P04156,P10636,Q01959,Q5S007,P49768,P29474,O15118,Q9NWW5,P56817,P01375,Q13286
GO:CC	dendritic tree	GO:0097447	false	0.000007524328006251364	5.123532280612351	629	157	20	22115	P05067,P49810,P04156,P10636,P02649,Q96LT7,Q5S007,P49768,Q06787,O60313,O95278,P42858,P00441,O76024,Q9GZN7,P03886,Q9UBB4,P56817,Q6Y7W6,P23560
GO:CC	membrane microdomain	GO:0098857	false	0.00000771246735235229	5.112806661366903	292	157	14	22115	Q9NZC2,P05067,P49810,P04156,P10636,Q01959,Q5S007,P49768,P29474,O15118,Q9NWW5,P56817,P01375,Q13286
GO:CC	Golgi apparatus	GO:0005794	false	0.000013323572176573061	4.8753793210676655	1640	157	33	22115	P05067,P49810,P28799,P04156,Q9UM47,P01034,Q9Y2E8,P02649,Q5S007,Q9Y287,P49768,P04062,P29474,Q99700,O15118,P35670,Q9NZD8,P42858,Q9UBH6,P56817,Q9Y487,P22303,P03372,Q6Y7W6,Q9HCG7,P38606,Q13286,Q14108,O43462,P01127,O60494,Q9H3Z4,O00429
GO:CC	synapse	GO:0045202	false	0.000014057061859421664	4.852105444009267	1475	157	31	22115	P05067,P49810,P04156,P10636,Q01959,P55072,P02649,Q96LT7,Q5S007,P37840,P49768,Q9UQN3,Q16143,Q06787,Q9Y6H5,P51608,Q04637,P42858,O76024,Q9GZN7,P56817,P22303,P54252,P23560,P38606,Q13286,P36543,Q96QK1,P07196,Q9H3Z4,O00429
GO:CC	organelle	GO:0043226	false	0.00002440394319798924	4.6125399945315	16811	157	145	22115	P05067,P49810,P28799,P04156,P10636,Q9UM47,P01034,P00450,Q92743,P35637,O43914,P07333,P02462,Q9Y2E8,P55072,P02649,Q96LT7,Q5S007,P37840,Q9Y287,P49768,Q9UQN3,Q9NQ11,Q9UBP0,P04062,Q06787,Q9BXM7,P29474,Q99574,P02766,Q9NUM4,P15289,Q99700,P20226,O60313,P61916,Q8WXH2,Q9NSK7,Q9Y6H5,P54259,Q5JTZ9,O15118,P54802,P51608,P00403,Q04637,O95278,Q14203,Q8N5K1,Q9UBX1,P21912,P35670,Q30201,O14896,Q9NWW5,P27544,Q00005,…
GO:CC	secretory granule lumen	GO:0034774	false	0.00002505822657434585	4.601049668227303	321	157	14	22115	P05067,P28799,P55072,Q99574,P02766,P15289,P61916,P05164,P02792,P01023,P36222,Q9NZK5,P01127,P04080
GO:CC	intracellular organelle	GO:0043229	false	0.00002573507267236215	4.589474601023242	16022	157	141	22115	P05067,P49810,P28799,P04156,P10636,Q9UM47,P01034,P00450,P35637,O43914,P07333,P02462,Q9Y2E8,P55072,P02649,Q96LT7,Q5S007,P37840,Q9Y287,P49768,Q9UQN3,Q9NQ11,Q9UBP0,P04062,Q06787,Q9BXM7,P29474,Q99574,P02766,Q9NUM4,P15289,Q99700,P20226,O60313,P61916,Q8WXH2,Q9NSK7,Q9Y6H5,P54259,Q5JTZ9,O15118,P54802,P51608,P00403,Q04637,O95278,Q14203,Q8N5K1,Q9UBX1,P21912,P35670,Q30201,O14896,Q9NWW5,P27544,Q00005,Q9NZD8,…
GO:CC	distal axon	GO:0150034	false	0.000034828652926597215	4.458063322494362	279	157	13	22115	P05067,P49810,P04156,P10636,Q01959,Q96LT7,Q5S007,P37840,P49768,Q16143,Q06787,Q9BXM7,P07196
GO:CC	respiratory chain complex	GO:0098803	true	0.00004424250524511681	4.354160288951891	34	157	6	22115	P00403,P21912,P00414,P00156,P00846,P00395
GO:CC	endosome membrane	GO:0010008	false	0.000047937773524712957	4.319322140690055	573	157	18	22115	Q9Y2E8,Q9Y287,P49768,Q9UQN3,Q9NQ11,Q9NUM4,O15118,Q9NZD8,P01920,O75165,P56817,Q9Y487,P38606,Q13286,Q709C8,Q14108,Q96QK1,Q9BXJ7
GO:CC	azurophil granule lumen	GO:0035578	false	0.00009278735712564829	4.032511195167162	91	157	8	22115	P28799,P55072,P02766,P15289,P61916,P05164,P02792,Q9NZK5
GO:CC	cytosol	GO:0005829	false	0.0001164174317544538	3.9339819857689853	5513	157	68	22115	P05067,P04156,P10636,Q9UM47,Q92743,P55072,Q96LT7,Q5S007,P37840,Q9UQN3,Q16143,Q9UBP0,Q06787,Q9BXM7,P29474,Q99700,O60313,Q9Y484,Q9NSK7,Q9Y6H5,P51608,Q04637,O95278,Q14203,O14896,Q00005,Q9NZD8,P42858,P00441,P19971,Q86YT5,Q16854,Q53HV7,Q9UBB4,O75165,Q9Y3I1,P02792,Q6VVB1,Q04446,P06865,P01584,P03372,P54252,Q6Y7W6,Q9Y4U1,Q9NWF9,Q9HCG7,P38606,Q9BXW6,P04350,Q13286,Q709C8,P00326,P36543,Q7LG56,Q06830,Q8IY17,…
GO:CC	growth cone	GO:0030426	false	0.00012351695162178138	3.9082734351930517	169	157	10	22115	P05067,P49810,P10636,Q96LT7,Q5S007,P37840,P49768,Q06787,Q9BXM7,P07196
GO:CC	endoplasmic reticulum lumen	GO:0005788	false	0.00012565221048729092	3.900829866848656	312	157	13	22115	P05067,P01034,P00450,P02462,P02649,P15289,Q9NWW5,O76024,P06276,P56817,P05231,P23560,P01127
GO:CC	site of polarized growth	GO:0030427	false	0.00016168303010867467	3.7913355602847756	174	157	10	22115	P05067,P49810,P10636,Q96LT7,Q5S007,P37840,P49768,Q06787,Q9BXM7,P07196
GO:CC	nuclear envelope	GO:0005635	false	0.00019874567942765285	3.7017023037840686	501	157	16	22115	P05067,P49810,P04156,Q96LT7,P49768,Q9UQN3,Q9UBP0,O15118,Q14203,Q9GZN7,P11169,P06276,Q9NSU2,Q96MT3,P43243,Q9NWM0
GO:CC	plasma membrane bounded cell projection	GO:0120025	false	0.0004177893144615698	3.3790426718945366	2286	157	37	22115	P05067,P49810,P04156,P10636,Q01959,P02649,Q96LT7,Q5S007,P37840,P49768,Q16143,Q9NQ11,Q9UBP0,Q06787,Q9BXM7,O60313,Q96QT4,O95278,Q14203,P42858,P00441,O76024,Q9GZN7,P03886,Q9UBB4,Q9Y3I1,P56817,Q6Y7W6,P23560,P38606,P04350,Q13286,P36543,Q96QK1,P07196,O60494,Q9BXJ7
GO:CC	cell junction	GO:0030054	false	0.0006847027560964888	3.1644979239873803	2236	157	36	22115	P05067,P49810,P04156,P10636,Q01959,P55072,P02649,Q96LT7,Q5S007,P37840,P49768,Q9UQN3,Q16143,Q06787,Q9Y6H5,P54259,P51608,Q04637,P42858,O76024,Q9GZN7,P56817,Q9Y487,Q92692,P22303,P54252,P23560,P38606,Q13286,P36543,Q14108,Q96QK1,P07196,P00749,Q9H3Z4,O00429
GO:CC	cytochrome complex	GO:0070069	false	0.0010465626373830257	2.9802347737698884	15	157	4	22115	P00403,P00414,P00156,P00395
GO:CC	neuron projection cytoplasm	GO:0120111	true	0.0011208662277665269	2.9504462161378733	89	157	7	22115	P10636,Q5S007,Q9UBP0,Q06787,O60313,P00441,P07196
GO:CC	cell projection	GO:0042995	false	0.0013084554944263222	2.8832410447885457	2399	157	37	22115	P05067,P49810,P04156,P10636,Q01959,P02649,Q96LT7,Q5S007,P37840,P49768,Q16143,Q9NQ11,Q9UBP0,Q06787,Q9BXM7,O60313,Q96QT4,O95278,Q14203,P42858,P00441,O76024,Q9GZN7,P03886,Q9UBB4,Q9Y3I1,P56817,Q6Y7W6,P23560,P38606,P04350,Q13286,P36543,Q96QK1,P07196,O60494,Q9BXJ7
GO:CC	cytoplasmic stress granule	GO:0010494	false	0.0015050166527183627	2.8224586946590535	93	157	7	22115	P55072,Q96LT7,Q06787,Q99700,Q04637,Q13148,Q6Y7W6
GO:CC	organelle envelope lumen	GO:0031970	false	0.0015050166527183627	2.8224586946590535	93	157	7	22115	P05067,Q9BXM7,O60313,P00441,O60220,P06276,Q9BZ23
GO:CC	cell periphery	GO:0071944	false	0.0015563426336244336	2.8078947855523797	6269	157	71	22115	Q9NZC2,P05067,P49810,P28799,P04156,P10636,Q9UM47,P01034,P00450,Q92743,O43914,Q01959,P07333,P02462,Q9Y2E8,P02649,Q5S007,P37840,Q9Y287,P49768,Q9UQN3,Q06787,P29474,Q9NUM4,P15289,Q8WXH2,Q96QT4,Q9Y6H5,O15118,O95278,Q14203,Q9UBX1,P21912,P35670,Q30201,P00441,Q9UBH6,Q86YT5,P01920,P35858,P06276,Q9UBB4,O75165,P56817,Q9Y487,Q13753,Q92692,P01023,P22303,P03372,P54252,P05231,Q9HCG7,P01375,P36222,P38606,Q9BXW6,…
GO:CC	organelle subcompartment	GO:0031984	false	0.003289822471546151	2.482827537219664	1530	157	27	22115	P05067,P49810,P28799,Q9UM47,Q9Y2E8,P55072,Q5S007,P49768,Q9UBP0,P04062,Q99700,Q8WXH2,O95278,Q8N5K1,P35670,Q9NWW5,P27544,O76024,P56817,P54252,Q9HCG7,Q13286,Q709C8,Q14108,Q8IY17,Q9NSU2,O00429
GO:CC	multivesicular body	GO:0005771	false	0.0034943977218727606	2.456627666443934	70	157	6	22115	Q9Y2E8,P02649,Q5S007,Q9UQN3,Q9NQ11,P56817
GO:CC	oxidoreductase complex	GO:1990204	false	0.0034943977218727606	2.456627666443934	70	157	6	22115	P00403,P21912,P00414,P00156,P00395,Q7LG56
GO:CC	perikaryon	GO:0043204	false	0.005119928132075136	2.2907361351300777	155	157	8	22115	P05067,Q96LT7,Q5S007,Q06787,Q99574,O95278,Q9GZN7,Q6Y7W6
GO:CC	neuromuscular junction	GO:0031594	false	0.007554710537873119	2.12178217119428	80	157	6	22115	P05067,P49810,P49768,P22303,P07196,Q9H3Z4
GO:CC	cell surface	GO:0009986	true	0.007819649556142751	2.1068127097590468	904	157	19	22115	Q9NZC2,P05067,P49810,P04156,Q9UM47,O43914,Q01959,P07333,P49768,P15289,Q30201,P56817,Q92692,P22303,P01375,P01127,P00749,Q00604,O60494
GO:CC	late endosome membrane	GO:0031902	false	0.012762136459608213	1.894076615979259	176	157	8	22115	Q9Y2E8,Q9UQN3,Q9NQ11,Q9NUM4,O15118,Q13286,Q709C8,Q14108
GO:CC	exocytic vesicle membrane	GO:0099501	false	0.013482468430225174	1.8702305879576604	130	157	7	22115	Q5S007,P37840,O76024,P38606,P36543,Q9H3Z4,O00429
GO:CC	synaptic vesicle membrane	GO:0030672	false	0.013482468430225174	1.8702305879576604	130	157	7	22115	Q5S007,P37840,O76024,P38606,P36543,Q9H3Z4,O00429
GO:CC	respiratory chain complex IV	GO:0045277	false	0.018515749103132237	1.7324587127381923	11	157	3	22115	P00403,P00414,P00395
GO:CC	postsynapse	GO:0098794	false	0.02192203937723474	1.659119046488717	652	157	15	22115	P05067,P04156,P10636,Q01959,Q96LT7,Q5S007,P37840,P49768,Q9UQN3,Q06787,P51608,Q04637,P42858,Q96QK1,P07196
GO:CC	plasma membrane	GO:0005886	false	0.029272927605139967	1.5335338413114612	5783	157	63	22115	Q9NZC2,P05067,P49810,P28799,P04156,P10636,Q9UM47,P01034,P00450,Q92743,O43914,Q01959,P07333,Q9Y2E8,P02649,Q5S007,P37840,Q9Y287,P49768,Q9UQN3,Q06787,P29474,Q9NUM4,P15289,Q8WXH2,Q96QT4,Q9Y6H5,O15118,O95278,Q9UBX1,P21912,P35670,Q30201,P00441,Q9UBH6,Q86YT5,P01920,P06276,Q9UBB4,O75165,P56817,Q9Y487,Q92692,P22303,P03372,P54252,P05231,Q9HCG7,P01375,P38606,Q9BXW6,Q13286,P00326,P36543,Q14108,P07602,P01127,…
GO:CC	axon cytoplasm	GO:1904115	false	0.030673346900508422	1.5132388336973845	64	157	5	22115	P10636,Q9UBP0,O60313,P00441,P07196
GO:CC	cytoplasmic ribonucleoprotein granule	GO:0036464	false	0.030864742675799164	1.510537339462993	256	157	9	22115	P10636,P55072,Q96LT7,Q06787,Q99700,Q9Y6H5,Q04637,Q13148,Q6Y7W6
GO:CC	Golgi membrane	GO:0000139	false	0.032767000050317956	1.4845633181913858	676	157	15	22115	P49810,Q9UM47,Q9Y2E8,Q5S007,Q9Y287,P49768,P29474,P35670,Q9Y487,Q9HCG7,P38606,Q13286,Q14108,O43462,P01127
GO:CC	trans-Golgi network	GO:0005802	true	0.03897502779045871	1.4092135664729613	264	157	9	22115	P05067,P28799,Q9Y2E8,Q5S007,P04062,Q99700,P35670,P56817,Q13286
GO:CC	autolysosome	GO:0044754	true	0.04021192320037684	1.3956451555631497	14	157	3	22115	Q5S007,P02792,Q13286
GO:CC	autophagosome	GO:0005776	false	0.045214655393885236	1.3447207748107197	110	157	6	22115	Q96LT7,Q5S007,Q9UQN3,Q9NQ11,P42858,Q13286
GO:CC	mitochondrion-derived vesicle	GO:0099073	false	0.04984662988835822	1.3023641988441155	3	157	2	22115	Q96QK1,O00429
GO:CC	extrinsic component of external side of plasma membrane	GO:0031232	true	0.04984662988835822	1.3023641988441155	3	157	2	22115	P15289,O60494
GO:CC	cytoplasm	GO:0005737	true	1.3407946397577275e-20	19.872637734937168	12394	157	144	22115	P05067,P49810,P28799,P04156,P10636,Q9UM47,P01034,P00450,Q92743,P35637,O43914,Q01959,P02462,Q9Y2E8,P55072,P02649,Q96LT7,Q5S007,P37840,Q9Y287,P49768,Q9UQN3,Q16143,Q9NQ11,Q9UBP0,P04062,Q06787,Q9BXM7,P29474,Q99574,P02766,Q9NUM4,P15289,Q99700,P20226,O60313,Q9Y484,P61916,Q8WXH2,Q9NSK7,Q9Y6H5,P54259,Q5JTZ9,O15118,P54802,P51608,P00403,Q04637,O95278,Q14203,Q8N5K1,Q9UBX1,P21912,P35670,Q30201,O14896,Q9NWW5,…
GO:CC	endomembrane system	GO:0012505	false	9.24276715174407e-20	19.03419798778201	4803	157	90	22115	P05067,P49810,P28799,P04156,Q9UM47,P01034,P00450,O43914,P02462,Q9Y2E8,P55072,P02649,Q96LT7,Q5S007,P37840,Q9Y287,P49768,Q9UQN3,Q9NQ11,Q9UBP0,P04062,Q9BXM7,P29474,Q99574,P02766,Q9NUM4,P15289,Q99700,P61916,Q8WXH2,Q9NSK7,Q9Y6H5,O15118,O95278,Q14203,Q8N5K1,Q9UBX1,P35670,Q30201,Q9NWW5,P27544,Q9NZD8,P42858,P05164,O76024,Q9UBH6,Q9GZN7,P11169,P01920,P06276,O75165,P02792,P56817,Q9Y487,Q6VVB1,P01023,P06865,…
GO:CC	lysosome	GO:0005764	false	3.0860289429009163e-19	18.510600005141562	763	157	38	22115	P49810,P28799,P00450,P55072,Q96LT7,Q5S007,P37840,P49768,Q9UQN3,Q9NQ11,P04062,P02766,Q9NUM4,P15289,P61916,O15118,P54802,Q9UBX1,P05164,P01920,O75165,P02792,P56817,Q9Y487,P06865,P01584,P54252,Q13510,P38606,Q13286,Q709C8,P36543,Q14108,Q9NZK5,P07602,Q96QK1,O60494,Q9H3Z4
GO:CC	lytic vacuole	GO:0000323	false	3.0860289429009163e-19	18.510600005141562	763	157	38	22115	P49810,P28799,P00450,P55072,Q96LT7,Q5S007,P37840,P49768,Q9UQN3,Q9NQ11,P04062,P02766,Q9NUM4,P15289,P61916,O15118,P54802,Q9UBX1,P05164,P01920,O75165,P02792,P56817,Q9Y487,P06865,P01584,P54252,Q13510,P38606,Q13286,Q709C8,P36543,Q14108,Q9NZK5,P07602,Q96QK1,O60494,Q9H3Z4
GO:CC	cytoplasmic vesicle	GO:0031410	false	1.1957816151867505e-18	17.92234812802268	2523	157	64	22115	P05067,P49810,P28799,P01034,O43914,Q9Y2E8,P55072,P02649,Q96LT7,Q5S007,P37840,Q9Y287,P49768,Q9UQN3,Q9NQ11,Q9UBP0,P29474,Q99574,P02766,Q9NUM4,P15289,P61916,Q9Y6H5,O15118,P35670,Q30201,Q9NWW5,Q9NZD8,P42858,P00441,P05164,O76024,Q9GZN7,P01920,O75165,P02792,P56817,Q9Y487,P01023,P06865,P01584,Q6Y7W6,Q13510,Q9NWF9,P01375,P23560,P36222,P38606,Q9BXW6,Q13286,Q709C8,P36543,Q14108,Q9NZK5,Q06830,P07602,P01127,…
GO:CC	intracellular vesicle	GO:0097708	false	1.3563425683236947e-18	17.86763060785603	2529	157	64	22115	P05067,P49810,P28799,P01034,O43914,Q9Y2E8,P55072,P02649,Q96LT7,Q5S007,P37840,Q9Y287,P49768,Q9UQN3,Q9NQ11,Q9UBP0,P29474,Q99574,P02766,Q9NUM4,P15289,P61916,Q9Y6H5,O15118,P35670,Q30201,Q9NWW5,Q9NZD8,P42858,P00441,P05164,O76024,Q9GZN7,P01920,O75165,P02792,P56817,Q9Y487,P01023,P06865,P01584,Q6Y7W6,Q13510,Q9NWF9,P01375,P23560,P36222,P38606,Q9BXW6,Q13286,Q709C8,P36543,Q14108,Q9NZK5,Q06830,P07602,P01127,…
GO:CC	vacuole	GO:0005773	false	1.9185684036155478e-18	17.717022712085583	856	157	39	22115	P49810,P28799,P00450,P55072,Q96LT7,Q5S007,P37840,P49768,Q9UQN3,Q9NQ11,P04062,P02766,Q9NUM4,P15289,P61916,O15118,P54802,Q9UBX1,P42858,P05164,P01920,O75165,P02792,P56817,Q9Y487,P06865,P01584,P54252,Q13510,P38606,Q13286,Q709C8,P36543,Q14108,Q9NZK5,P07602,Q96QK1,O60494,Q9H3Z4
GO:CC	organelle membrane	GO:0031090	false	4.35829952763317e-17	16.360682925827227	3787	157	76	22115	P05067,P49810,P28799,P04156,Q9UM47,P00450,O43914,Q9Y2E8,P55072,P02649,Q96LT7,Q5S007,P37840,Q9Y287,P49768,Q9UQN3,Q9NQ11,Q9UBP0,P04062,Q9BXM7,P29474,Q9NUM4,O60313,Q8WXH2,Q9NSK7,O15118,P00403,O95278,Q8N5K1,P21912,P35670,Q9NWW5,P27544,Q00005,Q9NZD8,P42858,P00414,P00156,P00846,P00395,O76024,O60220,P11169,P03923,P01920,P03915,P03886,P54886,P31040,O75165,P56817,Q9Y487,O14521,P54252,Q9HCG7,P38606,Q13286,…
GO:CC	secretory vesicle	GO:0099503	false	4.747584205962986e-15	14.323527323618697	1073	157	39	22115	P05067,P49810,P28799,P01034,O43914,Q9Y2E8,P55072,Q5S007,P37840,P49768,Q99574,P02766,P15289,P61916,Q9Y6H5,P05164,O76024,Q9GZN7,O75165,P02792,P56817,Q9Y487,P01023,P06865,P01584,Q13510,P23560,P36222,P38606,Q13286,Q709C8,P36543,Q9NZK5,P07602,P01127,P00749,P04080,Q9H3Z4,O00429
GO:CC	vesicle	GO:0031982	false	5.847965493996352e-15	14.232995198603408	4012	157	75	22115	P05067,P49810,P28799,P04156,P01034,P00450,Q92743,O43914,Q9Y2E8,P55072,P02649,Q96LT7,Q5S007,P37840,Q9Y287,P49768,Q9UQN3,Q9NQ11,Q9UBP0,P04062,P29474,Q99574,P02766,Q9NUM4,P15289,P61916,Q9Y6H5,O15118,P54802,Q9UBX1,P35670,Q30201,O14896,Q9NWW5,Q9NZD8,P42858,P00441,P05164,O76024,Q9GZN7,P01920,P35858,O75165,P02792,P56817,Q9Y487,Q92692,P01023,Q04446,P06865,P01584,Q6Y7W6,Q13510,Q9NWF9,P01375,P23560,P36222,…
GO:CC	organelle envelope	GO:0031967	false	1.4164717073946861e-14	13.84879209565472	1300	157	42	22115	P05067,P49810,P04156,Q96LT7,Q5S007,P49768,Q9UQN3,Q9UBP0,Q9BXM7,O60313,Q9NSK7,O15118,P00403,Q14203,Q8N5K1,P21912,Q00005,P00441,P00414,P00156,P00846,P00395,O60220,Q9GZN7,P11169,P03923,P03915,P03886,P54886,P31040,P06276,O14521,P54252,Q709C8,Q96RR1,Q9NSU2,Q9BZ23,Q96MT3,P43243,O00429,Q9NWM0,Q02318
GO:CC	extracellular space	GO:0005615	false	1.0962984062381395e-12	11.960071217253734	3303	157	64	22115	P05067,P28799,P04156,P01034,P00450,Q92743,P02462,P55072,P02649,Q96LT7,Q5S007,P37840,Q9Y287,Q9UQN3,Q9UBP0,P04062,Q99574,P02766,P15289,P61916,O15118,P54802,P51608,Q9UBX1,Q30201,O14896,P00441,P05164,Q9H1B7,P35858,P06276,Q9UBB4,O75165,P02792,Q13753,Q92692,P01023,Q04446,P06865,P01584,P22303,Q13510,P05231,P01375,P23560,P36222,P38606,Q9BXW6,P04350,Q709C8,P36543,Q14108,Q9NZK5,Q06830,P07602,P01127,Q96QK1,…
GO:CC	endosome	GO:0005768	false	1.1608928608472555e-12	11.93520785958089	1070	157	36	22115	P05067,P49810,P28799,Q9Y2E8,P02649,Q96LT7,Q5S007,Q9Y287,P49768,Q9UQN3,Q9NQ11,Q9UBP0,Q9NUM4,P15289,O15118,P35670,Q30201,Q9NWW5,Q9NZD8,P42858,P01920,O75165,P56817,Q9Y487,Q6Y7W6,P01375,P38606,Q9BXW6,Q13286,Q709C8,P36543,Q14108,P07602,Q96QK1,O60494,Q9BXJ7
GO:CC	vacuolar lumen	GO:0005775	false	3.5409314016361797e-12	11.450882486735097	178	157	17	22115	P28799,P55072,Q9NQ11,P04062,P02766,P15289,P61916,P54802,Q9UBX1,P05164,P02792,P06865,Q13510,Q14108,Q9NZK5,P07602,O60494
GO:CC	neuronal cell body	GO:0043025	true	5.6559626512833065e-12	11.247493467032077	500	157	25	22115	P05067,P49810,P10636,Q01959,P02649,Q96LT7,Q5S007,P37840,P49768,Q16143,Q9NQ11,Q06787,Q99574,Q9Y6H5,O95278,Q14203,P00441,Q9GZN7,P03886,Q9UBB4,P56817,Q6Y7W6,P01375,P04350,Q96QK1
GO:CC	cell body	GO:0044297	false	1.2160349074741568e-11	10.91505395803548	567	157	26	22115	P05067,P49810,P10636,Q01959,P02649,Q96LT7,Q5S007,P37840,P49768,Q16143,Q9NQ11,Q06787,Q9BXM7,Q99574,Q9Y6H5,O95278,Q14203,P00441,Q9GZN7,P03886,Q9UBB4,P56817,Q6Y7W6,P01375,P04350,Q96QK1
GO:CC	somatodendritic compartment	GO:0036477	false	1.0542386488636224e-10	9.977061066397928	852	157	30	22115	P05067,P49810,P04156,P10636,Q01959,P02649,Q96LT7,Q5S007,P37840,P49768,Q16143,Q9NQ11,Q06787,Q99574,O60313,Q9Y6H5,O95278,Q14203,P42858,P00441,O76024,Q9GZN7,P03886,Q9UBB4,P56817,Q6Y7W6,P01375,P23560,P04350,Q96QK1
GO:CC	mitochondrion	GO:0005739	false	1.3983107211104892e-10	9.854396312517762	1697	157	42	22115	P49810,P10636,Q5S007,P37840,P49768,Q9BXM7,O60313,Q9NSK7,Q5JTZ9,P00403,Q8N5K1,P21912,P35670,Q00005,P00441,P00414,P00156,P49448,P00846,P00395,O60220,Q16854,P11169,P03923,P03915,A6NFY7,P03886,P54886,P31040,Q9Y3I1,Q13148,O14521,P54252,Q709C8,Q96RR1,Q7LG56,Q96QK1,Q9BZ23,P54098,Q9H3Z4,O00429,Q02318
GO:CC	lytic vacuole membrane	GO:0098852	false	3.184575197079164e-10	9.496948491701868	446	157	22	22115	P49810,P28799,P00450,P49768,Q9UQN3,Q9NQ11,P04062,Q9NUM4,O15118,P01920,O75165,Q9Y487,P54252,P38606,Q13286,Q709C8,P36543,Q14108,P07602,Q96QK1,O60494,Q9H3Z4
GO:CC	lysosomal membrane	GO:0005765	false	3.184575197079164e-10	9.496948491701868	446	157	22	22115	P49810,P28799,P00450,P49768,Q9UQN3,Q9NQ11,P04062,Q9NUM4,O15118,P01920,O75165,Q9Y487,P54252,P38606,Q13286,Q709C8,P36543,Q14108,P07602,Q96QK1,O60494,Q9H3Z4
GO:CC	mitochondrial envelope	GO:0005740	false	3.259947778317844e-10	9.486789356916738	829	157	29	22115	P49810,Q5S007,P49768,Q9BXM7,O60313,Q9NSK7,P00403,Q8N5K1,P21912,Q00005,P00441,P00414,P00156,P00846,P00395,O60220,P11169,P03923,P03915,P03886,P54886,P31040,O14521,P54252,Q709C8,Q96RR1,Q9BZ23,O00429,Q02318
GO:CC	secretory granule	GO:0030141	false	3.9114515105798654e-10	9.40766204923954	897	157	30	22115	P05067,P28799,P01034,O43914,Q9Y2E8,P55072,P37840,P49768,Q99574,P02766,P15289,P61916,P05164,O76024,O75165,P02792,Q9Y487,P01023,P06865,P01584,Q13510,P36222,P38606,Q709C8,Q9NZK5,P07602,P01127,P00749,P04080,Q9H3Z4
GO:CC	endoplasmic reticulum	GO:0005783	false	1.3694544227313679e-9	8.863452417068762	2066	157	45	22115	P05067,P49810,P28799,P04156,Q9UM47,P01034,P00450,P02462,P55072,P02649,Q5S007,P49768,Q9UBP0,P04062,Q9BXM7,P15289,P61916,Q8WXH2,Q9NSK7,O15118,O95278,Q8N5K1,Q9UBX1,Q9NWW5,P27544,P42858,O76024,P06276,P56817,Q6VVB1,P54252,Q6Y7W6,P05231,Q9HCG7,P23560,P36222,Q9BXW6,Q13286,Q709C8,Q14108,Q8IY17,Q9NSU2,P01127,O60494,O00429
GO:CC	membrane	GO:0016020	false	1.4524922145354405e-9	8.837886186781596	9912	157	113	22115	Q9NZC2,P05067,P49810,P28799,P04156,P10636,Q9UM47,P01034,P00450,Q92743,O43914,Q01959,P07333,P02462,Q9Y2E8,P55072,P02649,Q96LT7,Q5S007,P37840,Q9Y287,P49768,Q9UQN3,Q9NQ11,Q9UBP0,P04062,Q06787,Q9BXM7,P29474,Q9NUM4,P15289,Q99700,O60313,Q9Y484,Q8WXH2,Q9NSK7,Q96QT4,Q9Y6H5,O15118,P00403,Q04637,O95278,Q14203,Q8N5K1,Q9UBX1,P21912,P35670,Q30201,Q9NWW5,P27544,Q00005,Q9NZD8,P42858,P00441,P00414,P00156,P00846,…
GO:CC	vacuolar membrane	GO:0005774	false	1.9583796067129626e-9	8.708103121970266	489	157	22	22115	P49810,P28799,P00450,P49768,Q9UQN3,Q9NQ11,P04062,Q9NUM4,O15118,P01920,O75165,Q9Y487,P54252,P38606,Q13286,Q709C8,P36543,Q14108,P07602,Q96QK1,O60494,Q9H3Z4
GO:CC	mitochondrial membrane	GO:0031966	false	2.7186100876681077e-9	8.565653075942112	779	157	27	22115	P49810,Q5S007,P49768,Q9BXM7,O60313,Q9NSK7,P00403,Q8N5K1,P21912,Q00005,P00414,P00156,P00846,P00395,O60220,P11169,P03923,P03915,P03886,P54886,P31040,O14521,P54252,Q709C8,Q96RR1,O00429,Q02318
GO:CC	extracellular exosome	GO:0070062	false	2.8117673107904206e-9	8.551020622422149	2110	157	45	22115	P05067,P28799,P04156,P01034,P00450,Q92743,P55072,P02649,Q5S007,Q9Y287,Q9UQN3,Q9UBP0,P04062,Q99574,P02766,P15289,P61916,O15118,P54802,Q9UBX1,O14896,P00441,P05164,P35858,O75165,P02792,Q92692,P01023,Q04446,P06865,Q13510,P36222,P38606,Q9BXW6,P04350,Q709C8,P36543,Q14108,Q06830,P07602,Q96QK1,P00749,O60494,P04080,Q9BXJ7
GO:CC	extracellular region	GO:0005576	false	3.273613099266104e-9	8.484972650147919	4232	157	67	22115	Q9NZC2,P05067,P28799,P04156,P10636,Q9UM47,P01034,P00450,Q92743,P02462,P55072,P02649,Q96LT7,Q5S007,P37840,Q9Y287,Q9UQN3,Q9UBP0,P04062,Q99574,P02766,P15289,P61916,O15118,P54802,P51608,Q9UBX1,Q30201,O14896,P00441,P05164,Q9H1B7,P35858,P06276,Q9UBB4,O75165,P02792,Q13753,Q92692,P01023,Q04446,P06865,P01584,P22303,Q13510,P05231,P01375,P23560,P36222,P38606,Q9BXW6,P04350,Q709C8,P36543,Q14108,Q9NZK5,Q06830,…
GO:CC	bounding membrane of organelle	GO:0098588	false	3.932684065156596e-9	8.40531094153085	2217	157	46	22115	P49810,P28799,Q9UM47,P00450,O43914,Q9Y2E8,P02649,Q5S007,P37840,Q9Y287,P49768,Q9UQN3,Q9NQ11,P04062,Q9BXM7,P29474,Q9NUM4,O60313,Q8WXH2,O15118,O95278,Q8N5K1,P35670,Q00005,Q9NZD8,O76024,P01920,O75165,P56817,Q9Y487,P54252,Q9HCG7,P38606,Q13286,Q709C8,P36543,Q14108,P07602,O43462,P01127,Q96QK1,P00749,O60494,Q9H3Z4,O00429,Q9BXJ7
GO:CC	extracellular vesicle	GO:1903561	false	4.1269663307715956e-9	8.384369074233742	2134	157	45	22115	P05067,P28799,P04156,P01034,P00450,Q92743,P55072,P02649,Q5S007,Q9Y287,Q9UQN3,Q9UBP0,P04062,Q99574,P02766,P15289,P61916,O15118,P54802,Q9UBX1,O14896,P00441,P05164,P35858,O75165,P02792,Q92692,P01023,Q04446,P06865,Q13510,P36222,P38606,Q9BXW6,P04350,Q709C8,P36543,Q14108,Q06830,P07602,Q96QK1,P00749,O60494,P04080,Q9BXJ7
GO:CC	extracellular organelle	GO:0043230	false	4.192936498516524e-9	8.377481714880643	2135	157	45	22115	P05067,P28799,P04156,P01034,P00450,Q92743,P55072,P02649,Q5S007,Q9Y287,Q9UQN3,Q9UBP0,P04062,Q99574,P02766,P15289,P61916,O15118,P54802,Q9UBX1,O14896,P00441,P05164,P35858,O75165,P02792,Q92692,P01023,Q04446,P06865,Q13510,P36222,P38606,Q9BXW6,P04350,Q709C8,P36543,Q14108,Q06830,P07602,Q96QK1,P00749,O60494,P04080,Q9BXJ7
GO:CC	extracellular membrane-bounded organelle	GO:0065010	false	4.192936498516524e-9	8.377481714880643	2135	157	45	22115	P05067,P28799,P04156,P01034,P00450,Q92743,P55072,P02649,Q5S007,Q9Y287,Q9UQN3,Q9UBP0,P04062,Q99574,P02766,P15289,P61916,O15118,P54802,Q9UBX1,O14896,P00441,P05164,P35858,O75165,P02792,Q92692,P01023,Q04446,P06865,Q13510,P36222,P38606,Q9BXW6,P04350,Q709C8,P36543,Q14108,Q06830,P07602,Q96QK1,P00749,O60494,P04080,Q9BXJ7
GO:CC	presynapse	GO:0098793	false	5.238288593535291e-9	8.280810578624171	568	157	23	22115	P05067,P49810,P04156,Q01959,Q96LT7,Q5S007,P37840,P49768,Q16143,Q06787,Q9Y6H5,P42858,O76024,Q9GZN7,P56817,P23560,P38606,Q13286,P36543,Q96QK1,P07196,Q9H3Z4,O00429
GO:CC	intracellular membrane-bounded organelle	GO:0043231	false	5.989549490098735e-9	8.222605842272147	14608	157	140	22115	P05067,P49810,P28799,P04156,P10636,Q9UM47,P01034,P00450,P35637,O43914,P07333,P02462,Q9Y2E8,P55072,P02649,Q96LT7,Q5S007,P37840,Q9Y287,P49768,Q9UQN3,Q9NQ11,Q9UBP0,P04062,Q06787,Q9BXM7,P29474,Q99574,P02766,Q9NUM4,P15289,Q99700,P20226,O60313,P61916,Q8WXH2,Q9NSK7,Q9Y6H5,P54259,Q5JTZ9,O15118,P54802,P51608,P00403,Q04637,O95278,Q14203,Q8N5K1,Q9UBX1,P21912,P35670,Q30201,O14896,Q9NWW5,P27544,Q00005,Q9NZD8,…
GO:CC	synaptic vesicle	GO:0008021	false	1.4100984649407708e-8	7.850750560190454	216	157	15	22115	P05067,P49810,Q5S007,P37840,P49768,Q9Y6H5,O76024,Q9GZN7,P56817,P23560,P38606,Q13286,P36543,Q9H3Z4,O00429
GO:CC	azurophil granule	GO:0042582	false	2.593681007427366e-8	7.5860834381335565	154	157	13	22115	P28799,P55072,P49768,P02766,P15289,P61916,P05164,O75165,P02792,P06865,Q9NZK5,P07602,Q9H3Z4
GO:CC	primary lysosome	GO:0005766	false	2.593681007427366e-8	7.5860834381335565	154	157	13	22115	P28799,P55072,P49768,P02766,P15289,P61916,P05164,O75165,P02792,P06865,Q9NZK5,P07602,Q9H3Z4
GO:CC	perinuclear region of cytoplasm	GO:0048471	false	2.7920931639375108e-8	7.5540700946774795	737	157	25	22115	P05067,P49810,P55072,P37840,P49768,Q9UBP0,Q06787,Q9BXM7,Q99700,P54259,O15118,Q8N5K1,P35670,Q30201,P42858,Q9UBB4,Q9Y487,Q6VVB1,Q13753,P22303,P23560,P36222,Q9BXW6,Q96QK1,O00429
GO:CC	membrane-bounded organelle	GO:0043227	false	4.0432053762476124e-8	7.393274197942681	15672	157	144	22115	P05067,P49810,P28799,P04156,P10636,Q9UM47,P01034,P00450,Q92743,P35637,O43914,P07333,P02462,Q9Y2E8,P55072,P02649,Q96LT7,Q5S007,P37840,Q9Y287,P49768,Q9UQN3,Q9NQ11,Q9UBP0,P04062,Q06787,Q9BXM7,P29474,Q99574,P02766,Q9NUM4,P15289,Q99700,P20226,O60313,P61916,Q8WXH2,Q9NSK7,Q9Y6H5,P54259,Q5JTZ9,O15118,P54802,P51608,P00403,Q04637,O95278,Q14203,Q8N5K1,Q9UBX1,P21912,P35670,Q30201,O14896,Q9NWW5,P27544,Q00005,…
GO:CC	late endosome	GO:0005770	false	4.1683978481880787e-8	7.380030836966953	318	157	17	22115	P28799,Q9Y2E8,P02649,Q5S007,Q9UQN3,Q9NQ11,Q9NUM4,O15118,P35670,P42858,P56817,Q9BXW6,Q13286,Q709C8,Q14108,P07602,Q96QK1
GO:CC	lysosomal lumen	GO:0043202	false	4.447177470651297e-8	7.351915539094655	100	157	11	22115	Q9NQ11,P04062,P15289,P61916,P54802,Q9UBX1,P06865,Q13510,Q14108,P07602,O60494
GO:CC	exocytic vesicle	GO:0070382	false	4.922132542928567e-8	7.307846695816584	236	157	15	22115	P05067,P49810,Q5S007,P37840,P49768,Q9Y6H5,O76024,Q9GZN7,P56817,P23560,P38606,Q13286,P36543,Q9H3Z4,O00429
GO:CC	organelle inner membrane	GO:0019866	false	1.8053293623954939e-7	6.74344355430012	561	157	21	22115	P49810,Q5S007,P49768,Q9BXM7,O60313,P00403,P21912,P00414,P00156,P00846,P00395,O60220,P03923,P03915,P03886,P54886,P31040,O14521,Q96RR1,P43243,Q02318
GO:CC	mitochondrial inner membrane	GO:0005743	false	1.819987879541629e-7	6.739931504248835	505	157	20	22115	P49810,Q5S007,P49768,Q9BXM7,O60313,P00403,P21912,P00414,P00156,P00846,P00395,O60220,P03923,P03915,P03886,P54886,P31040,O14521,Q96RR1,Q02318
GO:CC	neuron projection	GO:0043005	false	3.6277272240969087e-7	6.440365375835539	1338	157	32	22115	P05067,P49810,P04156,P10636,Q01959,P02649,Q96LT7,Q5S007,P37840,P49768,Q16143,Q9NQ11,Q9UBP0,Q06787,Q9BXM7,O60313,O95278,Q14203,P42858,P00441,O76024,Q9GZN7,P03886,Q9UBB4,Q9Y3I1,P56817,Q6Y7W6,P23560,P04350,Q13286,Q96QK1,P07196
GO:CC	axon	GO:0030424	false	5.105008359584493e-7	6.292003542407934	655	157	22	22115	P05067,P49810,P04156,P10636,Q01959,Q96LT7,Q5S007,P37840,P49768,Q16143,Q9UBP0,Q06787,Q9BXM7,O60313,Q14203,P42858,P00441,Q9GZN7,P56817,P23560,P04350,P07196
GO:CC	inclusion body	GO:0016234	false	7.043942953949094e-7	6.152184169866238	72	157	9	22115	P04156,P10636,P37840,P49768,Q16143,Q9BXM7,P42858,Q9Y3I1,P54252
GO:CC	cytoplasmic vesicle membrane	GO:0030659	false	9.074089955000038e-7	6.042196919717733	1234	157	30	22115	O43914,Q9Y2E8,P02649,Q5S007,P37840,Q9Y287,P49768,Q9UQN3,Q9NQ11,P29474,Q9NUM4,O15118,Q9NZD8,P42858,O76024,P01920,O75165,P56817,Q9Y487,P38606,Q13286,Q709C8,P36543,Q14108,P07602,Q96QK1,P00749,Q9H3Z4,O00429,Q9BXJ7
GO:CC	vesicle membrane	GO:0012506	false	0.00000117773139238519	5.928953748688771	1248	157	30	22115	O43914,Q9Y2E8,P02649,Q5S007,P37840,Q9Y287,P49768,Q9UQN3,Q9NQ11,P29474,Q9NUM4,O15118,Q9NZD8,P42858,O76024,P01920,O75165,P56817,Q9Y487,P38606,Q13286,Q709C8,P36543,Q14108,P07602,Q96QK1,P00749,Q9H3Z4,O00429,Q9BXJ7
GO:CC	intracellular anatomical structure	GO:0005622	false	0.0000029752078119152093	5.526482694333403	17842	157	151	22115	P05067,P49810,P28799,P04156,P10636,Q9UM47,P01034,P00450,Q92743,P35637,O43914,Q01959,P07333,P02462,Q9Y2E8,P55072,P02649,Q96LT7,Q5S007,P37840,Q9Y287,P49768,Q9UQN3,Q16143,Q9NQ11,Q9UBP0,P04062,Q06787,Q9BXM7,P29474,Q99574,P02766,Q9NUM4,P15289,Q99700,P20226,O60313,Q9Y484,P61916,Q8WXH2,Q9NSK7,Q9Y6H5,P54259,Q5JTZ9,O15118,P54802,P51608,P00403,Q04637,O95278,Q14203,Q8N5K1,Q9UBX1,P21912,P35670,Q30201,O14896,…
GO:CC	cytoplasmic vesicle lumen	GO:0060205	false	0.0000037945090201383306	5.420844410450765	324	157	15	22115	P05067,P28799,P55072,Q99574,P02766,P15289,P61916,P05164,P02792,P56817,P01023,P36222,Q9NZK5,P01127,P04080
GO:CC	vesicle lumen	GO:0031983	false	0.000003954033851172554	5.402959616935721	325	157	15	22115	P05067,P28799,P55072,Q99574,P02766,P15289,P61916,P05164,P02792,P56817,P01023,P36222,Q9NZK5,P01127,P04080
GO:CC	transport vesicle	GO:0030133	false	0.000004597305914592061	5.337496596402209	434	157	17	22115	P05067,P49810,Q5S007,P37840,P49768,Q9NQ11,Q9Y6H5,Q9NZD8,O76024,Q9GZN7,P56817,P23560,P38606,Q13286,P36543,Q9H3Z4,O00429
GO:CC	membrane-enclosed lumen	GO:0031974	false	0.000004804029586969583	5.31839432653598	6663	157	81	22115	P05067,P28799,P10636,Q9UM47,P01034,P00450,P35637,P07333,P02462,P55072,P02649,Q5S007,P49768,Q9NQ11,Q9UBP0,P04062,Q06787,Q9BXM7,Q99574,P02766,P15289,P20226,O60313,P61916,Q9Y6H5,P54259,P54802,P51608,O95278,Q9UBX1,P21912,Q30201,Q9NWW5,P42858,P00441,P49448,P05164,O76024,D6RGH6,Q86YT5,O60220,Q16854,A6NFY7,Q9H1B7,Q53HV7,P31040,P06276,Q9Y3I1,P02792,Q13148,P56817,Q6VVB1,P01023,P06865,P03372,P54252,Q13510,…
GO:CC	intracellular organelle lumen	GO:0070013	false	0.000004804029586969583	5.31839432653598	6663	157	81	22115	P05067,P28799,P10636,Q9UM47,P01034,P00450,P35637,P07333,P02462,P55072,P02649,Q5S007,P49768,Q9NQ11,Q9UBP0,P04062,Q06787,Q9BXM7,Q99574,P02766,P15289,P20226,O60313,P61916,Q9Y6H5,P54259,P54802,P51608,O95278,Q9UBX1,P21912,Q30201,Q9NWW5,P42858,P00441,P49448,P05164,O76024,D6RGH6,Q86YT5,O60220,Q16854,A6NFY7,Q9H1B7,Q53HV7,P31040,P06276,Q9Y3I1,P02792,Q13148,P56817,Q6VVB1,P01023,P06865,P03372,P54252,Q13510,…
GO:CC	organelle lumen	GO:0043233	false	0.000004804029586969583	5.31839432653598	6663	157	81	22115	P05067,P28799,P10636,Q9UM47,P01034,P00450,P35637,P07333,P02462,P55072,P02649,Q5S007,P49768,Q9NQ11,Q9UBP0,P04062,Q06787,Q9BXM7,Q99574,P02766,P15289,P20226,O60313,P61916,Q9Y6H5,P54259,P54802,P51608,O95278,Q9UBX1,P21912,Q30201,Q9NWW5,P42858,P00441,P49448,P05164,O76024,D6RGH6,Q86YT5,O60220,Q16854,A6NFY7,Q9H1B7,Q53HV7,P31040,P06276,Q9Y3I1,P02792,Q13148,P56817,Q6VVB1,P01023,P06865,P03372,P54252,Q13510,…
GO:CC	dendrite	GO:0030425	false	0.000007138518218878781	5.146391927740655	627	157	20	22115	P05067,P49810,P04156,P10636,P02649,Q96LT7,Q5S007,P49768,Q06787,O60313,O95278,P42858,P00441,O76024,Q9GZN7,P03886,Q9UBB4,P56817,Q6Y7W6,P23560
GO:CC	membrane raft	GO:0045121	false	0.000007387452897733264	5.131505275155662	291	157	14	22115	Q9NZC2,P05067,P49810,P04156,P10636,Q01959,Q5S007,P49768,P29474,O15118,Q9NWW5,P56817,P01375,Q13286
GO:CC	dendritic tree	GO:0097447	false	0.000007524328006251364	5.123532280612351	629	157	20	22115	P05067,P49810,P04156,P10636,P02649,Q96LT7,Q5S007,P49768,Q06787,O60313,O95278,P42858,P00441,O76024,Q9GZN7,P03886,Q9UBB4,P56817,Q6Y7W6,P23560
GO:CC	membrane microdomain	GO:0098857	false	0.00000771246735235229	5.112806661366903	292	157	14	22115	Q9NZC2,P05067,P49810,P04156,P10636,Q01959,Q5S007,P49768,P29474,O15118,Q9NWW5,P56817,P01375,Q13286
GO:CC	Golgi apparatus	GO:0005794	false	0.000013323572176573061	4.8753793210676655	1640	157	33	22115	P05067,P49810,P28799,P04156,Q9UM47,P01034,Q9Y2E8,P02649,Q5S007,Q9Y287,P49768,P04062,P29474,Q99700,O15118,P35670,Q9NZD8,P42858,Q9UBH6,P56817,Q9Y487,P22303,P03372,Q6Y7W6,Q9HCG7,P38606,Q13286,Q14108,O43462,P01127,O60494,Q9H3Z4,O00429
GO:CC	synapse	GO:0045202	false	0.000014057061859421664	4.852105444009267	1475	157	31	22115	P05067,P49810,P04156,P10636,Q01959,P55072,P02649,Q96LT7,Q5S007,P37840,P49768,Q9UQN3,Q16143,Q06787,Q9Y6H5,P51608,Q04637,P42858,O76024,Q9GZN7,P56817,P22303,P54252,P23560,P38606,Q13286,P36543,Q96QK1,P07196,Q9H3Z4,O00429
GO:CC	organelle	GO:0043226	false	0.00002440394319798924	4.6125399945315	16811	157	145	22115	P05067,P49810,P28799,P04156,P10636,Q9UM47,P01034,P00450,Q92743,P35637,O43914,P07333,P02462,Q9Y2E8,P55072,P02649,Q96LT7,Q5S007,P37840,Q9Y287,P49768,Q9UQN3,Q9NQ11,Q9UBP0,P04062,Q06787,Q9BXM7,P29474,Q99574,P02766,Q9NUM4,P15289,Q99700,P20226,O60313,P61916,Q8WXH2,Q9NSK7,Q9Y6H5,P54259,Q5JTZ9,O15118,P54802,P51608,P00403,Q04637,O95278,Q14203,Q8N5K1,Q9UBX1,P21912,P35670,Q30201,O14896,Q9NWW5,P27544,Q00005,…
GO:CC	secretory granule lumen	GO:0034774	false	0.00002505822657434585	4.601049668227303	321	157	14	22115	P05067,P28799,P55072,Q99574,P02766,P15289,P61916,P05164,P02792,P01023,P36222,Q9NZK5,P01127,P04080
GO:CC	intracellular organelle	GO:0043229	false	0.00002573507267236215	4.589474601023242	16022	157	141	22115	P05067,P49810,P28799,P04156,P10636,Q9UM47,P01034,P00450,P35637,O43914,P07333,P02462,Q9Y2E8,P55072,P02649,Q96LT7,Q5S007,P37840,Q9Y287,P49768,Q9UQN3,Q9NQ11,Q9UBP0,P04062,Q06787,Q9BXM7,P29474,Q99574,P02766,Q9NUM4,P15289,Q99700,P20226,O60313,P61916,Q8WXH2,Q9NSK7,Q9Y6H5,P54259,Q5JTZ9,O15118,P54802,P51608,P00403,Q04637,O95278,Q14203,Q8N5K1,Q9UBX1,P21912,P35670,Q30201,O14896,Q9NWW5,P27544,Q00005,Q9NZD8,…
GO:CC	distal axon	GO:0150034	false	0.000034828652926597215	4.458063322494362	279	157	13	22115	P05067,P49810,P04156,P10636,Q01959,Q96LT7,Q5S007,P37840,P49768,Q16143,Q06787,Q9BXM7,P07196
GO:CC	respiratory chain complex	GO:0098803	true	0.00004424250524511681	4.354160288951891	34	157	6	22115	P00403,P21912,P00414,P00156,P00846,P00395
GO:CC	endosome membrane	GO:0010008	false	0.000047937773524712957	4.319322140690055	573	157	18	22115	Q9Y2E8,Q9Y287,P49768,Q9UQN3,Q9NQ11,Q9NUM4,O15118,Q9NZD8,P01920,O75165,P56817,Q9Y487,P38606,Q13286,Q709C8,Q14108,Q96QK1,Q9BXJ7
GO:CC	azurophil granule lumen	GO:0035578	false	0.00009278735712564829	4.032511195167162	91	157	8	22115	P28799,P55072,P02766,P15289,P61916,P05164,P02792,Q9NZK5
GO:CC	cytosol	GO:0005829	false	0.0001164174317544538	3.9339819857689853	5513	157	68	22115	P05067,P04156,P10636,Q9UM47,Q92743,P55072,Q96LT7,Q5S007,P37840,Q9UQN3,Q16143,Q9UBP0,Q06787,Q9BXM7,P29474,Q99700,O60313,Q9Y484,Q9NSK7,Q9Y6H5,P51608,Q04637,O95278,Q14203,O14896,Q00005,Q9NZD8,P42858,P00441,P19971,Q86YT5,Q16854,Q53HV7,Q9UBB4,O75165,Q9Y3I1,P02792,Q6VVB1,Q04446,P06865,P01584,P03372,P54252,Q6Y7W6,Q9Y4U1,Q9NWF9,Q9HCG7,P38606,Q9BXW6,P04350,Q13286,Q709C8,P00326,P36543,Q7LG56,Q06830,Q8IY17,…
GO:CC	growth cone	GO:0030426	false	0.00012351695162178138	3.9082734351930517	169	157	10	22115	P05067,P49810,P10636,Q96LT7,Q5S007,P37840,P49768,Q06787,Q9BXM7,P07196
GO:CC	endoplasmic reticulum lumen	GO:0005788	false	0.00012565221048729092	3.900829866848656	312	157	13	22115	P05067,P01034,P00450,P02462,P02649,P15289,Q9NWW5,O76024,P06276,P56817,P05231,P23560,P01127
GO:CC	site of polarized growth	GO:0030427	false	0.00016168303010867467	3.7913355602847756	174	157	10	22115	P05067,P49810,P10636,Q96LT7,Q5S007,P37840,P49768,Q06787,Q9BXM7,P07196
GO:CC	nuclear envelope	GO:0005635	false	0.00019874567942765285	3.7017023037840686	501	157	16	22115	P05067,P49810,P04156,Q96LT7,P49768,Q9UQN3,Q9UBP0,O15118,Q14203,Q9GZN7,P11169,P06276,Q9NSU2,Q96MT3,P43243,Q9NWM0
GO:CC	plasma membrane bounded cell projection	GO:0120025	false	0.0004177893144615698	3.3790426718945366	2286	157	37	22115	P05067,P49810,P04156,P10636,Q01959,P02649,Q96LT7,Q5S007,P37840,P49768,Q16143,Q9NQ11,Q9UBP0,Q06787,Q9BXM7,O60313,Q96QT4,O95278,Q14203,P42858,P00441,O76024,Q9GZN7,P03886,Q9UBB4,Q9Y3I1,P56817,Q6Y7W6,P23560,P38606,P04350,Q13286,P36543,Q96QK1,P07196,O60494,Q9BXJ7
GO:CC	cell junction	GO:0030054	false	0.0006847027560964888	3.1644979239873803	2236	157	36	22115	P05067,P49810,P04156,P10636,Q01959,P55072,P02649,Q96LT7,Q5S007,P37840,P49768,Q9UQN3,Q16143,Q06787,Q9Y6H5,P54259,P51608,Q04637,P42858,O76024,Q9GZN7,P56817,Q9Y487,Q92692,P22303,P54252,P23560,P38606,Q13286,P36543,Q14108,Q96QK1,P07196,P00749,Q9H3Z4,O00429
GO:CC	cytochrome complex	GO:0070069	false	0.0010465626373830257	2.9802347737698884	15	157	4	22115	P00403,P00414,P00156,P00395
GO:CC	neuron projection cytoplasm	GO:0120111	true	0.0011208662277665269	2.9504462161378733	89	157	7	22115	P10636,Q5S007,Q9UBP0,Q06787,O60313,P00441,P07196
GO:CC	cell projection	GO:0042995	false	0.0013084554944263222	2.8832410447885457	2399	157	37	22115	P05067,P49810,P04156,P10636,Q01959,P02649,Q96LT7,Q5S007,P37840,P49768,Q16143,Q9NQ11,Q9UBP0,Q06787,Q9BXM7,O60313,Q96QT4,O95278,Q14203,P42858,P00441,O76024,Q9GZN7,P03886,Q9UBB4,Q9Y3I1,P56817,Q6Y7W6,P23560,P38606,P04350,Q13286,P36543,Q96QK1,P07196,O60494,Q9BXJ7
GO:CC	cytoplasmic stress granule	GO:0010494	false	0.0015050166527183627	2.8224586946590535	93	157	7	22115	P55072,Q96LT7,Q06787,Q99700,Q04637,Q13148,Q6Y7W6
GO:CC	organelle envelope lumen	GO:0031970	false	0.0015050166527183627	2.8224586946590535	93	157	7	22115	P05067,Q9BXM7,O60313,P00441,O60220,P06276,Q9BZ23
GO:CC	cell periphery	GO:0071944	false	0.0015563426336244336	2.8078947855523797	6269	157	71	22115	Q9NZC2,P05067,P49810,P28799,P04156,P10636,Q9UM47,P01034,P00450,Q92743,O43914,Q01959,P07333,P02462,Q9Y2E8,P02649,Q5S007,P37840,Q9Y287,P49768,Q9UQN3,Q06787,P29474,Q9NUM4,P15289,Q8WXH2,Q96QT4,Q9Y6H5,O15118,O95278,Q14203,Q9UBX1,P21912,P35670,Q30201,P00441,Q9UBH6,Q86YT5,P01920,P35858,P06276,Q9UBB4,O75165,P56817,Q9Y487,Q13753,Q92692,P01023,P22303,P03372,P54252,P05231,Q9HCG7,P01375,P36222,P38606,Q9BXW6,…
GO:CC	organelle subcompartment	GO:0031984	false	0.003289822471546151	2.482827537219664	1530	157	27	22115	P05067,P49810,P28799,Q9UM47,Q9Y2E8,P55072,Q5S007,P49768,Q9UBP0,P04062,Q99700,Q8WXH2,O95278,Q8N5K1,P35670,Q9NWW5,P27544,O76024,P56817,P54252,Q9HCG7,Q13286,Q709C8,Q14108,Q8IY17,Q9NSU2,O00429
GO:CC	multivesicular body	GO:0005771	false	0.0034943977218727606	2.456627666443934	70	157	6	22115	Q9Y2E8,P02649,Q5S007,Q9UQN3,Q9NQ11,P56817
GO:CC	oxidoreductase complex	GO:1990204	false	0.0034943977218727606	2.456627666443934	70	157	6	22115	P00403,P21912,P00414,P00156,P00395,Q7LG56
GO:CC	perikaryon	GO:0043204	false	0.005119928132075136	2.2907361351300777	155	157	8	22115	P05067,Q96LT7,Q5S007,Q06787,Q99574,O95278,Q9GZN7,Q6Y7W6
GO:CC	neuromuscular junction	GO:0031594	false	0.007554710537873119	2.12178217119428	80	157	6	22115	P05067,P49810,P49768,P22303,P07196,Q9H3Z4
GO:CC	cell surface	GO:0009986	true	0.007819649556142751	2.1068127097590468	904	157	19	22115	Q9NZC2,P05067,P49810,P04156,Q9UM47,O43914,Q01959,P07333,P49768,P15289,Q30201,P56817,Q92692,P22303,P01375,P01127,P00749,Q00604,O60494
GO:CC	late endosome membrane	GO:0031902	false	0.012762136459608213	1.894076615979259	176	157	8	22115	Q9Y2E8,Q9UQN3,Q9NQ11,Q9NUM4,O15118,Q13286,Q709C8,Q14108
GO:CC	exocytic vesicle membrane	GO:0099501	false	0.013482468430225174	1.8702305879576604	130	157	7	22115	Q5S007,P37840,O76024,P38606,P36543,Q9H3Z4,O00429
GO:CC	synaptic vesicle membrane	GO:0030672	false	0.013482468430225174	1.8702305879576604	130	157	7	22115	Q5S007,P37840,O76024,P38606,P36543,Q9H3Z4,O00429
GO:CC	respiratory chain complex IV	GO:0045277	false	0.018515749103132237	1.7324587127381923	11	157	3	22115	P00403,P00414,P00395
GO:CC	postsynapse	GO:0098794	false	0.02192203937723474	1.659119046488717	652	157	15	22115	P05067,P04156,P10636,Q01959,Q96LT7,Q5S007,P37840,P49768,Q9UQN3,Q06787,P51608,Q04637,P42858,Q96QK1,P07196
GO:CC	plasma membrane	GO:0005886	false	0.029272927605139967	1.5335338413114612	5783	157	63	22115	Q9NZC2,P05067,P49810,P28799,P04156,P10636,Q9UM47,P01034,P00450,Q92743,O43914,Q01959,P07333,Q9Y2E8,P02649,Q5S007,P37840,Q9Y287,P49768,Q9UQN3,Q06787,P29474,Q9NUM4,P15289,Q8WXH2,Q96QT4,Q9Y6H5,O15118,O95278,Q9UBX1,P21912,P35670,Q30201,P00441,Q9UBH6,Q86YT5,P01920,P06276,Q9UBB4,O75165,P56817,Q9Y487,Q92692,P22303,P03372,P54252,P05231,Q9HCG7,P01375,P38606,Q9BXW6,Q13286,P00326,P36543,Q14108,P07602,P01127,…
GO:CC	axon cytoplasm	GO:1904115	false	0.030673346900508422	1.5132388336973845	64	157	5	22115	P10636,Q9UBP0,O60313,P00441,P07196
GO:CC	cytoplasmic ribonucleoprotein granule	GO:0036464	false	0.030864742675799164	1.510537339462993	256	157	9	22115	P10636,P55072,Q96LT7,Q06787,Q99700,Q9Y6H5,Q04637,Q13148,Q6Y7W6
GO:CC	Golgi membrane	GO:0000139	false	0.032767000050317956	1.4845633181913858	676	157	15	22115	P49810,Q9UM47,Q9Y2E8,Q5S007,Q9Y287,P49768,P29474,P35670,Q9Y487,Q9HCG7,P38606,Q13286,Q14108,O43462,P01127
GO:CC	trans-Golgi network	GO:0005802	true	0.03897502779045871	1.4092135664729613	264	157	9	22115	P05067,P28799,Q9Y2E8,Q5S007,P04062,Q99700,P35670,P56817,Q13286
GO:CC	autolysosome	GO:0044754	true	0.04021192320037684	1.3956451555631497	14	157	3	22115	Q5S007,P02792,Q13286
GO:CC	autophagosome	GO:0005776	false	0.045214655393885236	1.3447207748107197	110	157	6	22115	Q96LT7,Q5S007,Q9UQN3,Q9NQ11,P42858,Q13286
GO:CC	mitochondrion-derived vesicle	GO:0099073	false	0.04984662988835822	1.3023641988441155	3	157	2	22115	Q96QK1,O00429
GO:CC	extrinsic component of external side of plasma membrane	GO:0031232	true	0.04984662988835822	1.3023641988441155	3	157	2	22115	P15289,O60494
KEGG	Pathways of neurodegeneration - multiple diseases	KEGG:05022	false	2.186097549912085e-16	15.660330462494604	474	114	36	8484	P05067,P04156,P10636,P35637,Q01959,P55072,Q96LT7,Q5S007,P37840,P49768,Q9UQN3,Q9BXM7,Q99700,Q9Y6H5,P00403,Q14203,P21912,P42858,P00441,P00414,P00156,P00846,P00395,P03923,P03915,P03886,P31040,Q13148,O14521,P01584,P54252,P05231,P01375,P23560,P04350,P07196
KEGG	Amyotrophic lateral sclerosis	KEGG:05014	false	3.236204970475839e-8	7.489963979418383	363	114	23	8484	P35637,P55072,Q96LT7,Q9UQN3,Q9BXM7,Q99700,P00403,Q14203,P21912,P00441,P00414,P00156,P00846,P00395,P03923,P03915,P03886,P31040,Q13148,O14521,P01375,P04350,P07196
KEGG	Parkinson disease	KEGG:05012	false	1.7705766257613843e-7	6.751885273410114	265	114	19	8484	P10636,Q01959,Q5S007,P37840,Q9BXM7,Q9Y6H5,P00403,P21912,P00441,P00414,P00156,P00846,P00395,P03923,P03915,P03886,P31040,O14521,P04350
KEGG	Oxidative phosphorylation	KEGG:00190	false	2.3589991158772062e-7	6.627272221882409	134	114	14	8484	P00403,P21912,P00414,P00156,P00846,P00395,P03923,P03915,P03886,P31040,Q9Y487,O14521,P38606,P36543
KEGG	Alzheimer disease	KEGG:05010	false	0.0000026482400557642245	5.577042649833396	382	114	21	8484	P05067,P10636,P02649,P37840,P49768,P00403,P21912,P00414,P00156,P00846,P00395,P03923,P03915,P03886,P31040,P56817,O14521,P01584,P05231,P01375,P04350
KEGG	Prion disease	KEGG:05020	false	0.000009938251774989168	5.002690005064484	271	114	17	8484	P04156,P00403,P21912,P00441,P00414,P00156,P00846,P00395,P03923,P03915,P03886,P31040,O14521,P01584,P05231,P01375,P04350
KEGG	Huntington disease	KEGG:05016	false	0.000053876749025017605	4.268598617906215	305	114	17	8484	P20226,P00403,Q14203,P21912,P42858,P00441,P00414,P00156,P00846,P00395,P03923,P03915,P03886,P31040,O14521,P23560,P04350
KEGG	Lysosome	KEGG:04142	false	0.00012395905288067682	3.9067217506827316	131	114	11	8484	P04062,P15289,P61916,O15118,P54802,Q9UBX1,Q9Y487,P06865,Q13510,Q14108,P07602
KEGG	Sphingolipid metabolism	KEGG:00600	false	0.0006582458541085571	3.1816118675708442	54	114	7	8484	P04062,P15289,P27544,P06865,Q13510,Q9HCG7,P07602
KEGG	Diabetic cardiomyopathy	KEGG:05415	false	0.0014978708578638508	2.824525628649113	202	114	12	8484	P29474,P00403,P21912,P00414,P00156,P00846,P00395,P03923,P03915,P03886,P31040,O14521
KEGG	Rheumatoid arthritis	KEGG:05323	false	0.0020793298209411245	2.682076617905708	88	114	8	8484	P01920,Q9Y487,P01584,P05231,P01375,P38606,P36543,P04141
KEGG	Chemical carcinogenesis - reactive oxygen species	KEGG:05208	false	0.0036631943126085253	2.4361400437554876	221	114	12	8484	P00403,P21912,P00441,P00414,P00156,P00846,P00395,P03923,P03915,P03886,P31040,O14521
KEGG	Non-alcoholic fatty liver disease	KEGG:04932	false	0.0037298793428338895	2.4283052168746866	154	114	10	8484	P00403,P21912,P00414,P00156,P00395,P31040,O14521,P01584,P05231,P01375
KEGG	Thermogenesis	KEGG:04714	false	0.02592212033026197	1.5863294777215582	232	114	11	8484	P00403,P21912,P00414,P00156,P00846,P00395,P03923,P03915,P03886,P31040,O14521
KEGG	Amoebiasis	KEGG:05146	false	0.03805435812801386	1.4195955990100042	101	114	7	8484	P02462,Q13753,P01584,P05231,P01375,Q06830,P04141
REAC	Respiratory electron transport	REAC:R-HSA-611105	false	0.00012227603359514548	3.912658657414707	103	127	10	10916	P00403,P21912,P00414,P00156,P00395,P03923,P03915,P03886,P31040,O14521
REAC	Glycosphingolipid catabolism	REAC:R-HSA-9840310	false	0.0013102966594241469	2.882630366203019	36	127	6	10916	P04062,P15289,P06865,Q13510,Q9HCG7,P07602
REAC	Aerobic respiration and respiratory electron transport	REAC:R-HSA-1428517	false	0.0026472169581009176	2.57721046374407	177	127	11	10916	P00403,P21912,P00414,P00156,P00846,P00395,P03923,P03915,P03886,P31040,O14521
REAC	Neutrophil degranulation	REAC:R-HSA-6798695	false	0.0038060968713531512	2.419520162407711	476	127	18	10916	P28799,P01034,O43914,P55072,P49768,P02766,P15289,P61916,P05164,O75165,P02792,Q13510,P36222,Q9NZK5,P07602,P00749,P04080,Q9H3Z4
REAC	Glycosphingolipid metabolism	REAC:R-HSA-1660662	false	0.005729531729565767	2.2418808711523184	46	127	6	10916	P04062,P15289,P06865,Q13510,Q9HCG7,P07602
REAC	Plasma lipoprotein assembly, remodeling, and clearance	REAC:R-HSA-174824	false	0.007123303879004976	2.1473185283270557	71	127	7	10916	P02649,P61916,O15118,P01023,O43462,O60494,Q9BXJ7
REAC	Amyloid fiber formation	REAC:R-HSA-977225	false	0.01660615629481636	1.7797308788747177	110	127	8	10916	P05067,P01034,P02649,P37840,Q9Y287,P02766,Q9Y6H5,P56817
REAC	Iron uptake and transport	REAC:R-HSA-917937	false	0.019995355624625222	1.6990708673774755	57	127	6	10916	P00450,Q30201,P02792,Q9Y487,P38606,P36543
REAC	Innate Immune System	REAC:R-HSA-168249	false	0.020228458146868182	1.6940372187529829	1099	127	28	10916	Q9NZC2,P05067,P28799,P01034,O43914,P55072,P49768,P29474,P02766,P15289,P61916,P05164,O75165,P02792,Q9Y487,P01584,Q13510,Q9NWF9,P36222,P38606,P36543,Q9NZK5,P07602,Q9NSU2,P00749,P04080,Q9H3Z4,P02741
REAC	Immune System	REAC:R-HSA-168256	false	0.020607801964404853	1.685968327756784	2079	127	43	10916	Q9NZC2,P05067,P28799,P01034,O43914,P07333,P55072,P37840,P49768,P29474,P02766,P15289,P61916,Q04637,Q14203,Q9UBX1,O14896,P00441,P05164,O75165,Q9Y3I1,P02792,Q9Y487,Q92692,P01584,Q13510,Q9NWF9,P05231,P01375,P36222,P38606,Q9BXW6,P04350,P36543,Q9NZK5,P07602,Q9NSU2,P00749,Q96MP8,P04080,Q9H3Z4,P04141,P02741
REAC	ROS and RNS production in phagocytes	REAC:R-HSA-1222556	false	0.022606120539201507	1.645773961006117	36	127	5	10916	P29474,P05164,Q9Y487,P38606,P36543
REAC	Plasma lipoprotein clearance	REAC:R-HSA-8964043	false	0.022606120539201507	1.645773961006117	36	127	5	10916	P02649,P61916,O15118,O60494,Q9BXJ7
REAC	Sphingolipid metabolism	REAC:R-HSA-428157	false	0.03104284281529011	1.5080385141387078	89	127	7	10916	P04062,P15289,P27544,P06865,Q13510,Q9HCG7,P07602
REAC	Noncanonical activation of NOTCH3	REAC:R-HSA-9017802	false	0.033550594431230506	1.474299780832804	8	127	3	10916	P49810,Q9UM47,P49768
WP	HDAC6 interactions in the central nervous system	WP:WP5426	false	4.199813576620547e-8	7.376769986850165	112	117	14	8722	P10636,P35637,P55072,P02649,P37840,Q9NQ11,Q9Y6H5,Q14203,P42858,P00441,Q13148,P54252,P23560,Q06830
WP	Degradation pathway of sphingolipids including diseases	WP:WP4153	false	2.1509284850996395e-7	6.667374028963033	17	117	7	8722	P04062,P15289,P61916,O15118,P06865,Q14108,P07602
WP	Involvement of secretase in neurodegenerative diseases	WP:WP5372	false	0.000010644863278246705	4.972859912232641	17	117	6	8722	P05067,P10636,P37840,Q13148,P56817,P23560
WP	Electron transport chain OXPHOS system in mitochondria	WP:WP111	false	0.000023317833329157094	4.632311806267525	104	117	11	8722	P00403,P21912,P00414,P00156,P00846,P00395,P03923,P03915,P03886,P31040,O14521
WP	Vitamin B12 metabolism	WP:WP1533	false	0.0000970870706606222	4.012838602374398	54	117	8	8722	P02649,P00441,P05164,P01584,P05231,P01375,O60494,P02741
WP	Neurodegeneration with brain iron accumulation NBIA subtypes pathway	WP:WP4577	false	0.0003141969561245083	3.5027980266312873	44	117	7	8722	P00450,Q9NQ11,Q9Y484,Q9NSK7,P51608,P02792,Q9BZ23
WP	Mitochondrial complex II assembly	WP:WP4920	false	0.00039124339176969513	3.407552984761005	8	117	4	8722	P21912,A6NFY7,P31040,O14521
WP	Inclusion body myositis	WP:WP5120	false	0.0011495519562510954	2.9394713951617972	10	117	4	8722	P05067,P10636,P49768,P56817
WP	Parkinson 39 s disease pathway	WP:WP2371	false	0.0018869541080267752	2.7242386620359675	38	117	6	8722	Q01959,Q5S007,P37840,Q9BXM7,Q99700,Q9Y6H5
WP	Lung fibrosis	WP:WP3624	false	0.003676462691965917	2.434569836806492	63	117	7	8722	P51608,P01584,P05231,P01375,P01127,P00749,P04141
WP	IL26 signaling	WP:WP5347	false	0.0058666947477936295	2.2316065081357457	46	117	6	8722	P00403,P05164,P01584,P05231,P01375,P04141
WP	Nonalcoholic fatty liver disease	WP:WP4396	false	0.006963725262406511	2.157158371296016	153	117	10	8722	P00403,P21912,P00414,P00156,P00395,P31040,O14521,P01584,P05231,P01375
WP	Copper homeostasis	WP:WP3286	false	0.010680976618553405	1.9713890356354224	51	117	6	8722	P05067,P04156,P10636,P35670,P00441,P56817
WP	Monoamine transport	WP:WP727	false	0.01138278740547949	1.9437513753234827	32	117	5	8722	Q01959,Q92692,P01584,P22303,P01375
WP	Iron metabolism disorders	WP:WP5172	false	0.01211427642522719	1.9167025207683783	17	117	4	8722	P00450,Q30201,P02792,Q9BZ23
WP	Overview of nanoparticle effects	WP:WP3287	false	0.019323838464924085	1.7139066015977162	19	117	4	8722	P02462,P05231,P01375,P02741
WP	Lung pathology of COVID 19	WP:WP5146	false	0.02390564165731966	1.6214995948047002	20	117	4	8722	P01584,P05231,P01375,P04141
WP	Selenium micronutrient network	WP:WP15	false	0.027699214447719805	1.557532547392525	86	117	7	8722	P00441,P05164,P01584,P05231,P01375,Q06830,P02741
WP	Arsenic metabolism and reactive oxygen species generation	WP:WP5233	false	0.04992100284036958	1.3017166988932578	10	117	3	8722	P00441,P03886,P31040
TF	Factor: ZNF135
TF	Factor: USF2
TF	Factor: USF1
