# Supplementary material for: Uncovering Proteins Commonly Expressed Between Heart Failure and Dementia Using Bioinformatic Tools
Source: Curr Issues Mol Biol. 2025 Jun 9;47(6):437. doi: 10.3390/cimb47060437 (PMC12191649; doi:10.3390/cimb47060437)
Supplement: Supplementary file 1 [file cimb-47-00437-s001.zip › cimb-3498511-gProfiler__intersections hf.xlsx]

## Sheet: gProfiler_hsapiens_05-03-2025_1
source	term_name	term_id	highlighted	adjusted_p_value	negative_log10_of_adjusted_p_value	term_size	query_size	intersection_size	effective_domain_size	intersections
GO:MF	signaling receptor binding	GO:0005102	true	6.186677402117391e-29	28.208542529225348	1499	283	87	20196	P08588,P01019,P30556,P05305,P05231,P01160,P01375,P13500,O14793,P13945,P02741,P29279,P01275,Q02297,P01584,P48736,P01185,P01270,P00797,Q15848,Q99988,P18825,Q96RP3,P05121,P01236,P24530,P04275,Q9HD89,O60603,P04141,P01579,P10145,P01189,P09919,P48552,Q9UBX5,P35318,Q13145,P05019,P01308,P05556,P17931,Q9UBU3,P00750,P04637,P27797,P42574,Q9ULZ1,P22301,P04626,Q16552,P01033,P50052,P50148,P01303,O00300,P78536,…
GO:MF	receptor ligand activity	GO:0048018	false	2.381538693707171e-21	20.623142357957978	512	283	46	20196	P01019,P05305,P05231,P01160,P01375,P13500,O14793,P01275,Q02297,P01584,P01185,P01270,Q15848,Q99988,Q96RP3,P01236,Q9HD89,P04141,P01579,P10145,P01189,P09919,P35318,P05019,P01308,P17931,Q9UBU3,Q9ULZ1,P22301,Q16552,P01033,P01303,O00300,P09429,P49763,P48023,P15018,Q96FZ5,P27487,P01241,P01583,Q9P283,P05451,P01137,P02766,Q9GZV9
GO:MF	signaling receptor activator activity	GO:0030546	false	3.887156457481283e-21	20.41036797872729	518	283	46	20196	P01019,P05305,P05231,P01160,P01375,P13500,O14793,P01275,Q02297,P01584,P01185,P01270,Q15848,Q99988,Q96RP3,P01236,Q9HD89,P04141,P01579,P10145,P01189,P09919,P35318,P05019,P01308,P17931,Q9UBU3,Q9ULZ1,P22301,Q16552,P01033,P01303,O00300,P09429,P49763,P48023,P15018,Q96FZ5,P27487,P01241,P01583,Q9P283,P05451,P01137,P02766,Q9GZV9
GO:MF	signaling receptor regulator activity	GO:0030545	false	8.426531659223481e-21	20.074351143193645	554	283	47	20196	P01019,P05305,P05231,P01160,P01375,P13500,O14793,P01275,Q02297,P01584,P01185,P01270,Q15848,Q99988,Q96RP3,P01236,Q9HD89,P04141,P01579,P10145,P01189,P09919,P35318,P05019,P01308,P17931,Q9UBU3,Q9ULZ1,P22301,Q16552,P01033,P50052,P01303,O00300,P09429,P49763,P48023,P15018,Q96FZ5,P27487,P01241,P01583,Q9P283,P05451,P01137,P02766,Q9GZV9
GO:MF	molecular function activator activity	GO:0140677	false	9.400443687065747e-17	16.026851647858077	1132	283	60	20196	P01019,P05305,Q16665,P05231,P01160,P01375,P13500,O14793,P41595,P01275,Q02297,P01584,P01185,P01270,Q15848,Q99988,Q96RP3,P01236,Q9HD89,P04141,P01579,P10145,P01189,P09919,P35318,P02654,P05019,P01308,P17931,O15530,Q9UBU3,O14733,P04637,P42574,Q9ULZ1,P22301,Q16552,P01033,P50148,P01303,O00300,P09874,P09429,P28223,P49407,P49763,P48023,P15018,Q96FZ5,P27487,P01241,P01583,Q14896,P42336,Q9P283,P05451,P35251,…
GO:MF	molecular function regulator activity	GO:0098772	false	4.929812900971868e-16	15.307169562998105	2120	283	83	20196	P01019,P05305,Q16665,P05231,P01160,P01375,P13500,O14793,P41595,P63000,P01275,Q02297,P01584,P01185,P01270,Q15848,Q99988,Q13522,Q9NPH5,Q96RP3,P05121,P01236,Q9HD89,P04141,P01579,P10145,P01189,P09919,P35318,P07550,P04792,P02654,P05019,P01308,P17931,O15530,Q9UBU3,P26678,P31323,O14733,P04637,P42574,Q9ULZ1,P22301,Q16552,P05771,P01033,P50052,P50148,P01303,O00300,P09874,P09429,O00168,P10415,P28223,O95069,…
GO:MF	identical protein binding	GO:0042802	true	6.521065601741615e-15	14.185681430779953	2166	283	82	20196	P01375,P09601,P04179,O14793,P13945,P02741,P02768,P01275,P48736,Q15848,Q99988,Q96EB6,P37231,P18825,P35354,P35228,P27169,P04275,O60603,P34913,P78380,P47989,Q13085,P45379,P04040,P61296,Q9UBX5,O60543,P07550,P36969,P02743,P04792,P01308,P08473,O14983,P26678,Q9BYF1,Q92736,P00441,P04637,P50461,P04626,Q16552,P04150,O14958,Q00613,Q12983,P09874,Q99571,P10415,P07101,P42892,Q15303,P28223,P08887,Q07812,P30626,…
GO:MF	enzyme binding	GO:0019899	false	1.7913856435925547e-13	12.746810910602475	2105	283	78	20196	Q9UBK2,Q16665,P01375,P09601,P04179,P63000,Q02297,Q96EB6,P37231,Q16236,P35354,Q9NPH5,P05121,P04275,P49841,P09919,P48552,P04040,O75116,P07550,Q9Y5S8,P04792,P01308,P05556,P17931,O15530,P26678,P31323,O14733,Q92736,Q14524,P00441,P04637,P27797,P42574,Q9H7Z6,P04626,Q9NTG7,P04150,P13533,Q00613,P05771,P01033,Q12983,P09874,P09429,P10415,P07101,P08887,P49407,P36873,P30626,Q99727,P63167,P07437,O15392,P15172,…
GO:MF	hormone activity	GO:0005179	false	1.194278648018271e-11	10.922894332186516	130	283	19	20196	P01019,P05305,P01160,P01275,P01185,P01270,Q15848,Q96RP3,P01236,Q9HD89,P01189,P35318,P05019,P01308,Q9UBU3,Q9ULZ1,P01303,P01241,P02766
GO:MF	cytokine activity	GO:0005125	false	2.3838256251329426e-11	10.622725516051043	239	283	24	20196	P05305,P05231,P01375,P13500,O14793,Q02297,P01584,Q15848,Q99988,P04141,P01579,P10145,P09919,P22301,Q16552,P01033,O00300,P09429,P48023,P15018,Q96FZ5,P01241,P01583,P01137
GO:MF	protein binding	GO:0005515	false	1.3895606875410355e-9	8.857122481136596	14865	283	255	20196	Q9UBK2,P08588,P01019,P30556,P05305,Q16665,P05231,P29474,P01160,P01375,P13500,P09601,P04179,O14793,P13945,P41595,P63000,P02741,P29279,P25101,P02768,P01275,Q02297,P01584,P08235,P48736,P01185,P01270,P00797,Q15848,Q99988,Q96EB6,P37231,Q13522,P18825,P04839,Q16236,P35354,Q9NPH5,P19438,Q96RP3,P35228,P05121,P27169,P01236,P24530,P04275,Q9HD89,O60603,P04141,P34913,P49841,P01579,P10145,P78380,P01189,P30518,…
GO:MF	protein dimerization activity	GO:0046983	false	5.673672006485807e-9	8.246135774266394	1116	283	47	20196	P08588,P30556,Q16665,P09601,O14793,P13945,Q15848,Q99988,P18825,P04839,P35354,P35228,P27169,P34913,P47989,P04040,P61296,Q9UBX5,O60543,P07550,P04792,P05556,P08473,O14983,P26678,P04637,P22301,P04626,Q16552,O14958,Q00613,Q12983,P09874,P10415,P42892,Q15303,P08887,Q07812,P30626,Q14249,P15172,P55851,P35348,P27487,Q9NZI5,P23297,O00206
GO:MF	G protein-coupled receptor binding	GO:0001664	false	1.1928097010172322e-8	7.923428837461567	291	283	23	20196	P08588,P01019,P30556,P05305,P01160,P13500,P13945,P01275,P01185,P01270,P18825,Q96RP3,P24530,P10145,P01189,P35318,Q13145,Q9UBU3,Q9ULZ1,P50148,P01303,P49238,P49407
GO:MF	cytokine receptor binding	GO:0005126	false	2.7868347908761727e-8	7.554888776366538	276	283	22	20196	P05231,P01375,P13500,P01584,P01236,P04141,P01579,P10145,P09919,Q13145,P42574,P22301,P78536,P49238,P08887,P49763,P48023,P15018,P01241,P01583,P19174,P01137
GO:MF	small molecule binding	GO:0036094	true	3.800230718842175e-8	7.4201900357836355	6357	283	141	20196	P29474,P09601,P04179,P13945,P41595,P63000,P02741,P02768,P08235,P48736,Q15848,Q96EB6,P37231,P18825,P04839,P35354,Q9NPH5,P35228,P27169,P01236,P34913,P49841,P02753,P47989,Q13085,P16219,P08294,P04040,O75116,Q9UBX5,O60543,P07550,P49327,Q9Y5S8,P36969,P02743,P02654,P05556,P08473,P53396,P13637,O14983,P35558,O15530,P31323,O14733,Q9BYF1,Q92736,P00441,P04637,P50461,P27797,Q9H7Z6,P32418,P04626,P08253,Q15063,…
GO:MF	RNA polymerase II-specific DNA-binding transcription factor binding	GO:0061629	true	7.395239162269602e-8	7.131047776342624	348	283	24	20196	Q9UBK2,Q16665,Q96EB6,P37231,Q16236,P49841,P48552,P61296,P04792,Q9UMR3,P04637,P27797,Q9H7Z6,Q00613,P05771,P09874,P09429,P01100,P15172,Q15648,Q9NQB0,Q16539,Q07869,P60709
GO:MF	protein homodimerization activity	GO:0042803	false	9.671912194791228e-8	7.014487654815889	727	283	35	20196	P09601,O14793,P13945,Q15848,Q99988,P18825,P35354,P35228,P27169,P34913,P47989,P04040,P61296,Q9UBX5,O60543,P07550,P04792,P08473,O14983,P26678,Q16552,O14958,Q12983,P09874,P10415,P42892,Q15303,P08887,Q07812,Q14249,P15172,P55851,P27487,Q9NZI5,P23297
GO:MF	hormone binding	GO:0042562	true	2.800287623164029e-7	6.552797359108586	93	283	13	20196	P13945,P18825,Q96RP3,P24530,P13637,P27797,P04150,P42892,O60895,Q5VYX0,P43220,P02766,P30988
GO:MF	cation binding	GO:0043169	false	3.082248442725812e-7	6.5111323581691005	4474	283	108	20196	P29474,P09601,P04179,P13945,P41595,P02741,P02768,P08235,Q96EB6,P37231,P18825,P04839,P35354,P35228,P27169,P01236,P34913,P47989,Q13085,P08294,P04040,O75116,Q9UBX5,P07550,Q9Y5S8,P02743,P02654,P05556,P08473,P53396,P13637,O14983,P35558,O14733,Q9BYF1,Q92736,P00441,P04637,P50461,P27797,Q9H7Z6,P32418,P08253,Q15063,Q9NTG7,P04150,O14958,P03956,P05771,P01033,P16050,P50148,O00767,P78536,P09874,O60313,Q99571,…
GO:MF	ion binding	GO:0043167	false	3.4203273855781676e-7	6.465932322322465	6153	283	135	20196	P29474,P09601,P04179,P13945,P41595,P63000,P02741,P02768,P08235,P48736,Q15848,Q96EB6,P37231,P18825,P04839,P35354,Q9NPH5,P35228,P27169,P01236,P34913,P49841,P47989,Q13085,P16219,P08294,P04040,O75116,Q9UBX5,O60543,P07550,Q9Y5S8,P02743,P02654,P05556,P08473,P53396,P13637,O14983,P35558,O15530,P31323,O14733,Q9BYF1,Q92736,P00441,P04637,P50461,P27797,Q9H7Z6,P32418,P04626,P08253,Q15063,Q9NTG7,P04150,P13533,…
GO:MF	growth factor activity	GO:0008083	false	5.57000581142835e-7	6.254144351707788	162	283	16	20196	P01019,P05231,O14793,Q02297,Q99988,P04141,P09919,P05019,P22301,P01033,P49763,P15018,P01241,P05451,P01137,Q9GZV9
GO:MF	protein kinase binding	GO:0019901	false	7.006825908966068e-7	6.154478672818204	706	283	33	20196	Q16665,P63000,Q02297,Q96EB6,Q9NPH5,P49841,P04792,P05556,P31323,O14733,Q92736,Q14524,P04637,P04626,P04150,P13533,Q00613,P05771,P09874,P36873,Q14457,Q9NQB0,Q16539,P17302,Q15389,O15123,P34947,P19174,Q07869,P60709,P19429,Q8WZ42,O75312
GO:MF	DNA-binding transcription factor binding	GO:0140297	false	7.53981261911414e-7	6.122639447166824	490	283	27	20196	Q9UBK2,Q16665,Q96EB6,P37231,Q16236,P49841,P48552,P61296,P04792,Q9UMR3,P04637,P27797,Q9H7Z6,Q00613,P05771,P09874,P09429,P10415,P30626,P01100,P15172,Q15648,Q9NQB0,Q16539,Q9NZI5,Q07869,P60709
GO:MF	transcription factor binding	GO:0008134	false	8.76931610133685e-7	6.057034274934641	600	283	30	20196	Q9UBK2,Q16665,P08235,Q96EB6,P37231,Q16236,P49841,P48552,P61296,P04792,Q9UMR3,P04637,P27797,Q9H7Z6,P04150,Q00613,P05771,P09874,P09429,P10415,P30626,P01100,P15172,Q15648,Q9NQB0,Q16539,Q9NZI5,Q07869,P60709,Q9H9B1
GO:MF	protease binding	GO:0002020	false	8.861961745036348e-7	6.05247012904549	144	283	15	20196	P01375,P05121,P04275,P49841,P01308,P05556,P04637,P42574,P01033,P10415,P30626,Q99727,P01034,P27487,Q8WZ42
GO:MF	transition metal ion binding	GO:0046914	false	0.0000013833570518621679	5.859065711691027	1139	283	43	20196	P29474,P04179,P02768,P08235,P37231,P47989,P08294,P08473,P35558,Q9BYF1,P00441,P04637,P27797,P08253,Q9NTG7,P04150,P03956,P05771,P01033,P16050,O00767,P09874,Q99571,P07101,P42892,P15538,P18054,P02794,P22894,P45452,P50281,Q9C0B1,P0C6A0,Q8TE49,P01583,P80188,Q15911,Q07869,Q6NZY4,P35218,Q9H9B1,O75312,Q9UIG0
GO:MF	G protein-coupled peptide receptor activity	GO:0008528	true	0.000009114162016203458	5.040283255529986	123	283	13	20196	P30556,P25101,P24530,P30518,P50052,P04201,P49238,O60895,P35414,P43220,P31391,P32247,P30988
GO:MF	kinase binding	GO:0019900	false	0.00001095409497322163	4.960423498009454	790	283	33	20196	Q16665,P63000,Q02297,Q96EB6,Q9NPH5,P49841,P04792,P05556,P31323,O14733,Q92736,Q14524,P04637,P04626,P04150,P13533,Q00613,P05771,P09874,P36873,Q14457,Q9NQB0,Q16539,P17302,Q15389,O15123,P34947,P19174,Q07869,P60709,P19429,Q8WZ42,O75312
GO:MF	peptide receptor activity	GO:0001653	false	0.000016212936015952873	4.790138331230078	129	283	13	20196	P30556,P25101,P24530,P30518,P50052,P04201,P49238,O60895,P35414,P43220,P31391,P32247,P30988
GO:MF	G protein-coupled amine receptor activity	GO:0008227	true	0.00003375201510521394	4.4717002932640755	40	283	8	20196	P08588,P13945,P41595,P18825,P07550,P28223,P08173,P35348
GO:MF	metal ion binding	GO:0046872	false	0.00003720749699367768	4.4293695446626	4375	283	100	20196	P29474,P09601,P04179,P02741,P02768,P08235,Q96EB6,P37231,P04839,P35354,P35228,P27169,P01236,P34913,P47989,Q13085,P08294,P04040,O75116,Q9UBX5,Q9Y5S8,P02743,P05556,P08473,P53396,P13637,O14983,P35558,O14733,Q9BYF1,Q92736,P00441,P04637,P50461,P27797,Q9H7Z6,P32418,P08253,Q15063,Q9NTG7,P04150,O14958,P03956,P05771,P01033,P16050,P50148,O00767,P78536,P09874,O60313,Q99571,P07101,P42892,P36873,P30626,Q99727,…
GO:MF	oxidoreductase activity	GO:0016491	true	0.00010390262172778983	3.983373493948625	743	283	30	20196	P29474,P09601,P04179,P04839,P35354,Q9NPH5,P35228,P47989,P16219,P08294,P04040,P49327,Q9Y5S8,P36969,P00441,P16050,O00767,P07101,P15538,P55073,P18054,P02794,P40926,Q5VYX0,Q9C0B1,O60427,Q8NE62,O76062,O94788,O95864
GO:MF	adrenergic receptor activity	GO:0004935	false	0.00010812401303983	3.9660778437658526	11	283	5	20196	P08588,P13945,P18825,P07550,P35348
GO:MF	protein-containing complex binding	GO:0044877	false	0.00028872764618526184	3.5395116296597693	1279	283	41	20196	P63000,P02741,P29279,Q02297,P01584,P04275,O60603,Q9UBX5,P60981,P07550,P02743,P05019,P05556,P17931,P04637,P27797,P42574,P13533,P12883,P50148,P78536,P09874,P09429,P28223,P36873,Q08345,P63167,P07437,P01100,P45452,P50281,Q15648,P11532,Q9NZW4,P11150,Q07869,P60709,P01137,P19429,Q8WZ42,O95817
GO:MF	catecholamine binding	GO:1901338	false	0.0002943433585336592	3.5311457590185324	13	283	5	20196	P13945,P18825,P07550,P07101,Q5VYX0
GO:MF	1-phosphatidylinositol-4-phosphate 3-kinase activity	GO:0035005	true	0.000614463748142654	3.2115037343333013	7	283	4	20196	P48736,P42336,P42338,O00329
GO:MF	1-phosphatidylinositol-4,5-bisphosphate 3-kinase activity	GO:0046934	true	0.000614463748142654	3.2115037343333013	7	283	4	20196	P48736,P42336,P42338,O00329
GO:MF	signaling receptor activity	GO:0038023	false	0.001002242867779557	2.999027025618726	1492	283	44	20196	P08588,P30556,P13945,P41595,P25101,P08235,P37231,P18825,P24530,O60603,P30518,P07550,P05556,P04626,P04150,P50052,P01303,O00300,P04201,Q99571,P49238,Q15303,P28223,P08887,Q08345,O60895,P08173,P43681,P08138,O00574,P35348,P35414,Q9HCU4,P43220,O15529,Q07869,P25106,P05451,P31391,P32247,O00206,P30988,Q9HBW0,Q9NYQ6
GO:MF	molecular transducer activity	GO:0060089	false	0.001002242867779557	2.999027025618726	1492	283	44	20196	P08588,P30556,P13945,P41595,P25101,P08235,P37231,P18825,P24530,O60603,P30518,P07550,P05556,P04626,P04150,P50052,P01303,O00300,P04201,Q99571,P49238,Q15303,P28223,P08887,Q08345,O60895,P08173,P43681,P08138,O00574,P35348,P35414,Q9HCU4,P43220,O15529,Q07869,P25106,P05451,P31391,P32247,O00206,P30988,Q9HBW0,Q9NYQ6
GO:MF	anion binding	GO:0043168	false	0.0010434889533194214	2.9815121441431485	2445	283	62	20196	P29474,P63000,P02768,P48736,Q15848,Q96EB6,P37231,P04839,Q9NPH5,P35228,P49841,P47989,Q13085,P16219,O75116,O60543,P02654,P08473,P53396,P13637,O14983,P35558,O15530,P31323,O14733,Q92736,P04626,Q9NTG7,P13533,P12883,P05771,P16050,P50148,O60313,Q99571,Q15303,Q08345,P07437,P51178,Q5VYX0,Q15835,Q9UQD0,O15294,Q9Y5P4,Q16539,P11532,Q96JB1,Q9Y2K2,P34947,Q13572,P80188,P20020,P42336,P42338,O00329,Q8NE62,P35251,…
GO:MF	amide binding	GO:0033218	true	0.0011598700668382343	2.935590659407362	248	283	15	20196	P24530,O60603,P07550,P49327,P13637,Q92736,P42892,O60895,P68106,P08138,Q9Y5P4,P01034,P43220,O00206,P30988
GO:MF	nuclear receptor binding	GO:0016922	false	0.001931201280226788	2.7141724593452943	138	283	11	20196	Q9UBK2,Q16665,Q96EB6,P37231,P48552,P27797,P05771,P09874,P15172,Q15648,Q9NQB0
GO:MF	growth factor receptor binding	GO:0070851	false	0.001931201280226788	2.7141724593452943	138	283	11	20196	P05231,P01584,P04141,P09919,P22301,P78536,Q15303,P08887,P49763,P01583,Q9GZV9
GO:MF	neuropeptide receptor binding	GO:0071855	false	0.0033378658374469687	2.476531123386976	34	283	6	20196	P05305,P01160,Q96RP3,P01189,Q9ULZ1,P01303
GO:MF	heterocyclic compound binding	GO:1901363	false	0.003510697036214813	2.454606647372378	2315	283	58	20196	P29474,P41595,P63000,P02768,P48736,Q96EB6,P04839,Q9NPH5,P35228,P49841,P47989,Q13085,P16219,P04040,O75116,Q9Y5S8,P53396,P13637,O14983,P35558,O15530,P31323,O14733,P04626,Q9NTG7,P13533,P12883,P05771,P50148,P09874,O60313,Q99571,Q15303,P28223,Q08345,P07437,P68106,Q5VYX0,Q15835,Q9UQD0,Q16539,P11532,Q96JB1,Q9Y2K2,P34947,Q13572,P80188,P20020,P42336,P42338,O00329,Q8NE62,P35251,P60709,O76062,Q8WZ42,Q8TB37,…
GO:MF	G protein-coupled receptor activity	GO:0004930	false	0.003565393433752693	2.447892539674645	838	283	29	20196	P08588,P30556,P13945,P41595,P25101,P37231,P18825,P24530,P30518,P07550,P50052,P01303,P04201,P49238,P28223,O60895,P08173,O00574,P35348,P35414,Q9HCU4,P43220,O15529,P25106,P31391,P32247,P30988,Q9HBW0,Q9NYQ6
GO:MF	1-phosphatidylinositol-3-kinase activity	GO:0016303	true	0.0035660731557056362	2.4478097517962802	10	283	4	20196	P48736,P42336,P42338,O00329
GO:MF	transmembrane signaling receptor activity	GO:0004888	false	0.0039095742970626755	2.407870529177486	1270	283	38	20196	P08588,P30556,P13945,P41595,P25101,P37231,P18825,P24530,O60603,P30518,P07550,P04626,P50052,P01303,P04201,Q99571,P49238,Q15303,P28223,P08887,Q08345,O60895,P08173,P43681,P08138,O00574,P35348,P35414,Q9HCU4,P43220,O15529,P25106,P31391,P32247,O00206,P30988,Q9HBW0,Q9NYQ6
GO:MF	molecular function inhibitor activity	GO:0140678	false	0.0050666979560016565	2.2952749847860274	507	283	21	20196	P01019,Q13522,P05121,P04792,P02654,P17931,P26678,P31323,P42574,P01033,P50052,P10415,O95069,P49407,Q99727,P63167,P68106,O15392,P01034,P05451,P19429
GO:MF	protein tyrosine kinase binding	GO:1990782	false	0.005148088229761743	2.2883540186110247	125	283	10	20196	Q02297,Q9NPH5,P05556,P04637,P04626,P17302,Q15389,O15123,P19174,O75312
GO:MF	angiotensin type II receptor activity	GO:0004945	false	0.005181634692282324	2.285533208239106	4	283	3	20196	P30556,P50052,P04201
GO:MF	acyl-CoA desaturase activity	GO:0016215	true	0.005181634692282324	2.285533208239106	4	283	3	20196	O00767,O60427,O95864
GO:MF	tetrahydrobiopterin binding	GO:0034617	true	0.005181634692282324	2.285533208239106	4	283	3	20196	P29474,P35228,P07101
GO:MF	catalytic activity	GO:0003824	false	0.005552680724767296	2.2554972974365106	5751	283	114	20196	P29474,P13500,P09601,P04179,P63000,P25101,P48736,P01185,P00797,Q96EB6,P04839,P35354,Q9NPH5,P35228,P27169,O60603,O75390,P34913,P49841,P47989,P00746,P50440,Q13085,P16219,P08294,P04040,O75116,P49327,Q9Y5S8,P36969,P08473,P53396,P13637,O14983,P35558,O15530,P00750,O14733,Q9BYF1,P00441,Q9H5J4,P42574,Q9H7Z6,P04626,P08253,Q9NTG7,P13533,P03956,P05771,P16050,P50148,O00767,P78536,P09874,P17813,P09429,P00738,…
GO:MF	integrin binding	GO:0005178	false	0.007050724165179818	2.1517662752369473	158	283	11	20196	P29279,Q02297,P01584,P04275,Q9UBX5,P05019,P05556,P27797,P78536,P09429,P50281
GO:MF	peptide binding	GO:0042277	true	0.007246163061206371	2.139891897214905	254	283	14	20196	P37231,O60603,P30518,P07550,P08473,P13637,P27797,P04201,P08138,O94826,P01034,P31391,O00206,P30988
GO:MF	nucleotide binding	GO:0000166	false	0.008634549078120167	2.0637603376561726	2163	283	54	20196	P29474,P63000,P48736,Q96EB6,P04839,Q9NPH5,P35228,P49841,P47989,Q13085,P16219,P04040,O75116,Q9Y5S8,P53396,P13637,O14983,P35558,O15530,P31323,O14733,P04626,Q9NTG7,P13533,P12883,P05771,P50148,P09874,O60313,Q99571,Q15303,Q08345,P07437,P68106,Q5VYX0,Q15835,Q9UQD0,Q16539,P11532,Q96JB1,Q9Y2K2,P34947,Q13572,P20020,P42336,P42338,O00329,Q8NE62,P35251,P60709,O76062,Q8WZ42,Q8TB37,Q9UIG0
GO:MF	protein domain specific binding	GO:0019904	false	0.009068298945119173	2.042474171377938	655	283	24	20196	P08588,Q16665,P01584,Q96EB6,P37231,Q16236,P31323,Q14524,P04637,P78536,P10415,P07101,P36873,Q07812,P63167,P07437,Q15648,Q9NQB0,P20020,Q07869,P35251,P19429,Q9H9B1,Q9HBW0
GO:MF	nucleoside phosphate binding	GO:1901265	false	0.010884582521789697	1.963188223670204	2181	283	54	20196	P29474,P63000,P48736,Q96EB6,P04839,Q9NPH5,P35228,P49841,P47989,Q13085,P16219,P04040,O75116,Q9Y5S8,P53396,P13637,O14983,P35558,O15530,P31323,O14733,P04626,Q9NTG7,P13533,P12883,P05771,P50148,P09874,O60313,Q99571,Q15303,Q08345,P07437,P68106,Q5VYX0,Q15835,Q9UQD0,Q16539,P11532,Q96JB1,Q9Y2K2,P34947,Q13572,P20020,P42336,P42338,O00329,Q8NE62,P35251,P60709,O76062,Q8WZ42,Q8TB37,Q9UIG0
GO:MF	antioxidant activity	GO:0016209	false	0.011232504165392242	1.9495234116838325	84	283	8	20196	P04179,P02768,P35354,P08294,P04040,P36969,P00441,P00738
GO:MF	superoxide dismutase activity	GO:0004784	false	0.012819457911570294	1.8921303391690978	5	283	3	20196	P04179,P08294,P00441
GO:MF	angiotensin receptor activity	GO:0001595	false	0.012819457911570294	1.8921303391690978	5	283	3	20196	P30556,P50052,P04201
GO:MF	oxidoreductase activity, acting on superoxide radicals as acceptor	GO:0016721	false	0.012819457911570294	1.8921303391690978	5	283	3	20196	P04179,P08294,P00441
GO:MF	metal ion sequestering activity	GO:0140487	true	0.012819457911570294	1.8921303391690978	5	283	3	20196	O14958,P02794,P80188
GO:MF	beta-adrenergic receptor activity	GO:0004939	false	0.012819457911570294	1.8921303391690978	5	283	3	20196	P08588,P13945,P07550
GO:MF	ubiquitin protein ligase binding	GO:0031625	false	0.015410609564192995	1.8121801824931556	308	283	15	20196	Q9UBK2,Q16665,Q16236,P49841,P31323,Q14524,P04637,P27797,P09874,P10415,P49407,P07437,P15172,P08138,Q14457
GO:MF	zinc ion binding	GO:0008270	false	0.016139648365899262	1.7921059314735	862	283	28	20196	P08235,P37231,P08473,Q9BYF1,P00441,P04637,P27797,P08253,Q9NTG7,P04150,P03956,P05771,P01033,P09874,Q99571,P42892,P22894,P45452,P50281,P0C6A0,Q8TE49,Q15911,Q07869,Q6NZY4,P35218,Q9H9B1,O75312,Q9UIG0
GO:MF	adenyl nucleotide binding	GO:0030554	true	0.022137892044184437	1.6548637347293291	1636	283	43	20196	P29474,P48736,Q96EB6,P35228,P49841,Q13085,P04040,O75116,Q9Y5S8,P53396,P13637,O14983,O15530,P31323,O14733,P04626,Q9NTG7,P13533,P12883,P05771,P09874,Q99571,Q15303,Q08345,Q5VYX0,Q15835,Q9UQD0,Q16539,P11532,Q96JB1,Q9Y2K2,P34947,Q13572,P20020,P42336,P42338,O00329,P35251,P60709,O76062,Q8WZ42,Q8TB37,Q9UIG0
GO:MF	epinephrine binding	GO:0051379	false	0.025372633263562434	1.5956344577885797	6	283	3	20196	P13945,P18825,Q5VYX0
GO:MF	insulin-like growth factor receptor binding	GO:0005159	false	0.028919075423302045	1.538815596058585	16	283	4	20196	P00797,P05019,P01308,P49407
GO:MF	ubiquitin-like protein ligase binding	GO:0044389	false	0.02943133343872975	1.5311900609733282	326	283	15	20196	Q9UBK2,Q16665,Q16236,P49841,P31323,Q14524,P04637,P27797,P09874,P10415,P49407,P07437,P15172,P08138,Q14457
GO:MF	iron ion binding	GO:0005506	false	0.03478473397174251	1.4586113137105587	156	283	10	20196	P47989,P27797,P16050,O00767,P07101,P15538,P18054,P02794,Q9C0B1,P80188
GO:MF	protein kinase activity	GO:0004672	true	0.0416734005745392	1.380141059405931	586	283	21	20196	P13500,P48736,P01185,P49841,O75116,P35558,O15530,O14733,P04626,P05771,Q15303,Q08345,Q15835,Q16539,P11532,Q9Y2K2,P34947,P42336,P42338,Q8WZ42,Q9UIG0
GO:MF	chemokine binding	GO:0019956	true	0.04314470369725345	1.3650725092472953	33	283	5	20196	P05556,P09429,P49238,O00574,P25106
GO:MF	interleukin-6 receptor binding	GO:0005138	false	0.04394126040012725	1.3571274900425077	7	283	3	20196	P05231,P78536,P08887
GO:BP	regulation of multicellular organismal process	GO:0051239	true	2.1469534693029777e-73	72.66817736788045	2928	280	172	21017	Q9UBK2,P08588,P01019,P30556,P05305,Q16665,P05231,P29474,P01160,P01375,P13500,P09601,O14793,P13945,P41595,P63000,P02741,P29279,P25101,Q02297,P01584,P48736,P01185,P01270,P00797,Q15848,Q99988,Q96EB6,P37231,P18825,P04839,Q16236,P35354,P35228,P05121,P01236,P24530,Q9HD89,O60603,P04141,P49841,P01579,P10145,P01189,P30518,P02753,P47989,P09919,P50440,P45379,P61296,O75116,O60543,P35318,P07550,Q13145,Q9Y5S8,…
GO:BP	reactive oxygen species metabolic process	GO:0072593	true	3.474736632781927e-22	21.459078107121083	232	280	34	21017	P01019,P30556,P05305,Q16665,P29474,P01375,P04179,P63000,P02741,P29279,P04839,Q16236,Q9NPH5,P35228,P47989,P08294,P04040,Q9UBX5,Q9Y5S8,P01308,Q9BYF1,P00441,P04637,Q9NTG7,Q12983,P00738,P10415,P18054,P55851,Q14457,Q16539,Q07869,P01137,O00206
GO:BP	small molecule biosynthetic process	GO:0044283	true	2.3369196827864606e-12	11.631356213547889	595	280	38	21017	Q9UBK2,P05305,P01375,P01275,P01584,P01185,P01270,Q15848,Q96EB6,P35354,P01579,P02753,P50440,Q13085,P35318,P49327,P36969,P02654,P01308,P53396,P35558,P00441,Q9H5J4,P04150,P16050,O00767,P04201,P15538,P18054,P40926,O15294,Q9NQB0,P11150,O60427,Q07869,O76062,O94788,O95864
GO:BP	cellular response to UV	GO:0034644	true	0.00006872929490180529	4.1628581115227155	90	280	11	21017	Q96EB6,P08473,P04637,P08253,P03956,P01033,P09874,Q07812,Q16539,P11532,Q9UBT6
GO:BP	G protein-coupled receptor signaling pathway, coupled to cyclic nucleotide second messenger	GO:0007187	true	0.00011075643360851125	3.955631037118234	56	280	9	21017	P01019,P13500,P13945,P41595,P50052,P01303,P28223,P08173,P31391
GO:BP	regulation of membrane protein ectodomain proteolysis	GO:0051043	true	0.0026955567136782302	2.5693515263178552	27	280	6	21017	P01375,P01584,P01579,P22301,P01033,Q99727
GO:BP	sarcomere organization	GO:0045214	true	0.0037768641237123863	2.422868639049466	44	280	7	21017	P05305,P45379,P05556,P50461,P13533,P12883,Q8WZ42
GO:BP	gap junction assembly	GO:0016264	true	0.006544248361320414	2.184140227077533	18	280	5	21017	P01019,P01584,Q9BYF1,P35414,P17302
GO:BP	DNA biosynthetic process	GO:0071897	true	0.01371798358483497	1.862709721161149	182	280	12	21017	P01375,P29279,Q15848,Q96EB6,Q9NPH5,O14733,P04637,O95069,P16109,P11532,Q9UBT6,P35251
GO:BP	activation of protein kinase B activity	GO:0032148	true	0.015041517550650939	1.8227083452187214	21	280	5	21017	Q02297,P18825,P05019,P01308,O15530
GO:BP	phosphatidylinositol-3-phosphate biosynthetic process	GO:0036092	true	0.01925414492277019	1.7154757636456819	22	280	5	21017	P48736,Q14457,P42336,P42338,O00329
GO:BP	sympathetic neuron axon guidance	GO:0097492	true	0.020143925028301687	1.6958559035912297	4	280	3	21017	P05305,P25101,P42892
GO:BP	cellular response to virus	GO:0098586	true	0.02042841657889358	1.689765294537366	78	280	8	21017	Q16665,P05231,P01579,P27797,Q07812,O94826,Q16539,P01137
GO:BP	signaling receptor ligand precursor processing	GO:0140448	true	0.030225495786984566	1.5196265667025697	40	280	6	21017	P00797,P08473,Q9BYF1,Q9Y5Q5,P42892,P27487
GO:BP	viral process	GO:0016032	true	0.04071328737450332	1.3902638293089773	427	280	18	21017	P30556,P01375,P13500,P01185,P49841,P10145,P02743,P05556,Q9BYF1,P04637,P09429,P13591,P10415,P28223,Q14457,O00574,P27487,Q07869
GO:BP	Rho protein signal transduction	GO:0007266	true	0.04911622501229072	1.3087750197034658	143	280	10	21017	P30556,P63000,P01270,O75116,P05556,P04626,P49407,P08138,Q9HBW0,Q9NYQ6
GO:BP	ERBB2-ERBB4 signaling pathway	GO:0038135	true	0.04986225457641471	1.3022280882879427	5	280	3	21017	Q02297,P04626,Q15303
GO:BP	blood circulation	GO:0008015	false	9.02152665725695e-55	54.04471996326515	508	280	76	21017	P08588,P01019,P30556,P05305,P29474,P01160,P01375,P04179,P13945,P41595,P02741,P25101,P48736,P01185,P00797,Q15848,P37231,P18825,P35354,P35228,P24530,P78380,P01189,P30518,P08294,P45379,O75116,P35318,P07550,Q9Y5S8,P01308,P05556,P13637,O14983,Q9UBU3,P26678,Q9UMR3,Q9BYF1,Q92736,Q14524,P00441,P50461,Q9ULZ1,P32418,P08253,Q15063,P13533,P12883,O14958,P50052,P01303,Q99571,O00168,P07101,Q9Y5Q5,P42892,P28223,…
GO:BP	response to chemical	GO:0042221	false	1.4792647398184872e-54	53.82995409459451	3867	280	172	21017	Q9UBK2,P01019,P30556,P05305,Q16665,P05231,P29474,P01375,P13500,P09601,P04179,O14793,P41595,P63000,P25101,P02768,P01275,Q02297,P01584,P08235,P48736,P01185,P01270,P00797,Q15848,Q99988,Q96EB6,P37231,P04839,Q16236,P35354,Q9NPH5,Q96RP3,P35228,P05121,P27169,P01236,P24530,Q9HD89,O60603,P04141,P34913,P49841,P01579,P10145,P01189,P30518,P02753,P09919,Q13085,P08294,P45379,P48552,P04040,P61296,O75116,Q9UBX5,…
GO:BP	response to oxygen-containing compound	GO:1901700	false	6.858142695428503e-54	53.16379348288505	1632	280	118	21017	P01019,P30556,P05305,Q16665,P05231,P29474,P01375,P13500,P09601,P04179,O14793,P25101,P01275,P01584,P48736,P01185,P01270,P00797,Q15848,Q99988,Q96EB6,P37231,P04839,Q16236,P35354,Q9NPH5,P35228,P05121,P24530,Q9HD89,O60603,P04141,P49841,P10145,P01189,P02753,P09919,Q13085,P08294,P48552,P04040,P61296,O75116,Q9UBX5,P35318,P07550,P36969,P05019,P01308,P13637,P35558,O15530,Q9UBU3,O14733,P00441,Q06945,P04637,…
GO:BP	regulation of biological quality	GO:0065008	false	1.7638398879782938e-52	51.753540840362625	2847	280	148	21017	Q9UBK2,P08588,P01019,P30556,P05305,Q16665,P05231,P29474,P01160,P01375,P13500,P04179,P13945,P41595,P63000,P02741,P25101,P02768,P01275,Q02297,P01584,P48736,P01185,P00797,Q15848,Q96EB6,P37231,P18825,Q16236,P35354,P35228,P05121,P01236,P24530,P04275,Q9HD89,O60603,P49841,P01579,P01189,P30518,P02753,P47989,P09919,P08294,O75116,P60981,P35318,P07550,Q13145,Q9Y5S8,P04792,P05019,P01308,P05556,P08473,P13637,…
GO:BP	response to stimulus	GO:0050896	false	3.5483328929115897e-51	50.449975642850276	8993	280	244	21017	Q9UBK2,P08588,P01019,P30556,P05305,Q16665,P05231,P29474,P01160,P01375,P13500,P09601,P04179,O14793,P13945,P41595,P63000,P02741,P29279,P25101,P02768,P01275,Q02297,P01584,P08235,P48736,P01185,P01270,P00797,Q15848,Q99988,Q96EB6,P37231,Q13522,P18825,P04839,Q16236,P35354,Q9NPH5,Q96RP3,P35228,P05121,P27169,P01236,P24530,P04275,Q9HD89,O60603,P04141,P34913,P49841,P01579,P10145,P78380,P01189,P30518,P02753,…
GO:BP	circulatory system process	GO:0003013	false	8.176851628306934e-51	50.087413882594255	593	280	77	21017	P08588,P01019,P30556,P05305,P29474,P01160,P01375,P04179,P13945,P41595,P02741,P25101,P48736,P01185,P00797,Q15848,P37231,P18825,P35354,Q9NPH5,P35228,P24530,P78380,P01189,P30518,P08294,P45379,O75116,P35318,P07550,Q9Y5S8,P01308,P05556,P13637,O14983,Q9UBU3,P26678,Q9UMR3,Q9BYF1,Q92736,Q14524,P00441,P50461,Q9ULZ1,P32418,P08253,Q15063,P13533,P12883,O14958,P50052,P01303,Q99571,O00168,P07101,Q9Y5Q5,P42892,…
GO:BP	cellular response to chemical stimulus	GO:0070887	false	9.351924279143317e-51	50.02909901823665	2186	280	130	21017	Q9UBK2,P01019,P30556,P05305,Q16665,P05231,P29474,P01375,P13500,P09601,P04179,O14793,P63000,P25101,P02768,P01275,P01584,P08235,P48736,P01270,P00797,Q15848,Q99988,Q96EB6,P37231,P04839,Q16236,P35354,Q9NPH5,Q96RP3,P35228,P05121,P01236,P24530,O60603,P04141,P49841,P10145,P30518,P09919,Q13085,P08294,P48552,P04040,P61296,O75116,Q9UBX5,P07550,Q9Y5S8,P36969,P04792,P05019,P01308,P17931,P13637,P35558,O15530,…
GO:BP	multicellular organismal process	GO:0032501	false	1.0415859292247054e-50	49.98230489561665	7234	280	222	21017	Q9UBK2,P08588,P01019,P30556,P05305,Q16665,P05231,P29474,P01160,P01375,P13500,P09601,P04179,O14793,P13945,P41595,P63000,P02741,P29279,P25101,P01275,Q02297,P01584,P48736,P01185,P01270,P00797,Q15848,Q99988,Q96EB6,P37231,P18825,P04839,Q16236,P35354,Q9NPH5,Q96RP3,P35228,P05121,P01236,P24530,P04275,Q9HD89,O60603,P04141,P49841,P01579,P10145,P78380,P01189,P30518,P02753,P47989,P09919,P50440,Q13085,P08294,…
GO:BP	response to endogenous stimulus	GO:0009719	false	6.760925492776729e-47	46.16999385007989	1478	280	106	21017	P01019,P30556,P05305,Q16665,P05231,P29474,P01375,P13500,O14793,P29279,P25101,P01275,P01584,P08235,P01270,P00797,Q15848,Q99988,Q96EB6,P37231,P04839,Q16236,P35354,Q96RP3,P35228,P01236,P24530,Q9HD89,O60603,P49841,P10145,P01189,P30518,P47989,Q13085,P04040,O75116,O60543,P35318,Q13145,P04792,P01308,P05556,P08473,P13637,P35558,O15530,Q9UBU3,Q9UMR3,P04637,P50461,P27797,P42574,Q9ULZ1,P22301,P04626,P08253,…
GO:BP	cellular response to stimulus	GO:0051716	false	2.539731788615462e-46	45.595212145141765	7320	280	218	21017	Q9UBK2,P08588,P01019,P30556,P05305,Q16665,P05231,P29474,P01160,P01375,P13500,P09601,P04179,O14793,P13945,P41595,P63000,P29279,P25101,P02768,P01275,Q02297,P01584,P08235,P48736,P01185,P01270,P00797,Q15848,Q99988,Q96EB6,P37231,Q13522,P18825,P04839,Q16236,P35354,Q9NPH5,Q96RP3,P35228,P05121,P01236,P24530,P04275,Q9HD89,O60603,P04141,P49841,P01579,P10145,P01189,P30518,P47989,P09919,Q13085,P08294,P48552,…
GO:BP	positive regulation of multicellular organismal process	GO:0051240	false	3.835647295642896e-45	44.416161334921206	1644	280	109	21017	Q9UBK2,P08588,P01019,P05305,Q16665,P05231,P29474,P01160,P01375,P13500,P09601,P13945,P41595,Q02297,P01584,P48736,P01185,P01270,Q15848,Q96EB6,P37231,P04839,Q16236,P35354,P35228,P05121,P01236,P24530,Q9HD89,O60603,P04141,P01579,P10145,P30518,P50440,P61296,O75116,P35318,P07550,Q13145,Q9Y5S8,P04792,P05019,P01308,P05556,P08473,O14983,P35558,O15530,Q9UBU3,P00750,Q9UMR3,Q9BYF1,Q92736,P00441,Q06945,Q9H5J4,…
GO:BP	circulatory system development	GO:0072359	false	5.1332792463654365e-45	44.28960510981738	1134	280	93	21017	P30556,P05305,Q16665,P05231,P29474,P01160,P01375,P13500,P09601,P04179,P41595,P29279,P25101,Q02297,P01584,P48736,Q96EB6,P37231,P04839,Q16236,P35354,Q9NPH5,P05121,P01236,P49841,P10145,P02753,P47989,P45379,P61296,O75116,P35318,Q9Y5S8,P04792,P05019,P05556,O15530,Q9UBU3,P26678,Q9UMR3,Q92736,Q14524,Q06945,P04637,P50461,P27797,P42574,Q9ULZ1,P32418,P22301,P04626,P08253,P13533,P12883,P05771,P07101,P49238,…
GO:BP	intracellular signal transduction	GO:0035556	false	1.0863247599602718e-44	43.96404032173225	2946	280	141	21017	P01019,P30556,P05305,Q16665,P05231,P29474,P01160,P01375,P13500,P09601,P04179,O14793,P13945,P41595,P63000,P29279,P25101,P01275,Q02297,P01584,P08235,P48736,P01185,P01270,P00797,Q15848,Q99988,Q96EB6,P37231,Q13522,P18825,P04839,Q16236,P35354,Q9NPH5,P35228,P01236,P24530,P04275,O60603,P49841,P10145,P01189,P30518,P47989,P09919,P04040,P61296,O75116,P35318,P07550,Q9Y5S8,P04792,P05019,P01308,P05556,O14983,…
GO:BP	cellular response to oxygen-containing compound	GO:1901701	false	2.1529028716553773e-44	43.666975562956644	1153	280	93	21017	P01019,P30556,P05305,Q16665,P05231,P29474,P01375,P13500,P04179,O14793,P25101,P01275,P01584,P48736,Q15848,Q99988,Q96EB6,P37231,P04839,Q16236,P35354,Q9NPH5,P35228,P05121,P24530,O60603,P04141,P49841,P10145,P09919,Q13085,P08294,P48552,P04040,P61296,O75116,Q9UBX5,P07550,P05019,P01308,P13637,P35558,O15530,Q9UBU3,O14733,P00441,Q06945,P04637,P50461,P32418,P22301,P08253,Q15063,P04150,Q00613,P05771,P50052,…
GO:BP	response to abiotic stimulus	GO:0009628	false	3.558045464112814e-44	43.448788506874024	1130	280	92	21017	P08588,P05305,Q16665,P29474,P01160,P01375,P09601,P04179,O14793,P13945,P41595,P25101,P01584,Q15848,Q96EB6,P37231,P04839,Q16236,P35354,P35228,Q9HD89,O60603,P49841,P08294,P04040,O75116,O60543,P35318,P07550,Q9Y5S8,P04792,P05019,P05556,P08473,P35558,O15530,Q9UBU3,P00750,O14733,Q92736,P00441,Q06945,P04637,P50461,P27797,P42574,P32418,P58546,P08253,Q15063,Q00613,P03956,P01033,P50148,Q12983,P78536,P09874,…
GO:BP	regulation of localization	GO:0032879	false	1.2508532296194319e-42	41.902793645786865	2005	280	116	21017	P01019,P30556,P05305,Q16665,P05231,P29474,P01160,P01375,P13500,P41595,P63000,P02741,P25101,P01275,Q02297,P01584,P48736,P01185,P01270,P00797,Q15848,Q96EB6,P37231,P18825,Q16236,P35354,P35228,P05121,P27169,P01236,Q9HD89,O60603,P49841,P01579,P01189,P02753,O75116,O60543,P07550,P02654,P05019,P01308,P05556,P17931,O14983,O15530,Q9UBU3,P26678,Q9BYF1,Q92736,Q14524,P00441,Q06945,P50461,P27797,Q9ULZ1,P32418,…
GO:BP	intracellular signaling cassette	GO:0141124	false	1.5192357616421966e-42	41.81837482519239	1895	280	113	21017	P01019,P30556,P05305,P05231,P29474,P01160,P01375,P13500,P09601,O14793,P13945,P41595,P63000,P29279,P25101,P01275,Q02297,P01584,P08235,P48736,P01185,P01270,P00797,Q15848,Q99988,Q96EB6,P37231,P18825,Q16236,Q9NPH5,P35228,P01236,P24530,O60603,P49841,P10145,P01189,P47989,P09919,P04040,P61296,O75116,P35318,P07550,Q9Y5S8,P04792,P05019,P01308,P05556,O15530,Q9UBU3,P26678,O14733,Q9UMR3,Q9BYF1,Q92736,P00441,…
GO:BP	regulation of system process	GO:0044057	false	4.5655131318585054e-42	41.3405104037133	542	280	67	21017	P08588,P01019,P30556,P05305,P29474,P01160,P01375,O14793,P25101,P48736,P01185,P00797,Q15848,P37231,P18825,P35354,P24530,Q9HD89,P01189,P30518,P45379,P61296,O75116,P35318,P07550,P05019,P05556,P13637,O14983,Q9UBU3,P26678,Q9BYF1,Q92736,Q14524,P00441,P50461,Q9ULZ1,P32418,P58546,P08253,P13533,P12883,O14958,P50052,P09874,Q99571,O00168,P07101,Q9Y5Q5,P42892,P28223,P30626,P68106,Q5VYX0,Q14457,O75052,O94826,…
GO:BP	regulation of response to stimulus	GO:0048583	false	1.008941143757777e-41	40.99613416744669	3958	280	158	21017	P01019,P30556,P05305,Q16665,P05231,P29474,P01160,P01375,P13500,P09601,P04179,O14793,P13945,P41595,P63000,P29279,P25101,P01275,Q02297,P01584,P08235,P48736,P01185,P01270,P00797,Q15848,Q99988,Q96EB6,P37231,P18825,Q16236,P35354,Q9NPH5,P05121,P01236,P24530,P04275,O60603,P04141,P49841,P01579,P10145,P01189,P30518,P47989,P09919,P00746,P04040,P61296,O75116,Q9UBX5,O60543,P35318,P07550,Q13145,Q9Y5S8,P02743,…
GO:BP	positive regulation of biological process	GO:0048518	false	3.217468821986676e-41	40.49248565281666	6235	280	196	21017	Q9UBK2,P08588,P01019,P30556,P05305,Q16665,P05231,P29474,P01160,P01375,P13500,P09601,P04179,O14793,P13945,P41595,P63000,P02741,P29279,P25101,P01275,Q02297,P01584,P08235,P48736,P01185,P01270,Q15848,Q99988,Q96EB6,P37231,P18825,P04839,Q16236,P35354,Q9NPH5,P35228,P05121,P27169,P01236,P24530,P04275,Q9HD89,O60603,P04141,P34913,P49841,P01579,P10145,P01189,P30518,P02753,P47989,P09919,P00746,P50440,P48552,…
GO:BP	homeostatic process	GO:0042592	false	7.979384698779453e-41	40.098030596397074	1711	280	106	21017	Q9UBK2,P08588,P01019,P30556,P05305,Q16665,P05231,P29474,P01375,P13500,P09601,P04179,O14793,P13945,P41595,P29279,P25101,P01275,P01584,P01185,P01270,Q15848,Q99988,Q96EB6,P37231,Q16236,P35354,Q9NPH5,P35228,P24530,P34913,P01579,P01189,P02753,P50440,Q13085,O60543,P07550,Q9Y5S8,P01308,P05556,P13637,O14983,P35558,O15530,Q9UBU3,P26678,Q92736,P00441,Q06945,Q9H5J4,P50461,P27797,P42574,P32418,Q16552,O14958,…
GO:BP	regulation of cell communication	GO:0010646	false	2.0297323340761754e-39	38.69256122981989	3453	280	145	21017	P01019,P30556,P05305,Q16665,P05231,P29474,P01160,P01375,P13500,P09601,P04179,O14793,P13945,P41595,P63000,P29279,P25101,P01275,Q02297,P01584,P08235,P48736,P01185,P01270,P00797,Q15848,Q99988,Q96EB6,P37231,P18825,Q16236,P35354,Q9NPH5,P35228,P05121,P01236,P24530,P04275,Q9HD89,O60603,P04141,P49841,P01579,P10145,P01189,P30518,P02753,P47989,P09919,P04040,P61296,O75116,O60543,P35318,P07550,Q13145,Q9Y5S8,…
GO:BP	regulation of developmental process	GO:0050793	false	2.8219019246069483e-39	38.549458084253594	2453	280	123	21017	Q9UBK2,P08588,P01019,P30556,P05305,Q16665,P05231,P29474,P01375,P13500,P09601,P04179,O14793,P13945,P63000,P02741,P29279,Q02297,P01584,P48736,P01270,Q15848,Q99988,Q96EB6,P37231,P18825,P04839,Q16236,P35354,P05121,P01236,P24530,Q9HD89,O60603,P04141,P49841,P01579,P10145,P02753,P47989,P09919,P61296,O75116,P35318,P07550,Q13145,P02743,P04792,P05019,P01308,P05556,P08473,P35558,O15530,Q9UBU3,Q9UMR3,P00441,…
GO:BP	response to stress	GO:0006950	false	3.795811920792083e-39	38.420695314628766	3876	280	153	21017	Q9UBK2,P08588,P01019,P30556,P05305,Q16665,P05231,P29474,P01160,P01375,P13500,P09601,P04179,O14793,P13945,P63000,P02741,P29279,P25101,P02768,Q02297,P01584,P48736,P00797,Q15848,Q96EB6,P37231,P18825,P04839,Q16236,P35354,Q9NPH5,P35228,P05121,P24530,P04275,O60603,P04141,P49841,P01579,P10145,P78380,P00746,P08294,P04040,O75116,Q9UBX5,O60543,P35318,P07550,P49327,Q9Y5S8,P36969,P02743,P04792,P05019,P01308,…
GO:BP	animal organ development	GO:0048513	false	5.13327206225028e-39	38.28960571762062	3047	280	136	21017	Q9UBK2,P01019,P30556,P05305,Q16665,P05231,P29474,P01160,P01375,P13500,P04179,O14793,P41595,P29279,P25101,Q02297,P01584,P01270,P00797,Q15848,Q96EB6,P37231,P35354,Q9NPH5,P05121,P01236,P24530,Q9HD89,P04141,P49841,P10145,P30518,P02753,P47989,P45379,P48552,P04040,P61296,O75116,P35318,P07550,P49327,Q13145,P05019,P05556,P08473,P35558,O15530,Q9UBU3,P26678,Q9UMR3,Q92736,Q14524,P00441,Q06945,P04637,P50461,…
GO:BP	cell communication	GO:0007154	false	2.551374932428683e-38	37.59322571578456	6496	280	196	21017	P08588,P01019,P30556,P05305,Q16665,P05231,P29474,P01160,P01375,P13500,P09601,P04179,O14793,P13945,P41595,P63000,P29279,P25101,P01275,Q02297,P01584,P08235,P48736,P01185,P01270,P00797,Q15848,Q99988,Q96EB6,P37231,Q13522,P18825,P04839,Q16236,P35354,Q9NPH5,Q96RP3,P35228,P05121,P01236,P24530,P04275,Q9HD89,O60603,P04141,P49841,P01579,P10145,P01189,P30518,P02753,P47989,P09919,P04040,P61296,O75116,O60543,…
GO:BP	response to hormone	GO:0009725	false	2.6914214059218857e-38	37.57001829779992	902	280	78	21017	P01019,P30556,P05305,P05231,P29474,P01375,O14793,P25101,P01275,P01584,P08235,P01270,P00797,Q15848,Q99988,Q96EB6,P37231,P04839,Q16236,P35354,Q96RP3,P35228,P01236,P24530,Q9HD89,O60603,P49841,P01189,P30518,Q13085,P04040,O75116,P35318,P01308,P08473,P13637,P35558,O15530,Q9UBU3,P50461,P27797,P42574,P22301,P08253,P04150,Q00613,P05771,P01033,P50052,O00300,P09874,P04201,P10415,P07101,P55916,Q99727,O60895,…
GO:BP	regulation of blood circulation	GO:1903522	false	4.943618007825396e-38	37.30595509445298	253	280	48	21017	P08588,P01019,P30556,P05305,P29474,P01160,P01375,P25101,P48736,P01185,P18825,P35354,P24530,P30518,P45379,P35318,P05556,P13637,O14983,Q9UBU3,P26678,Q9BYF1,Q92736,Q14524,P50461,Q9ULZ1,P32418,P08253,P13533,P12883,O14958,P50052,Q99571,O00168,P07101,Q9Y5Q5,P42892,P28223,P30626,P68106,Q5VYX0,O75052,P35348,P17302,P43220,P20020,P23297,P19429
GO:BP	regulation of signaling	GO:0023051	false	4.983113615615247e-38	37.30249921074741	3446	280	143	21017	P01019,P30556,P05305,Q16665,P05231,P29474,P01160,P01375,P13500,P09601,P04179,O14793,P13945,P41595,P63000,P29279,P25101,P01275,Q02297,P01584,P08235,P48736,P01185,P01270,P00797,Q15848,Q99988,Q96EB6,P37231,P18825,Q16236,P35354,Q9NPH5,P35228,P05121,P01236,P24530,P04275,Q9HD89,O60603,P04141,P49841,P01579,P10145,P01189,P30518,P02753,P47989,P09919,P04040,P61296,O75116,O60543,P35318,P07550,Q13145,Q9Y5S8,…
GO:BP	cell population proliferation	GO:0008283	false	1.449748101210734e-37	36.83870745139109	2009	280	110	21017	Q9UBK2,P01019,P30556,P05305,Q16665,P05231,P29474,P01375,P13500,P09601,P04179,O14793,P41595,P02741,P29279,P25101,Q02297,P01584,P48736,P01185,P01270,Q15848,Q96EB6,P37231,P35354,Q9NPH5,P35228,P01236,P24530,O60603,P04141,P01579,P10145,P30518,P02753,P47989,P09919,P61296,P35318,Q13145,Q9Y5S8,P05019,P01308,P05556,P17931,O15530,Q9UBU3,Q9UMR3,Q9BYF1,Q14524,Q06945,P04637,P27797,P42574,Q9ULZ1,P22301,P04626,…
GO:BP	positive regulation of response to stimulus	GO:0048584	false	1.5205428848560178e-37	36.8180013266585	2293	280	117	21017	P01019,P30556,P05305,Q16665,P05231,P29474,P01375,P13500,P09601,O14793,P13945,P41595,P63000,P29279,P25101,P01275,Q02297,P01584,P08235,P48736,P01270,Q15848,Q99988,Q96EB6,P18825,Q16236,P35354,Q9NPH5,P05121,P01236,P24530,P04275,O60603,P01579,P10145,P01189,P30518,P47989,P09919,P00746,P04040,P61296,O75116,P07550,Q13145,Q9Y5S8,P04792,P05019,P01308,P05556,P17931,P35558,O15530,Q9UBU3,P00750,O14733,Q9UMR3,…
GO:BP	tissue development	GO:0009888	false	1.6711442898878237e-37	36.776986050647174	2012	280	110	21017	Q9UBK2,P01019,P05305,Q16665,P05231,P29474,P01160,P01375,O14793,P41595,P29279,P25101,Q02297,P01584,P01270,Q15848,Q96EB6,P37231,P35354,Q9NPH5,P05121,P24530,P49841,P01579,P02753,P47989,P45379,P04040,P61296,O75116,P35318,P07550,P49327,Q13145,P05019,P05556,P17931,P35558,O15530,Q9UBU3,P26678,Q9UMR3,Q92736,Q14524,P00441,Q06945,P04637,P50461,P27797,P42574,P32418,P22301,P58546,Q16552,P08253,Q15063,P04150,…
GO:BP	signal transduction	GO:0007165	false	1.7095775844096526e-37	36.76711118517659	5979	280	187	21017	P08588,P01019,P30556,P05305,Q16665,P05231,P29474,P01160,P01375,P13500,P09601,P04179,O14793,P13945,P41595,P63000,P29279,P25101,P01275,Q02297,P01584,P08235,P48736,P01185,P01270,P00797,Q15848,Q99988,Q96EB6,P37231,Q13522,P18825,P04839,Q16236,P35354,Q9NPH5,Q96RP3,P35228,P05121,P01236,P24530,P04275,Q9HD89,O60603,P04141,P49841,P01579,P10145,P01189,P30518,P47989,P09919,P04040,P61296,O75116,O60543,P35318,…
GO:BP	multicellular organism development	GO:0007275	false	2.1293214243492774e-37	36.6717587761921	4658	280	165	21017	P01019,P30556,P05305,Q16665,P05231,P29474,P01160,P01375,P13500,P09601,P04179,P41595,P63000,P29279,P25101,Q02297,P01584,P48736,P01270,P00797,Q15848,Q96EB6,P37231,P18825,P04839,Q16236,P35354,Q9NPH5,P05121,P01236,P24530,Q9HD89,O60603,P04141,P49841,P01579,P10145,P30518,P02753,P47989,P09919,P45379,P48552,P04040,P61296,O75116,P35318,P07550,Q9Y5S8,P02743,P04792,P05019,P01308,P05556,P08473,P35558,O15530,…
GO:BP	programmed cell death	GO:0012501	false	2.354696179543998e-37	36.628065120832154	1980	280	109	21017	Q9UBK2,P01019,P05305,Q16665,P05231,P29474,P01375,P13500,P09601,P04179,P41595,P25101,P01275,Q02297,P01584,P48736,P01185,P01270,Q15848,Q96EB6,P37231,Q16236,P35354,P35228,P05121,P24530,O60603,P04141,P49841,P01579,P04040,P61296,O60543,P35318,Q9Y5S8,P36969,P04792,P05019,P01308,P05556,P17931,O14983,O15530,Q9UBU3,O14733,Q9UMR3,Q92736,P00441,Q06945,P04637,P27797,P42574,P22301,P04626,Q16552,P08253,P04150,…
GO:BP	cell death	GO:0008219	false	2.8489303295668695e-37	36.54531817127812	1984	280	109	21017	Q9UBK2,P01019,P05305,Q16665,P05231,P29474,P01375,P13500,P09601,P04179,P41595,P25101,P01275,Q02297,P01584,P48736,P01185,P01270,Q15848,Q96EB6,P37231,Q16236,P35354,P35228,P05121,P24530,O60603,P04141,P49841,P01579,P04040,P61296,O60543,P35318,Q9Y5S8,P36969,P04792,P05019,P01308,P05556,P17931,O14983,O15530,Q9UBU3,O14733,Q9UMR3,Q92736,P00441,Q06945,P04637,P27797,P42574,P22301,P04626,Q16552,P08253,P04150,…
GO:BP	system process	GO:0003008	false	2.8639248480319794e-37	36.54303838249311	2266	280	116	21017	P08588,P01019,P30556,P05305,Q16665,P29474,P01160,P01375,P13500,P09601,P04179,O14793,P13945,P41595,P02741,P25101,P01584,P48736,P01185,P00797,Q15848,P37231,P18825,P35354,Q9NPH5,P35228,P24530,Q9HD89,O60603,P49841,P78380,P01189,P30518,P02753,P50440,P08294,P45379,P61296,O75116,P35318,P07550,Q9Y5S8,P05019,P01308,P05556,P08473,P13637,O14983,Q9UBU3,P26678,P31323,Q9UMR3,Q9BYF1,Q92736,Q14524,P00441,P50461,…
GO:BP	signaling	GO:0023052	false	3.825298860087824e-37	36.41733462895045	6471	280	194	21017	P08588,P01019,P30556,P05305,Q16665,P05231,P29474,P01160,P01375,P13500,P09601,P04179,O14793,P13945,P41595,P63000,P29279,P25101,P01275,Q02297,P01584,P08235,P48736,P01185,P01270,P00797,Q15848,Q99988,Q96EB6,P37231,Q13522,P18825,P04839,Q16236,P35354,Q9NPH5,Q96RP3,P35228,P05121,P01236,P24530,P04275,Q9HD89,O60603,P04141,P49841,P01579,P10145,P01189,P30518,P02753,P47989,P09919,P04040,P61296,O75116,O60543,…
GO:BP	positive regulation of signaling	GO:0023056	false	1.2479772947952642e-36	35.903793315963554	1784	280	103	21017	P01019,P05305,Q16665,P05231,P29474,P01375,P13500,P09601,P13945,P41595,P63000,P29279,P25101,P01275,Q02297,P01584,P08235,P48736,P01270,Q15848,Q99988,Q96EB6,P37231,P18825,P35354,Q9NPH5,P01236,P24530,P04275,Q9HD89,O60603,P49841,P01189,P30518,P02753,P47989,P09919,P04040,P61296,O75116,P07550,Q13145,Q9Y5S8,P05019,P01308,P05556,P08473,O15530,Q9UBU3,O14733,Q9UMR3,P00441,Q06945,P04637,P27797,P22301,P04626,…
GO:BP	positive regulation of cellular process	GO:0048522	false	2.1422922425962628e-36	35.66912128481619	5886	280	184	21017	Q9UBK2,P08588,P01019,P30556,P05305,Q16665,P05231,P29474,P01160,P01375,P13500,P09601,P04179,O14793,P13945,P41595,P63000,P02741,P29279,P25101,P01275,Q02297,P01584,P08235,P48736,P01185,P01270,Q15848,Q99988,Q96EB6,P37231,P18825,P04839,Q16236,P35354,Q9NPH5,P35228,P05121,P01236,P24530,P04275,Q9HD89,O60603,P04141,P34913,P49841,P01579,P10145,P01189,P30518,P02753,P47989,P09919,P50440,P48552,P04040,P61296,…
GO:BP	apoptotic process	GO:0006915	false	3.390484091766752e-36	35.46973828900239	1919	280	106	21017	Q9UBK2,P01019,P05305,Q16665,P05231,P29474,P01375,P13500,P09601,P04179,P41595,P25101,P01275,Q02297,P01584,P48736,P01185,P01270,Q15848,Q96EB6,P37231,Q16236,P35354,P05121,P24530,O60603,P04141,P49841,P01579,P04040,P61296,O60543,P35318,Q9Y5S8,P04792,P05019,P01308,P05556,P17931,O14983,O15530,Q9UBU3,O14733,Q9UMR3,Q92736,P00441,Q06945,P04637,P27797,P42574,P22301,P04626,Q16552,P08253,P04150,Q00613,P05771,…
GO:BP	system development	GO:0048731	false	3.543883555461516e-36	35.45052055655116	3985	280	151	21017	P01019,P30556,P05305,Q16665,P05231,P29474,P01160,P01375,P13500,P09601,P04179,P41595,P63000,P29279,P25101,Q02297,P01584,P48736,P01270,P00797,Q15848,Q96EB6,P37231,P18825,P04839,Q16236,P35354,Q9NPH5,P05121,P01236,P24530,Q9HD89,O60603,P49841,P01579,P10145,P30518,P02753,P47989,P45379,P48552,P04040,P61296,O75116,P35318,Q9Y5S8,P04792,P05019,P01308,P05556,P08473,P35558,O15530,Q9UBU3,P26678,Q9UMR3,Q92736,…
GO:BP	regulation of transport	GO:0051049	false	4.709490081602058e-36	35.32702611340932	1589	280	97	21017	P01019,P30556,P05305,Q16665,P05231,P29474,P01160,P01375,P13500,P63000,P25101,P01275,Q02297,P01584,P48736,P01185,P01270,P00797,Q15848,Q96EB6,P37231,P18825,Q16236,P35354,P35228,P05121,P27169,P01236,Q9HD89,O60603,P49841,P01579,P01189,P02753,P07550,P02654,P05019,P01308,P05556,P17931,O14983,O15530,Q9UBU3,P26678,Q9BYF1,Q92736,Q14524,P00441,Q06945,P27797,Q9ULZ1,P32418,Q9NTG7,O14958,P05771,P16050,P09429,…
GO:BP	positive regulation of cell communication	GO:0010647	false	7.806820383345597e-36	35.10752581261933	1783	280	102	21017	P01019,P05305,Q16665,P05231,P29474,P01375,P13500,P09601,P13945,P41595,P63000,P29279,P25101,P01275,Q02297,P01584,P08235,P48736,P01270,Q15848,Q99988,Q96EB6,P37231,P18825,P35354,Q9NPH5,P01236,P24530,P04275,Q9HD89,O60603,P49841,P01189,P30518,P02753,P47989,P09919,P04040,P61296,O75116,P07550,Q13145,Q9Y5S8,P05019,P01308,P05556,P08473,O15530,Q9UBU3,O14733,Q9UMR3,P00441,Q06945,P04637,P27797,P22301,P04626,…
GO:BP	regulation of programmed cell death	GO:0043067	false	1.0443130044276992e-35	34.981169313860434	1497	280	94	21017	Q9UBK2,P01019,P05305,Q16665,P05231,P29474,P01375,P13500,P09601,P04179,P41595,P01275,Q02297,P01584,P48736,P01185,P01270,Q15848,Q96EB6,P37231,Q16236,P35354,P35228,P05121,P24530,P04141,P49841,P01579,P04040,P61296,O60543,P35318,Q9Y5S8,P36969,P04792,P05019,P01308,P05556,P17931,O15530,Q9UBU3,O14733,Q9UMR3,P00441,Q06945,P04637,P27797,P42574,P22301,P04626,P08253,P04150,Q00613,P01033,P50052,Q12983,P78536,…
GO:BP	regulation of cell population proliferation	GO:0042127	false	1.3569622370453482e-35	34.86743223817005	1682	280	99	21017	Q9UBK2,P01019,P30556,P05305,Q16665,P05231,P29474,P01375,P13500,P09601,P04179,O14793,P41595,P02741,Q02297,P01584,P01185,P01270,Q15848,Q96EB6,P37231,P35354,Q9NPH5,P35228,P01236,P24530,O60603,P04141,P01579,P10145,P30518,P02753,P47989,P09919,P61296,P35318,Q13145,Q9Y5S8,P05019,P01308,P05556,P17931,O15530,Q9UBU3,Q9UMR3,Q9BYF1,Q14524,Q06945,P04637,P27797,P42574,Q9ULZ1,P22301,P04626,P08253,P01033,P78536,…
GO:BP	muscle system process	GO:0003012	false	1.4458450593293812e-35	34.839878244720346	432	280	56	21017	P01019,P05305,P29474,P01160,P01375,P09601,O14793,P41595,P25101,P01584,P48736,P37231,P18825,P35354,P24530,P50440,P45379,P61296,O75116,P07550,P05019,O14983,Q9UBU3,P26678,Q9UMR3,Q9BYF1,Q92736,Q14524,P00441,P50461,P32418,P58546,P13533,P12883,O14958,P09874,Q99571,O00168,P28223,P30626,P68106,P15172,Q14457,O75052,O94826,Q9Y5P4,P35348,P17302,P02545,Q14896,P20020,P42336,Q07869,P48029,P19429,Q8WZ42
GO:BP	positive regulation of intracellular signal transduction	GO:1902533	false	1.731833358614708e-35	34.76149389922159	1108	280	82	21017	P01019,P05305,P05231,P01375,P13500,P09601,P13945,P41595,P63000,P29279,P25101,P01275,Q02297,P01584,P08235,P48736,Q15848,Q99988,Q96EB6,P18825,Q9NPH5,P01236,P24530,P04275,O60603,P01189,P30518,P47989,P09919,P04040,P61296,O75116,P07550,Q9Y5S8,P05019,P01308,P05556,O15530,Q9UBU3,O14733,P00441,P04637,P27797,P04626,P08253,P05771,P16050,P09874,P09429,P04201,Q99571,P49238,Q15303,P28223,P08887,P49407,Q07812,…
GO:BP	response to hypoxia	GO:0001666	false	1.8799121250674286e-35	34.7258624509971	302	280	49	21017	P05305,Q16665,P01375,P09601,P04179,O14793,P25101,Q15848,Q96EB6,P37231,P04839,Q16236,P35354,P35228,O60603,P08294,P04040,O75116,P35318,P35558,P00750,Q92736,Q06945,P04637,P42574,P08253,Q15063,Q00613,Q12983,P78536,P10415,P07101,P55916,O95069,P49763,P43681,P55073,P01100,P15018,P50281,P55851,Q14457,P27487,O15123,P01583,P02545,P42338,Q07869,P01137
GO:BP	regulation of intracellular signal transduction	GO:1902531	false	4.5519066120581964e-35	34.341806656605044	1935	280	105	21017	P01019,P05305,Q16665,P05231,P01160,P01375,P13500,P09601,P04179,O14793,P13945,P41595,P63000,P29279,P25101,P01275,Q02297,P01584,P08235,P48736,P00797,Q15848,Q99988,Q96EB6,P37231,P18825,Q16236,P35354,Q9NPH5,P01236,P24530,P04275,O60603,P49841,P01189,P30518,P47989,P09919,P04040,P61296,O75116,P07550,Q9Y5S8,P04792,P05019,P01308,P05556,O15530,Q9UBU3,O14733,Q9UMR3,Q9BYF1,P00441,Q06945,P04637,P27797,P22301,…
GO:BP	regulation of signal transduction	GO:0009966	false	5.767509981359587e-35	34.239011645208144	3020	280	130	21017	P01019,P05305,Q16665,P05231,P29474,P01160,P01375,P13500,P09601,P04179,O14793,P13945,P41595,P63000,P29279,P25101,P01275,Q02297,P01584,P08235,P48736,P01185,P01270,P00797,Q15848,Q99988,Q96EB6,P37231,P18825,Q16236,P35354,Q9NPH5,P05121,P01236,P24530,P04275,O60603,P04141,P49841,P01579,P10145,P01189,P30518,P47989,P09919,P04040,P61296,O75116,O60543,P35318,P07550,Q13145,Q9Y5S8,P04792,P05019,P01308,P05556,…
GO:BP	response to oxygen levels	GO:0070482	false	5.938874114373147e-35	34.226295880315256	345	280	51	21017	P05305,Q16665,P01375,P09601,P04179,O14793,P25101,Q15848,Q96EB6,P37231,P04839,Q16236,P35354,P35228,O60603,P08294,P04040,O75116,P35318,Q9Y5S8,P35558,P00750,Q92736,Q06945,P04637,P42574,P08253,Q15063,Q00613,Q12983,P78536,P10415,P07101,P55916,O95069,P49763,P43681,P55073,P01100,P15018,P50281,P15172,P55851,Q14457,P27487,O15123,P01583,P02545,P42338,Q07869,P01137
GO:BP	regulation of blood pressure	GO:0008217	false	7.45413463488718e-35	34.127602767383024	186	280	41	21017	P08588,P01019,P30556,P05305,P29474,P01160,P01375,P04179,P13945,P25101,P01185,P00797,Q15848,P37231,P35354,P35228,P24530,P01189,P30518,P35318,P07550,Q9Y5S8,Q9BYF1,P00441,Q9ULZ1,Q15063,P13533,P50052,P01303,Q99571,Q9Y5Q5,P42892,O60895,P15538,Q5VYX0,P35348,P43220,P20020,Q07869,P32247,P19429
GO:BP	response to decreased oxygen levels	GO:0036293	false	1.8011821121436735e-34	33.74444237474257	316	280	49	21017	P05305,Q16665,P01375,P09601,P04179,O14793,P25101,Q15848,Q96EB6,P37231,P04839,Q16236,P35354,P35228,O60603,P08294,P04040,O75116,P35318,P35558,P00750,Q92736,Q06945,P04637,P42574,P08253,Q15063,Q00613,Q12983,P78536,P10415,P07101,P55916,O95069,P49763,P43681,P55073,P01100,P15018,P50281,P55851,Q14457,P27487,O15123,P01583,P02545,P42338,Q07869,P01137
GO:BP	positive regulation of metabolic process	GO:0009893	false	2.1524779178323895e-34	33.66706129525769	3648	280	142	21017	Q9UBK2,P08588,P01019,P30556,P05305,Q16665,P05231,P29474,P01375,P13500,P09601,P04179,O14793,P13945,P41595,P63000,P02741,P01275,Q02297,P01584,P48736,P01185,P01270,Q15848,Q96EB6,P37231,P18825,P04839,Q16236,P35354,Q9NPH5,P35228,P05121,P01236,P24530,O60603,P04141,P34913,P49841,P01579,P10145,P01189,P30518,P02753,P47989,P09919,P50440,P48552,P61296,O75116,P35318,P07550,Q13145,Q9Y5S8,P04792,P05019,P01308,…
GO:BP	negative regulation of multicellular organismal process	GO:0051241	false	2.874615440570346e-34	33.54142024600357	1088	280	80	21017	P08588,P05305,Q16665,P05231,P29474,P01375,O14793,P13945,P63000,P01584,P48736,P01185,P01270,Q15848,Q99988,P37231,P35354,P05121,P01236,Q9HD89,O60603,P49841,P01579,P01189,P02753,O75116,O60543,P35318,P07550,P02743,P02654,P05019,P01308,P05556,P17931,O14983,Q9UBU3,P00750,P26678,P00441,P04637,P27797,P42574,P22301,P04626,P08253,P01033,P50052,O00300,P78536,P09874,P09429,Q99571,P10415,P49238,P08887,O95069,…
GO:BP	regulation of apoptotic process	GO:0042981	false	4.048873506861913e-34	33.39266579105821	1458	280	91	21017	Q9UBK2,P01019,P05305,Q16665,P05231,P29474,P01375,P13500,P09601,P04179,P41595,P01275,Q02297,P01584,P48736,P01185,P01270,Q15848,Q96EB6,P37231,Q16236,P35354,P05121,P24530,P04141,P49841,P01579,P04040,P61296,O60543,P35318,Q9Y5S8,P04792,P05019,P01308,P05556,P17931,O15530,Q9UBU3,O14733,Q9UMR3,P00441,Q06945,P04637,P27797,P42574,P22301,P04626,P08253,P04150,Q00613,P01033,P50052,Q12983,P78536,P09874,P09429,…
GO:BP	positive regulation of developmental process	GO:0051094	false	7.52059448014329e-34	33.12374782839221	1331	280	87	21017	Q9UBK2,P01019,P30556,P05305,Q16665,P05231,P29474,P01375,P09601,P04179,P29279,Q02297,P01584,P01270,Q15848,Q99988,Q96EB6,P37231,P18825,P04839,Q16236,P35354,P05121,P01236,Q9HD89,O60603,P04141,P49841,P01579,P10145,P09919,P35318,P07550,Q13145,P04792,P05019,P01308,P05556,P08473,P35558,O15530,Q9UBU3,Q9UMR3,Q06945,P50461,P32418,P22301,Q16552,Q00613,P05771,P50052,Q12983,P09874,P09429,P10415,P49238,Q15303,…
GO:BP	positive regulation of signal transduction	GO:0009967	false	2.8325718887400307e-33	32.54781905922734	1566	280	93	21017	P01019,P05305,Q16665,P05231,P29474,P01375,P13500,P09601,P13945,P41595,P63000,P29279,P25101,P01275,Q02297,P01584,P08235,P48736,P01270,Q15848,Q99988,Q96EB6,P18825,Q9NPH5,P01236,P24530,P04275,O60603,P01189,P30518,P47989,P09919,P04040,P61296,O75116,P07550,Q13145,Q9Y5S8,P05019,P01308,P05556,O15530,Q9UBU3,O14733,Q9UMR3,P00441,Q06945,P04637,P27797,P22301,P04626,P08253,P05771,P50052,P16050,P78536,P09874,…
GO:BP	anatomical structure development	GO:0048856	false	3.1257513159626736e-33	32.50504557730895	5924	280	180	21017	Q9UBK2,P01019,P30556,P05305,Q16665,P05231,P29474,P01160,P01375,P13500,P09601,P04179,O14793,P41595,P63000,P29279,P25101,Q02297,P01584,P48736,P01270,P00797,Q15848,Q99988,Q96EB6,P37231,P18825,P04839,Q16236,P35354,Q9NPH5,P05121,P01236,P24530,Q9HD89,O60603,P04141,P49841,P01579,P10145,P30518,P02753,P47989,P09919,P45379,P48552,P04040,P61296,O75116,P35318,P07550,P49327,Q13145,Q9Y5S8,P02743,P04792,P05019,…
GO:BP	response to external stimulus	GO:0009605	false	3.948036896345742e-33	32.40361879728799	2367	280	113	21017	P01019,P30556,P05305,Q16665,P05231,P29474,P01160,P01375,P13500,P04179,O14793,P63000,P02741,Q02297,P01584,P48736,P00797,Q15848,P37231,P04839,Q16236,P35354,P35228,P05121,P24530,Q9HD89,O60603,P04141,P01579,P10145,P09919,P00746,P35318,P02743,P04792,P05019,P01308,P17931,P35558,O15530,Q9UBU3,P00750,O14733,Q9BYF1,Q92736,P00441,P04637,P50461,P27797,P42574,P32418,P22301,P58546,Q16552,P08253,Q15063,Q00613,…
GO:BP	cellular response to endogenous stimulus	GO:0071495	false	1.523716998028012e-32	31.81709568759475	1215	280	82	21017	P01019,P30556,P05305,Q16665,P13500,O14793,P29279,P25101,P01275,P01584,P08235,P01270,P00797,Q15848,Q99988,Q96EB6,P37231,Q16236,Q96RP3,P01236,P49841,P10145,P30518,P47989,Q13085,P04040,O75116,O60543,Q13145,P04792,P01308,P05556,P13637,P35558,O15530,Q9UBU3,Q9UMR3,P04637,P50461,P27797,P42574,Q9ULZ1,P22301,P04626,Q15063,P04150,Q00613,P05771,P50052,P78536,P09874,P04201,P07101,P55916,P49238,Q15303,P49763,…
GO:BP	developmental process	GO:0032502	false	3.073799971999433e-32	31.51232439769619	6478	280	187	21017	Q9UBK2,P08588,P01019,P30556,P05305,Q16665,P05231,P29474,P01160,P01375,P13500,P09601,P04179,O14793,P13945,P41595,P63000,P02741,P29279,P25101,Q02297,P01584,P48736,P01270,P00797,Q15848,Q99988,Q96EB6,P37231,P18825,P04839,Q16236,P35354,Q9NPH5,P05121,P01236,P24530,Q9HD89,O60603,P04141,P49841,P01579,P10145,P30518,P02753,P47989,P09919,P45379,P48552,P04040,P61296,O75116,P35318,P07550,P49327,Q13145,Q9Y5S8,…
GO:BP	heart process	GO:0003015	false	3.223960142465338e-32	31.491610335978102	245	280	43	21017	P08588,P01019,P05305,P29474,P01160,P01375,P25101,P48736,Q9NPH5,P24530,P45379,P35318,P13637,O14983,P26678,Q9BYF1,Q92736,Q14524,P00441,P50461,Q9ULZ1,P32418,P13533,P12883,O14958,P50052,Q99571,O00168,P07101,Q9Y5Q5,P30626,P68106,Q5VYX0,O75052,P35348,P17302,P43220,Q14896,P20020,P42336,P23297,P19429,Q8WZ42
GO:BP	heart contraction	GO:0060047	false	8.04523746301587e-32	31.094461132751345	234	280	42	21017	P08588,P01019,P05305,P29474,P01160,P01375,P25101,P48736,P24530,P45379,P35318,P13637,O14983,P26678,Q9BYF1,Q92736,Q14524,P00441,P50461,Q9ULZ1,P32418,P13533,P12883,O14958,P50052,Q99571,O00168,P07101,Q9Y5Q5,P30626,P68106,Q5VYX0,O75052,P35348,P17302,P43220,Q14896,P20020,P42336,P23297,P19429,Q8WZ42
GO:BP	response to nitrogen compound	GO:1901698	false	3.6135285298041483e-31	30.44206851205775	1010	280	74	21017	P01019,P30556,P05305,P05231,P01375,O14793,P25101,P01275,P01584,P48736,P00797,Q15848,Q99988,Q96EB6,P37231,P04839,Q16236,P35354,P24530,Q9HD89,O60603,P49841,P01189,P04040,O75116,P35318,P07550,P05019,P01308,P05556,P13637,P35558,O15530,Q9UBU3,Q92736,P04637,P50461,P42574,P32418,P22301,P08253,O14958,Q00613,P05771,P01033,P50052,P50148,P09874,P04201,Q99571,P07101,P55916,P28223,P08173,P15538,P01100,P45452,…
GO:BP	tube development	GO:0035295	false	1.222086679276179e-30	29.912897989677504	1092	280	76	21017	P01019,P30556,P05305,Q16665,P05231,P29474,P01375,P13500,P09601,P29279,P25101,P01584,P48736,Q96EB6,P37231,P04839,Q16236,P35354,P05121,P01236,P24530,P10145,P02753,P47989,P04040,P61296,O75116,P35318,Q9Y5S8,P04792,P05556,P08473,O15530,Q9UBU3,Q9UMR3,Q92736,Q06945,P42574,Q9ULZ1,P22301,P04626,P08253,P04150,P05771,P50052,P01303,O60313,P10415,P49238,P42892,P49763,Q07812,Q08345,O60895,P48023,P15018,P50281,…
GO:BP	regulation of heart contraction	GO:0008016	false	1.715156442248421e-29	28.765696261098423	200	280	38	21017	P08588,P01019,P05305,P29474,P01160,P01375,P25101,P48736,P24530,P45379,P35318,P13637,O14983,P26678,Q9BYF1,Q92736,Q14524,P50461,Q9ULZ1,P32418,P13533,P12883,O14958,P50052,Q99571,O00168,P07101,Q9Y5Q5,P30626,P68106,Q5VYX0,O75052,P35348,P17302,P43220,P20020,P23297,P19429
GO:BP	response to lipid	GO:0033993	false	2.542679142635897e-29	28.594708439420955	921	280	69	21017	P05305,P05231,P29474,P01375,P13500,P04179,O14793,P01584,P08235,P01185,P01270,P00797,Q15848,Q96EB6,P37231,P04839,P35354,P35228,P05121,P24530,O60603,P04141,P49841,P10145,P02753,P09919,Q13085,P48552,P04040,P61296,O75116,P35318,P36969,P13637,P35558,O14733,P27797,P42574,P22301,P08253,Q15063,P04150,Q00613,P05771,O00767,P78536,P09874,P09429,P10415,P07101,P55916,P49238,P01100,P48023,P22894,P15172,Q15648,…
GO:BP	anatomical structure morphogenesis	GO:0009653	false	2.607707030969046e-29	28.58374120204307	2692	280	115	21017	P01019,P30556,P05305,Q16665,P05231,P29474,P01160,P01375,P13500,P09601,P41595,P63000,P29279,P25101,Q02297,P01584,P48736,Q15848,Q99988,Q96EB6,P37231,P04839,Q16236,P35354,Q9NPH5,P05121,P01236,O60603,P49841,P10145,P02753,P47989,P45379,P61296,O75116,P35318,Q13145,Q9Y5S8,P04792,P05556,O15530,Q9UBU3,P26678,Q9UMR3,Q92736,Q14524,P00441,Q06945,P04637,P50461,P42574,Q9ULZ1,P22301,P58546,P04626,P08253,Q15063,…
GO:BP	vasculature development	GO:0001944	false	4.7088722857355343e-29	28.327083088353728	755	280	63	21017	P30556,P05305,Q16665,P05231,P29474,P01375,P13500,P09601,P04179,P29279,P25101,P01584,P48736,Q96EB6,P37231,P04839,Q16236,P35354,P05121,P01236,P10145,P47989,P61296,O75116,P35318,Q9Y5S8,P04792,P05556,O15530,Q9UBU3,Q9UMR3,Q06945,Q9ULZ1,P22301,P04626,P08253,P05771,P49238,P08887,P49763,Q07812,O60895,P48023,P15018,P50281,P08138,Q15648,Q9NQB0,Q16539,P35414,P17302,Q15389,O15123,P01583,P42336,P42338,O00329,…
GO:BP	transport	GO:0006810	false	5.053607878212037e-29	28.296398459079228	4341	280	147	21017	P01019,P30556,P05305,Q16665,P05231,P29474,P01160,P01375,P13500,P41595,P63000,P02741,P25101,P01275,Q02297,P01584,P48736,P01185,P01270,P00797,Q15848,Q96EB6,P37231,P18825,P04839,Q16236,P35354,P35228,P05121,P27169,P01236,P24530,Q9HD89,O60603,P04141,P49841,P01579,P10145,P78380,P01189,P02753,P47989,Q9UBX5,O60543,P35318,P07550,Q9Y5S8,P04792,P02654,P05019,P01308,P05556,P17931,P13637,O14983,O15530,Q9UBU3,…
GO:BP	tube morphogenesis	GO:0035239	false	5.361323316774508e-29	28.270728001680286	872	280	67	21017	P01019,P30556,P05305,Q16665,P05231,P29474,P01375,P13500,P09601,P29279,P25101,P01584,P48736,Q96EB6,P37231,P04839,Q16236,P35354,P05121,P01236,P10145,P47989,P61296,O75116,P35318,Q9Y5S8,P04792,P05556,O15530,Q9UBU3,Q9UMR3,Q92736,Q06945,P42574,Q9ULZ1,P22301,P04626,P08253,P04150,P05771,P50052,O60313,P10415,P49238,P49763,Q07812,Q08345,O60895,P48023,P50281,P08138,Q15648,Q16539,P35414,P17302,Q15389,O15123,…
GO:BP	blood vessel morphogenesis	GO:0048514	false	8.796077332515912e-29	28.05571096110555	628	280	58	21017	P30556,P05305,Q16665,P05231,P29474,P01375,P13500,P09601,P29279,P25101,P01584,P48736,Q96EB6,P37231,P04839,Q16236,P35354,P05121,P01236,P10145,P47989,P61296,O75116,P35318,Q9Y5S8,P04792,P05556,O15530,Q9UBU3,Q9UMR3,Q06945,Q9ULZ1,P22301,P04626,P08253,P05771,P49238,P49763,Q07812,O60895,P48023,P50281,P08138,Q15648,Q16539,P35414,P17302,Q15389,O15123,P01583,P42336,P42338,O00329,P19174,P25106,P23297,P01137,…
GO:BP	regulation of multicellular organismal development	GO:2000026	false	1.2297213719023297e-28	27.910193279091516	1413	280	83	21017	P05305,Q16665,P05231,P29474,P01375,P09601,P29279,Q02297,P01584,P48736,P01270,Q15848,Q96EB6,P37231,P04839,Q16236,P05121,P01236,Q9HD89,O60603,P01579,P10145,P02753,P47989,P09919,O75116,P35318,P07550,P02743,P04792,P05019,P05556,P08473,P35558,O15530,Q9UBU3,Q9UMR3,P00441,Q06945,P04637,P32418,P22301,P04626,Q16552,P13533,Q00613,P05771,O00300,P09429,P49238,Q15303,O95069,P49763,P36873,O60895,P01100,P48023,…
GO:BP	blood vessel development	GO:0001568	false	3.378972762560946e-28	27.47121530899964	725	280	61	21017	P30556,P05305,Q16665,P05231,P29474,P01375,P13500,P09601,P29279,P25101,P01584,P48736,Q96EB6,P37231,P04839,Q16236,P35354,P05121,P01236,P10145,P47989,P61296,O75116,P35318,Q9Y5S8,P04792,P05556,O15530,Q9UBU3,Q9UMR3,Q06945,Q9ULZ1,P22301,P04626,P08253,P05771,P49238,P08887,P49763,Q07812,O60895,P48023,P50281,P08138,Q15648,Q9NQB0,Q16539,P35414,P17302,Q15389,O15123,P01583,P42336,P42338,O00329,P19174,P25106,…
GO:BP	negative regulation of biological process	GO:0048519	false	5.093208182727205e-28	27.293008571858017	5865	280	171	21017	Q9UBK2,P08588,P01019,P05305,Q16665,P05231,P29474,P01160,P01375,P13500,P09601,P04179,O14793,P13945,P41595,P63000,P02741,P29279,P02768,P01275,Q02297,P01584,P48736,P01185,P01270,Q15848,Q99988,Q96EB6,P37231,P18825,Q16236,P35354,Q9NPH5,P35228,P05121,P01236,P24530,Q9HD89,O60603,P04141,P49841,P01579,P10145,P01189,P30518,P02753,P47989,P48552,P04040,P61296,O75116,O60543,P35318,P07550,Q13145,P36969,P02743,…
GO:BP	cell differentiation	GO:0030154	false	6.226825113609093e-28	27.20573333168684	4381	280	146	21017	Q9UBK2,P08588,P01019,P30556,P05305,Q16665,P05231,P01375,P13500,P04179,O14793,P13945,P41595,P63000,P02741,P29279,P25101,Q02297,P01584,P01270,P00797,Q15848,Q99988,Q96EB6,P37231,P18825,Q16236,P35354,Q9NPH5,P05121,P24530,Q9HD89,O60603,P04141,P49841,P01579,P47989,P09919,P45379,P04040,P61296,O75116,P35318,P07550,P49327,Q13145,P02743,P05019,P01308,P05556,P17931,P08473,P35558,O15530,Q9UBU3,P26678,Q9UMR3,…
GO:BP	cellular developmental process	GO:0048869	false	6.3901297242180575e-28	27.19449032526254	4382	280	146	21017	Q9UBK2,P08588,P01019,P30556,P05305,Q16665,P05231,P01375,P13500,P04179,O14793,P13945,P41595,P63000,P02741,P29279,P25101,Q02297,P01584,P01270,P00797,Q15848,Q99988,Q96EB6,P37231,P18825,Q16236,P35354,Q9NPH5,P05121,P24530,Q9HD89,O60603,P04141,P49841,P01579,P47989,P09919,P45379,P04040,P61296,O75116,P35318,P07550,P49327,Q13145,P02743,P05019,P01308,P05556,P17931,P08473,P35558,O15530,Q9UBU3,P26678,Q9UMR3,…
GO:BP	positive regulation of cell population proliferation	GO:0008284	false	2.117831793116281e-27	26.674108536307077	958	280	68	21017	P01019,P30556,P05305,Q16665,P05231,P01375,P09601,P41595,Q02297,P01584,P01185,P01270,Q96EB6,P35354,P01236,P24530,P04141,P01579,P30518,P09919,P35318,Q13145,Q9Y5S8,P05019,P01308,P05556,O15530,Q9UBU3,Q9UMR3,Q14524,Q06945,P27797,Q9ULZ1,P22301,P04626,P08253,P01033,P78536,P09429,P04201,P10415,P49238,Q15303,P28223,P08887,P49763,P36873,O15392,P48023,P15018,P08138,Q15648,Q9NQB0,Q16539,P27487,P35414,P17302,…
GO:BP	angiogenesis	GO:0001525	false	3.0199697355220805e-27	26.519997409281796	541	280	53	21017	P30556,P05305,Q16665,P05231,P29474,P01375,P13500,P09601,P29279,P25101,P01584,P48736,Q96EB6,P37231,P04839,Q16236,P35354,P05121,P01236,P10145,P61296,O75116,P35318,Q9Y5S8,P04792,P05556,O15530,Q9UBU3,Q9UMR3,Q9ULZ1,P22301,P04626,P08253,P05771,P49238,P49763,O60895,P48023,P50281,P08138,Q15648,Q16539,P35414,Q15389,O15123,P01583,P42336,P42338,O00329,P19174,P25106,P23297,P01137
GO:BP	positive regulation of transport	GO:0051050	false	3.6218715128031495e-27	26.441066960501907	844	280	64	21017	P05305,Q16665,P01160,P01375,P13500,P25101,P01275,P01584,P01185,P01270,Q15848,Q96EB6,P37231,Q16236,P35354,P05121,P27169,P01236,Q9HD89,O60603,P49841,P01579,P02753,P07550,P05019,P01308,P05556,P17931,O14983,O15530,Q9UBU3,Q9BYF1,Q92736,Q14524,P00441,Q06945,P27797,Q9ULZ1,Q9NTG7,P05771,Q99571,O00168,P49407,Q07812,P30626,P63167,P48023,O75052,Q9NQB0,Q16539,P35414,P01241,Q15389,P01583,P20020,P19174,P60709,…
GO:BP	positive regulation of biosynthetic process	GO:0009891	false	4.8257082344267254e-27	26.316438939370656	2707	280	112	21017	Q9UBK2,P01019,P05305,Q16665,P05231,P29474,P01375,P13500,P09601,P04179,O14793,P41595,P02741,P01275,P01584,P48736,P01185,P01270,Q15848,Q96EB6,P37231,P04839,Q16236,P35354,Q9NPH5,P35228,P05121,P01236,O60603,P04141,P34913,P49841,P01579,P10145,P01189,P30518,P02753,P09919,P48552,P61296,O75116,P35318,P07550,Q13145,Q9Y5S8,P04792,P05019,P01308,P35558,O14733,Q9UMR3,P00441,Q06945,P04637,P50461,P27797,Q9H7Z6,…
GO:BP	response to organic cyclic compound	GO:0014070	false	4.871213500001813e-27	26.312362835355206	909	280	66	21017	P05305,P05231,P01375,P04179,O14793,P01584,P08235,P48736,P01185,P01270,P00797,Q15848,Q96EB6,P37231,P04839,P35354,P24530,O60603,P49841,P48552,P04040,P61296,O75116,O60543,P35318,P36969,P13637,P35558,Q92736,P27797,P42574,P32418,P22301,P08253,Q15063,P04150,O14958,Q00613,P05771,P50148,P09874,Q99571,P10415,P07101,P55916,P28223,P68106,P01100,P50281,P15172,Q15648,Q5VYX0,P55851,Q14457,O94826,P01241,O15123,…
GO:BP	regulation of molecular function	GO:0065009	false	7.505075365691116e-27	26.12464494222958	1611	280	86	21017	Q9UBK2,P08588,P01019,P30556,P05305,Q16665,P05231,P29474,P01160,P01375,P13500,P13945,P41595,P25101,Q02297,P01584,P48736,Q15848,Q96EB6,P37231,P18825,Q9NPH5,P05121,P27169,P24530,O60603,P49841,P01579,P30518,P45379,P61296,O75116,P07550,Q13145,P02743,P04792,P02654,P05019,P01308,P05556,O14983,O15530,P26678,P31323,O14733,Q9BYF1,Q92736,P00441,P04637,P32418,P22301,P58546,P04626,Q9NTG7,P13533,O14958,Q00613,…
GO:BP	response to peptide hormone	GO:0043434	false	9.426914605055659e-27	26.025630427014374	434	280	48	21017	P01019,P30556,P05305,O14793,P25101,P01275,P01584,Q15848,Q99988,Q96EB6,P37231,P04839,Q16236,P35354,P24530,Q9HD89,O60603,P49841,P01189,P04040,O75116,P35318,P01308,P35558,O15530,Q9UBU3,P50461,P22301,Q00613,P05771,P01033,P50052,P09874,P04201,P07101,P55916,P15538,P01100,P55851,O15294,Q16539,P01241,P43220,P20020,P42336,Q07869,P05451,P01137
GO:BP	chemical homeostasis	GO:0048878	false	1.928174098815729e-26	25.714853755318366	1026	280	69	21017	Q9UBK2,P01019,P30556,P05305,Q16665,P05231,P09601,P04179,P41595,P25101,P01275,P01185,P01270,Q15848,Q96EB6,P37231,Q9NPH5,P24530,P34913,P01579,P01189,P02753,Q13085,Q9Y5S8,P01308,P13637,O14983,P35558,O15530,Q9UBU3,P26678,Q92736,P00441,Q06945,P50461,P27797,P32418,O14958,P05771,Q12983,P10415,P07101,Q9Y5Q5,P28223,Q07812,P30626,P63167,P15538,P68106,P02794,O15392,P48023,P08138,P51178,P55851,O15294,Q9C0K1,…
GO:BP	response to wounding	GO:0009611	false	2.3849163067726928e-26	25.622526856936048	564	280	53	21017	P05305,Q16665,P05231,P29474,P01375,P09601,P04179,P63000,P29279,P25101,Q02297,P48736,P37231,P18825,Q16236,P05121,P04275,P02743,P04792,P05019,P01308,P05556,P00750,O14733,P00441,P42574,P22301,P04626,Q16552,P08253,P01033,P16050,P50148,Q12983,P78536,Q99571,P10415,P49238,O95069,Q07812,Q08345,P68106,P18054,Q16539,P01583,Q13572,P42336,P42338,Q07869,P60709,P01137,O00206,Q9NYQ6
GO:BP	positive regulation of macromolecule metabolic process	GO:0010604	false	2.922167641178824e-26	25.534294872744475	3349	280	124	21017	Q9UBK2,P01019,P30556,P05305,Q16665,P05231,P29474,P01375,P13500,P09601,O14793,P41595,P63000,P02741,P01275,Q02297,P01584,P48736,P01185,P01270,Q15848,Q96EB6,P37231,P18825,P04839,Q16236,P35354,Q9NPH5,P35228,P05121,P01236,P24530,O60603,P04141,P34913,P49841,P01579,P10145,P01189,P30518,P02753,P09919,P48552,P61296,O75116,P07550,Q13145,Q9Y5S8,P04792,P05019,P01308,P35558,O15530,O14733,Q9UMR3,P00441,Q06945,…
GO:BP	blood vessel diameter maintenance	GO:0097746	false	3.231111542321908e-26	25.490648049293174	149	280	32	21017	P08588,P01019,P30556,P05305,P29474,P01160,P01375,P04179,P13945,P41595,P02741,P25101,P01185,P18825,P35354,P24530,P30518,P08294,O75116,P35318,P07550,P01308,P05556,Q9BYF1,P00441,P32418,P08253,P50052,P42892,P28223,P35348,P20020
GO:BP	regulation of tube diameter	GO:0035296	false	3.231111542321908e-26	25.490648049293174	149	280	32	21017	P08588,P01019,P30556,P05305,P29474,P01160,P01375,P04179,P13945,P41595,P02741,P25101,P01185,P18825,P35354,P24530,P30518,P08294,O75116,P35318,P07550,P01308,P05556,Q9BYF1,P00441,P32418,P08253,P50052,P42892,P28223,P35348,P20020
GO:BP	regulation of tube size	GO:0035150	false	4.0600815555202726e-26	25.39146524259111	150	280	32	21017	P08588,P01019,P30556,P05305,P29474,P01160,P01375,P04179,P13945,P41595,P02741,P25101,P01185,P18825,P35354,P24530,P30518,P08294,O75116,P35318,P07550,P01308,P05556,Q9BYF1,P00441,P32418,P08253,P50052,P42892,P28223,P35348,P20020
GO:BP	regulation of muscle system process	GO:0090257	false	4.227186867587663e-26	25.37394855326671	227	280	37	21017	P01019,P05305,P29474,P01160,O14793,P48736,P37231,P18825,P35354,P45379,P61296,O75116,P07550,P05019,O14983,Q9UBU3,P26678,Q9BYF1,Q92736,Q14524,P00441,P32418,P58546,P12883,O14958,P09874,Q99571,P30626,P68106,Q14457,O94826,P35348,P02545,Q14896,P20020,Q07869,P19429
GO:BP	heart development	GO:0007507	false	5.671188615796879e-26	25.2463259084471	600	280	54	21017	P05305,Q16665,P29474,P01160,P04179,P41595,P25101,Q02297,P37231,Q9NPH5,P49841,P02753,P45379,P61296,O75116,P35318,P05019,P05556,P26678,Q9UMR3,Q92736,Q14524,Q06945,P04637,P50461,P27797,P42574,Q9ULZ1,P32418,P04626,P08253,P13533,P12883,P07101,P42892,Q15303,O95069,P30626,O60895,Q15648,O94826,Q9Y5P4,Q16539,P35348,P35414,P17302,P01583,P02545,Q14896,Q07869,P01137,P19429,Q8WZ42,O94788
GO:BP	anatomical structure formation involved in morphogenesis	GO:0048646	false	6.377252443664636e-26	25.19536639111678	1181	280	73	21017	P30556,P05305,Q16665,P05231,P29474,P01375,P13500,P09601,P29279,P25101,P01584,P48736,Q99988,Q96EB6,P37231,P04839,Q16236,P35354,P05121,P01236,O60603,P10145,P02753,P45379,P61296,O75116,P35318,Q9Y5S8,P04792,P05556,O15530,Q9UBU3,P26678,Q9UMR3,P04637,P50461,P42574,Q9ULZ1,P22301,P58546,P04626,P08253,P13533,P12883,P05771,P78536,O60313,P49238,P49763,O60895,P48023,P22894,P50281,P15172,P08138,Q15648,Q16539,…
GO:BP	cellular response to nitrogen compound	GO:1901699	false	2.475863799614012e-25	24.60627325008125	618	280	54	21017	P01019,P30556,P05305,P01375,O14793,P25101,P01275,P01584,P48736,Q15848,Q99988,Q96EB6,P37231,P04839,Q16236,P35354,P49841,O75116,P07550,P05019,P01308,P13637,P35558,O15530,Q9UBU3,Q92736,P04637,P50461,P42574,P32418,O14958,Q00613,P05771,P50052,P50148,P09874,P04201,Q99571,P07101,P28223,P08173,P15538,P01100,P08138,P55851,O15294,P01241,P17302,P43220,P20020,P42336,P60709,P01137,O00206
GO:BP	localization	GO:0051179	false	2.7199256310127893e-25	24.56544297040783	5521	280	161	21017	P01019,P30556,P05305,Q16665,P05231,P29474,P01160,P01375,P13500,P41595,P63000,P02741,P25101,P01275,Q02297,P01584,P48736,P01185,P01270,P00797,Q15848,Q96EB6,P37231,P18825,P04839,Q16236,P35354,P35228,P05121,P27169,P01236,P24530,Q9HD89,O60603,P04141,P49841,P01579,P10145,P78380,P01189,P02753,P47989,P48552,O75116,Q9UBX5,O60543,P35318,P07550,Q9Y5S8,P04792,P02654,P05019,P01308,P05556,P17931,P13637,O14983,…
GO:BP	establishment of localization	GO:0051234	false	3.5454207971556095e-25	24.450332212092427	4869	280	150	21017	P01019,P30556,P05305,Q16665,P05231,P29474,P01160,P01375,P13500,P41595,P63000,P02741,P25101,P01275,Q02297,P01584,P48736,P01185,P01270,P00797,Q15848,Q96EB6,P37231,P18825,P04839,Q16236,P35354,P35228,P05121,P27169,P01236,P24530,Q9HD89,O60603,P04141,P49841,P01579,P10145,P78380,P01189,P02753,P47989,Q9UBX5,O60543,P35318,P07550,Q9Y5S8,P04792,P02654,P05019,P01308,P05556,P17931,P13637,O14983,O15530,Q9UBU3,…
GO:BP	cell surface receptor signaling pathway	GO:0007166	false	4.818833226411873e-25	24.317058103809266	2803	280	111	21017	P01019,P05305,Q16665,P05231,P29474,P01160,P01375,P13500,P09601,O14793,P63000,P29279,P25101,Q02297,P01584,Q15848,Q99988,Q96EB6,P37231,P05121,P01236,P24530,O60603,P04141,P49841,P01579,P10145,P47989,P09919,P61296,O60543,P07550,Q13145,P04792,P05019,P01308,P05556,P17931,O15530,Q9UBU3,P00750,P26678,O14733,Q9UMR3,Q06945,P04637,P50461,P42574,Q9ULZ1,P22301,P04626,Q16552,P08253,Q15063,Q00613,P05771,P01033,…
GO:BP	regulation of biological process	GO:0050789	false	7.164356267348072e-25	24.144822825796734	12278	280	247	21017	Q9UBK2,P08588,P01019,P30556,P05305,Q16665,P05231,P29474,P01160,P01375,P13500,P09601,P04179,O14793,P13945,P41595,P63000,P02741,P29279,P25101,P02768,P01275,Q02297,P01584,P08235,P48736,P01185,P01270,P00797,Q15848,Q99988,Q96EB6,P37231,Q13522,P18825,P04839,Q16236,P35354,Q9NPH5,Q96RP3,P35228,P05121,P27169,P01236,P24530,P04275,Q9HD89,O60603,P04141,P34913,P49841,P01579,P10145,P01189,P30518,P02753,P47989,…
GO:BP	negative regulation of programmed cell death	GO:0043069	false	8.884290453072595e-25	24.051377251552573	898	280	63	21017	Q9UBK2,P05305,Q16665,P05231,P29474,P01375,P13500,P09601,P04179,P41595,P01275,Q02297,P01584,P48736,P01185,P01270,Q96EB6,Q16236,P35354,P05121,P24530,P04141,P49841,P04040,P61296,O60543,P36969,P04792,P05019,P01308,P05556,P17931,O15530,Q9UBU3,P00441,P04637,P22301,P04626,Q00613,P01033,Q12983,O60313,P10415,P49238,Q15303,Q07812,O60895,P18054,O15392,Q15648,P55851,Q14457,Q9NQB0,Q15389,P34947,P01583,P02545,…
GO:BP	negative regulation of apoptotic process	GO:0043066	false	1.226352546852655e-24	23.911384662653646	872	280	62	21017	Q9UBK2,P05305,Q16665,P05231,P29474,P01375,P13500,P09601,P04179,P41595,P01275,Q02297,P01584,P48736,P01185,P01270,Q96EB6,Q16236,P35354,P05121,P24530,P04141,P49841,P04040,P61296,O60543,P04792,P05019,P01308,P05556,P17931,O15530,Q9UBU3,P00441,P04637,P22301,P04626,Q00613,P01033,Q12983,O60313,P10415,P49238,Q15303,Q07812,O60895,P18054,O15392,Q15648,P55851,Q14457,Q9NQB0,Q15389,P34947,P01583,P02545,P42336,…
GO:BP	biological regulation	GO:0065007	false	2.8490783909776293e-24	23.545295601199047	12671	280	250	21017	Q9UBK2,P08588,P01019,P30556,P05305,Q16665,P05231,P29474,P01160,P01375,P13500,P09601,P04179,O14793,P13945,P41595,P63000,P02741,P29279,P25101,P02768,P01275,Q02297,P01584,P08235,P48736,P01185,P01270,P00797,Q15848,Q99988,Q96EB6,P37231,Q13522,P18825,P04839,Q16236,P35354,Q9NPH5,Q96RP3,P35228,P05121,P27169,P01236,P24530,P04275,Q9HD89,O60603,P04141,P34913,P49841,P01579,P10145,P01189,P30518,P02753,P47989,…
GO:BP	cellular homeostasis	GO:0019725	false	3.2960781653502858e-24	23.482002497709818	826	280	60	21017	Q9UBK2,P05305,Q16665,P05231,P29474,P13500,P09601,P04179,O14793,P41595,P25101,P01275,P01185,P01270,Q96EB6,Q16236,Q9NPH5,P35228,P01579,Q9Y5S8,P13637,O14983,P35558,O15530,Q9UBU3,P26678,Q92736,P00441,Q06945,P50461,P27797,P32418,O14958,P05771,Q12983,P10415,P07101,P28223,Q07812,P30626,P63167,P68106,P02794,O15392,P48023,P08138,P51178,P55851,O15294,Q9C0K1,P35414,P01583,P20020,P42336,P42338,P19174,P01137,…
GO:BP	positive regulation of gene expression	GO:0010628	false	3.666226711606498e-24	23.435780682702948	1189	280	71	21017	Q9UBK2,P01019,Q16665,P05231,P29474,P01375,P09601,P41595,P02741,P01584,P48736,P01185,P01270,Q15848,Q96EB6,P37231,P04839,Q16236,P35354,P35228,P05121,O60603,P04141,P34913,P49841,P01579,P10145,P01189,P30518,P02753,P61296,O75116,Q9Y5S8,P04792,P05019,P01308,P00441,Q06945,P04637,P27797,Q9H7Z6,P22301,P04626,Q16552,Q15063,Q00613,P78536,P09429,P08887,O60895,P15018,P22894,P50281,Q15648,O15294,O75052,O94826,…
GO:BP	negative regulation of cellular process	GO:0048523	false	4.049135401117115e-24	23.39263770039266	5646	280	161	21017	Q9UBK2,P01019,P05305,Q16665,P05231,P29474,P01160,P01375,P13500,P09601,P04179,O14793,P41595,P63000,P02741,P29279,P01275,Q02297,P01584,P48736,P01185,P01270,Q15848,Q99988,Q96EB6,P37231,P18825,Q16236,P35354,Q9NPH5,P35228,P05121,P01236,P24530,O60603,P04141,P49841,P01579,P10145,P01189,P30518,P02753,P47989,P48552,P04040,P61296,O75116,O60543,P35318,Q13145,P36969,P02743,P04792,P02654,P05019,P01308,P05556,…
GO:BP	phosphate-containing compound metabolic process	GO:0006796	false	5.382854988331547e-24	23.268987319722804	2550	280	104	21017	Q9UBK2,P01019,P05305,Q16665,P05231,P29474,P01160,P01375,P13500,P41595,P63000,P01275,Q02297,P01584,P48736,P01185,P01270,Q15848,Q96EB6,P37231,P18825,P35354,Q9NPH5,P27169,P24530,O60603,P04141,P34913,P49841,P01579,P47989,P09919,Q13085,O75116,P07550,Q9Y5S8,P36969,P04792,P02654,P05019,P01308,P53396,P35558,O15530,P31323,O14733,P00441,P04637,Q9H5J4,P32418,P04626,P13533,P12883,Q00613,P05771,P16050,P50148,…
GO:BP	phosphorus metabolic process	GO:0006793	false	5.928101787871556e-24	23.227084347955277	2553	280	104	21017	Q9UBK2,P01019,P05305,Q16665,P05231,P29474,P01160,P01375,P13500,P41595,P63000,P01275,Q02297,P01584,P48736,P01185,P01270,Q15848,Q96EB6,P37231,P18825,P35354,Q9NPH5,P27169,P24530,O60603,P04141,P34913,P49841,P01579,P47989,P09919,Q13085,O75116,P07550,Q9Y5S8,P36969,P04792,P02654,P05019,P01308,P53396,P35558,O15530,P31323,O14733,P00441,P04637,Q9H5J4,P32418,P04626,P13533,P12883,Q00613,P05771,P16050,P50148,…
GO:BP	response to nutrient levels	GO:0031667	false	6.403516995118888e-24	23.193581433508754	501	280	48	21017	Q9UBK2,P08588,P01375,P04179,P13945,P02768,P01270,Q15848,Q99988,Q96EB6,P37231,P04839,Q16236,P35354,Q96RP3,P01236,P01189,P04040,P35318,P07550,P35558,Q9UBU3,P04637,Q15063,Q00613,P05771,P01303,O00300,Q12983,P10415,P07101,P55916,Q07812,P68106,P01100,P15172,Q15648,P55851,O15294,Q14457,Q16539,P01241,P01583,O60427,Q07869,P01137,Q9GZV9,O94788
GO:BP	positive regulation of macromolecule biosynthetic process	GO:0010557	false	6.830634990184344e-24	23.165538921514	2604	280	105	21017	Q9UBK2,P01019,P05305,Q16665,P05231,P29474,P01375,P13500,P09601,O14793,P41595,P02741,P01584,P48736,P01185,P01270,Q15848,Q96EB6,P37231,P04839,Q16236,P35354,Q9NPH5,P35228,P05121,P01236,O60603,P04141,P34913,P49841,P01579,P10145,P01189,P30518,P02753,P09919,P48552,P61296,O75116,P07550,Q13145,Q9Y5S8,P04792,P05019,P01308,P35558,O14733,Q9UMR3,P00441,Q06945,P04637,P50461,P27797,Q9H7Z6,Q9ULZ1,P22301,P58546,…
GO:BP	response to growth factor	GO:0070848	false	3.683746487825069e-23	22.433710265208912	713	280	55	21017	P01019,P05305,Q16665,P13500,O14793,P29279,P01584,P01270,Q99988,Q96EB6,P37231,P10145,P47989,P04040,O75116,O60543,Q13145,P04792,P05556,O15530,Q9UMR3,P04637,P42574,Q9ULZ1,P22301,P04626,Q15063,P04150,P05771,P50052,P78536,P09874,P07101,P49238,Q15303,P49763,O60895,P01100,P48023,P08138,Q15648,O15294,Q14457,Q16539,O15123,Q15911,P42336,P42338,O00329,P19174,Q07869,P01137,O00206,Q9GZV9,O75312
GO:BP	cell migration	GO:0016477	false	4.218420491485931e-23	22.374850132033682	1499	280	78	21017	P01019,P30556,P05305,Q16665,P05231,P29474,P01375,P13500,P09601,P04179,O14793,P41595,P63000,P29279,P25101,P01584,P48736,Q15848,Q96EB6,P37231,Q16236,P35354,P05121,P24530,P04141,P01579,P10145,P61296,O75116,Q13145,Q9Y5S8,P04792,P05019,P01308,P05556,P17931,O15530,P00750,Q9UMR3,P27797,P22301,Q16552,P08253,Q15063,P01033,P50052,P78536,P09429,Q99571,P10415,P49238,Q15303,P08887,P49763,Q07812,Q08345,P50281,…
GO:BP	negative regulation of response to stimulus	GO:0048585	false	5.57607949217267e-23	22.253671043596228	1663	280	82	21017	P01019,P05305,Q16665,P05231,P29474,P01160,P01375,P13500,P09601,P04179,O14793,P41595,Q02297,P01584,P01185,Q15848,Q99988,Q96EB6,P37231,Q16236,P35354,P05121,P04141,P49841,P10145,P47989,O60543,P35318,Q13145,P02743,P04792,P05019,P01308,P05556,P17931,O15530,Q9UBU3,P00750,Q9UMR3,Q9BYF1,P00441,P04637,P27797,Q9ULZ1,P22301,Q16552,Q9NTG7,Q00613,P05771,P50052,P16050,P78536,P09874,O60313,P10415,P49238,P49407,…
GO:BP	multicellular organismal-level homeostasis	GO:0048871	false	5.584635839759004e-23	22.253005140890263	809	280	58	21017	Q9UBK2,P08588,Q16665,P05231,P29474,P01375,P09601,P04179,P13945,P29279,P01584,P01185,P01270,Q15848,Q99988,Q96EB6,P35354,Q9NPH5,P24530,P02753,P50440,Q13085,O60543,P07550,P05556,Q9UBU3,P00441,Q06945,Q9H5J4,P42574,Q16552,Q00613,O00300,O00767,P78536,P09429,Q99571,P10415,P49238,P28223,Q07812,Q15648,P55851,O15294,Q9C0K1,Q9C0B1,Q16539,P17302,Q15389,P01583,P80188,P42336,P42338,O00329,P60709,P01137,O00206,…
GO:BP	MAPK cascade	GO:0000165	false	5.75069432545208e-23	22.240279716439407	749	280	56	21017	P01019,P05305,P05231,P01160,P01375,P13500,P13945,P41595,P29279,P01275,Q02297,P01584,P48736,P01185,P00797,Q15848,Q99988,P37231,P18825,Q9NPH5,P47989,P61296,O75116,P07550,Q9Y5S8,P05019,P01308,Q9UBU3,O14733,Q9BYF1,P00441,P04626,Q9NTG7,Q00613,P16050,P09429,Q15303,P28223,P08887,P49407,P36873,P15018,Q14457,Q16539,P35348,P01241,Q15389,P01583,P42338,P25106,P31391,P01137,O00206,P30988,Q9GZV9,Q9HBW0
GO:BP	regulation of phosphate metabolic process	GO:0019220	false	6.438787582721167e-23	22.191195902159585	1071	280	66	21017	Q9UBK2,P01019,P05305,Q16665,P05231,P29474,P01160,P01375,P41595,P63000,P01275,Q02297,P01584,P48736,P01185,P01270,Q15848,Q96EB6,P37231,P18825,P35354,Q9NPH5,P24530,P04141,P01579,P47989,P09919,O75116,P07550,P04792,P02654,P05019,P01308,O15530,P31323,O14733,P00441,P04637,P32418,P04626,Q00613,P50148,P78536,P09874,P04201,P10415,P49238,Q15303,P28223,P08887,P49407,P49763,Q07812,P63167,P15018,O15294,P35414,…
GO:BP	regulation of phosphorus metabolic process	GO:0051174	false	6.78896606603667e-23	22.168196362097426	1072	280	66	21017	Q9UBK2,P01019,P05305,Q16665,P05231,P29474,P01160,P01375,P41595,P63000,P01275,Q02297,P01584,P48736,P01185,P01270,Q15848,Q96EB6,P37231,P18825,P35354,Q9NPH5,P24530,P04141,P01579,P47989,P09919,O75116,P07550,P04792,P02654,P05019,P01308,O15530,P31323,O14733,P00441,P04637,P32418,P04626,Q00613,P50148,P78536,P09874,P04201,P10415,P49238,Q15303,P28223,P08887,P49407,P49763,Q07812,P63167,P15018,O15294,P35414,…
GO:BP	muscle contraction	GO:0006936	false	1.1272808128075178e-22	21.94796788496405	343	280	40	21017	P05305,P01160,P01375,P41595,P25101,P48736,P18825,P35354,P24530,P45379,O75116,P07550,O14983,Q9UBU3,P26678,Q9UMR3,Q9BYF1,Q92736,Q14524,P00441,P50461,P32418,P13533,P12883,O14958,Q99571,O00168,P28223,P30626,P68106,O75052,Q9Y5P4,P35348,P17302,Q14896,P20020,P42336,P48029,P19429,Q8WZ42
GO:BP	response to activity	GO:0014823	false	4.105877794005834e-22	21.386593980970964	75	280	23	21017	Q9UBK2,P01019,P05305,Q16665,P05231,P01375,P04179,O14793,P01275,Q15848,P04040,P35558,Q92736,P22301,P08253,Q15063,Q00613,P04201,P07101,P55916,P01100,O15123,P42336
GO:BP	cell motility	GO:0048870	false	4.550924307642682e-22	21.34190038775146	1716	280	82	21017	P01019,P30556,P05305,Q16665,P05231,P29474,P01375,P13500,P09601,P04179,O14793,P41595,P63000,P29279,P25101,P01584,P48736,Q15848,Q96EB6,P37231,Q16236,P35354,P05121,P24530,P04141,P01579,P10145,P61296,O75116,P60981,Q13145,Q9Y5S8,P04792,P05019,P01308,P05556,P17931,O15530,P00750,Q9UMR3,P27797,P22301,Q16552,P08253,Q15063,P01033,P50052,P78536,P09429,Q99571,P10415,P49238,Q15303,P08887,P49763,Q07812,Q08345,…
GO:BP	cellular response to hormone stimulus	GO:0032870	false	5.762562881063096e-22	21.23938432255679	637	280	51	21017	P01019,P30556,P05305,O14793,P25101,P01275,P01584,P08235,P01270,P00797,Q15848,Q99988,Q96EB6,P37231,Q16236,Q96RP3,P01236,P49841,P30518,Q13085,O75116,P01308,P13637,P35558,O15530,Q9UBU3,P50461,P27797,P04150,Q00613,P05771,P50052,P09874,P04201,P55916,O60895,P15538,P01100,P15172,Q15648,P55851,O15294,P01241,P43220,P20020,P42336,Q07869,P31391,P01137,Q9GZV9,O94788
GO:BP	inflammatory response	GO:0006954	false	5.837817131198588e-22	21.23374951334856	847	280	58	21017	P01019,P30556,Q16665,P05231,P01375,P13500,P09601,P63000,P02741,P01584,P48736,Q15848,P37231,P04839,Q16236,P35354,Q9NPH5,P35228,P05121,P24530,O60603,P01579,P10145,P78380,P35318,P49327,Q9Y5S8,P02743,P05019,P01308,P05556,Q9UBU3,Q9BYF1,P00441,P50461,P42574,P22301,Q16552,P04150,P01033,P50052,P16050,P09429,P00738,P04201,P49238,P08887,P01100,P22894,Q9C0K1,O00574,Q16539,P01583,O00329,P19174,Q07869,P01137,…
GO:BP	regulation of MAPK cascade	GO:0043408	false	1.0234261303113205e-21	20.98994349873273	645	280	51	21017	P01019,P05305,P05231,P01160,P01375,P13500,P13945,P41595,P29279,P01275,Q02297,P01584,P48736,P00797,Q15848,Q99988,P37231,P18825,Q9NPH5,P47989,P61296,O75116,P07550,Q9Y5S8,P05019,P01308,Q9UBU3,O14733,Q9BYF1,P00441,P04626,Q9NTG7,P16050,P09429,Q15303,P28223,P08887,P49407,P15018,P35348,P01241,Q15389,P01583,P42338,P25106,P31391,P01137,O00206,P30988,Q9GZV9,Q9HBW0
GO:BP	muscle cell proliferation	GO:0033002	false	2.417545022975581e-21	20.616625429117647	209	280	32	21017	Q9UBK2,P05305,P05231,P29474,P01375,P09601,P04179,O14793,Q02297,Q15848,P37231,P35354,P01579,P02753,Q9Y5S8,P05019,Q9UMR3,Q9BYF1,Q9ULZ1,P22301,P08253,Q15303,P08887,O95069,P01100,Q9NQB0,Q16539,P17302,Q15389,P42336,P01137,O00206
GO:BP	apoptotic signaling pathway	GO:0097190	false	3.634866470343198e-21	20.439511538658667	606	280	49	21017	P01019,Q16665,P29474,P01375,P09601,P04179,Q02297,P01584,P01185,P01270,Q96EB6,Q16236,P35354,P05121,P04141,P49841,P01579,Q9Y5S8,P04792,P05019,P01308,P17931,O14983,O15530,P00441,P04637,P42574,P22301,P08253,P50052,Q12983,P09874,O60313,Q99571,P10415,P49238,P08887,Q07812,P48023,P08138,Q14457,Q9NQB0,P01583,P02545,P42338,P25106,P01137,O00206,O95817
GO:BP	intracellular chemical homeostasis	GO:0055082	false	3.8390382852236865e-21	20.4157775568124	723	280	53	21017	Q9UBK2,P05305,Q16665,P09601,P04179,P41595,P25101,P01275,P01185,P01270,Q96EB6,Q9NPH5,P01579,Q9Y5S8,P13637,O14983,P35558,O15530,Q9UBU3,P26678,Q92736,P00441,Q06945,P50461,P27797,P32418,O14958,P05771,Q12983,P10415,P07101,P28223,Q07812,P30626,P63167,P68106,P02794,O15392,P48023,P08138,P51178,P55851,O15294,Q9C0K1,P35414,P01583,P20020,P42336,P42338,P19174,P01137,P19429,Q9GZV9
GO:BP	protein phosphorylation	GO:0006468	false	4.908650010268241e-21	20.309037932257006	1341	280	71	21017	P01019,P05305,P05231,P01160,P01375,P13500,P41595,P63000,P01275,Q02297,P01584,P48736,P01185,Q15848,Q96EB6,P37231,P18825,P35354,Q9NPH5,P24530,O60603,P04141,P49841,P01579,P47989,P09919,O75116,P07550,P04792,P05019,P01308,P35558,O15530,P31323,O14733,P00441,P04637,P32418,P04626,Q00613,P05771,P50148,P78536,P04201,P10415,P49238,Q15303,P28223,P08887,P49407,P49763,Q07812,Q08345,O15392,P15018,P15172,Q15835,…
GO:BP	regulation of cell differentiation	GO:0045595	false	5.43878026080447e-21	20.264498487323436	1577	280	77	21017	P01019,P30556,P05305,Q16665,P05231,P01375,P04179,O14793,P02741,P29279,Q02297,P01584,P01270,Q15848,Q96EB6,P37231,P18825,Q16236,P35354,P05121,P24530,O60603,P04141,P49841,P01579,P47989,P09919,P61296,O75116,P35318,Q13145,P02743,P05019,P01308,P05556,P08473,P35558,Q9UMR3,P00441,Q06945,P04637,P50461,P27797,P22301,P04626,Q16552,Q00613,O00300,P09874,P09429,P10415,P49238,P28223,P08887,P36873,O60895,P01100,…
GO:BP	vascular process in circulatory system	GO:0003018	false	5.8774921564390706e-21	20.23080794177214	272	280	35	21017	P08588,P01019,P30556,P05305,P29474,P01160,P01375,P04179,P13945,P41595,P02741,P25101,P01185,P18825,P35354,P24530,P30518,P08294,O75116,P35318,P07550,P01308,P05556,Q9BYF1,P00441,P32418,P08253,P50052,P42892,P28223,O60895,P35348,Q15389,P20020,P01137
GO:BP	cell development	GO:0048468	false	6.4765577855791715e-21	20.188655755229448	2833	280	105	21017	P05305,Q16665,P05231,P01375,P04179,P41595,P63000,P25101,Q02297,P01584,P00797,Q15848,Q96EB6,P37231,Q16236,P24530,O60603,P04141,P49841,P01579,P09919,P45379,P61296,O75116,P35318,P49327,P02743,P05019,P01308,P05556,P08473,P35558,O15530,Q9UBU3,P26678,Q9UMR3,P00441,Q06945,P04637,P50461,P42574,Q9H7Z6,P32418,P22301,P04626,Q16552,P08253,Q15063,P04150,P13533,P12883,Q00613,P01303,O00300,P78536,P09874,P09429,…
GO:BP	locomotion	GO:0040011	false	7.315351276996471e-21	20.135764814583336	1238	280	68	21017	P01019,P30556,P05305,Q16665,P05231,P29474,P01375,P13500,P09601,P04179,O14793,P63000,Q02297,P01584,P48736,Q15848,Q96EB6,P37231,Q16236,P35354,P05121,P24530,P04141,P01579,P10145,O75116,P04792,P05019,P01308,P05556,P17931,O15530,Q9UBU3,P27797,P22301,P08253,Q15063,P01033,P50052,P78536,P09429,Q99571,P10415,P49238,Q15303,P08887,P49763,P08173,P50281,P08138,O15294,O00574,Q96FZ5,Q16539,P27487,P17302,Q15389,…
GO:BP	negative regulation of developmental process	GO:0051093	false	9.487570967270343e-21	20.022844962550625	928	280	59	21017	P08588,Q16665,P05231,P29474,P01375,P04179,O14793,P13945,P02741,P01584,P01270,Q15848,Q99988,Q96EB6,P37231,Q16236,P05121,P01236,P24530,O60603,P49841,P01579,P02753,P47989,P61296,O75116,P07550,Q13145,P02743,P05019,P05556,Q9UBU3,P00441,Q06945,P04637,P27797,P04626,O00300,Q12983,P09874,P09429,P10415,O95069,P48023,P08138,Q15648,O15294,O94826,P01034,O15123,P01583,Q15911,P42338,Q9P283,Q07869,P60709,P01137,…
GO:BP	cellular response to growth factor stimulus	GO:0071363	false	1.30898051650188e-20	19.883066817649926	682	280	51	21017	P01019,P05305,Q16665,P13500,O14793,P29279,P01584,Q99988,Q96EB6,P37231,P10145,P47989,P04040,O60543,Q13145,P04792,P05556,O15530,Q9UMR3,P04637,P42574,Q9ULZ1,P22301,P04626,Q15063,P04150,P05771,P50052,P78536,P09874,P07101,P49238,Q15303,P49763,O60895,P01100,P08138,Q15648,O15294,Q14457,Q16539,O15123,P42336,P42338,O00329,P19174,Q07869,P01137,O00206,Q9GZV9,O75312
GO:BP	positive regulation of cell migration	GO:0030335	false	1.4770126995140806e-20	19.830615770561323	542	280	46	21017	P01019,P05305,Q16665,P05231,P29474,P01375,P09601,P04179,O14793,P63000,P01584,P48736,Q96EB6,Q16236,P35354,P05121,P04141,P01579,P10145,O75116,P04792,P05019,P01308,P05556,P17931,O15530,P27797,P08253,Q15063,P78536,P09429,Q99571,P10415,P49238,P08887,P49763,P50281,Q15389,P01583,P42338,O00329,P19174,Q9P283,P25106,P01137,O00206
GO:BP	negative regulation of signaling	GO:0023057	false	1.6189164492894256e-20	19.79077556418602	1407	280	72	21017	P01019,P05305,Q16665,P05231,P29474,P01160,P01375,P09601,P04179,O14793,P41595,Q02297,P01584,P01185,Q15848,Q99988,Q96EB6,P37231,Q16236,P35354,P05121,P04141,P49841,P10145,P47989,O60543,P35318,Q13145,P04792,P05019,P01308,P05556,P17931,O15530,Q9UBU3,Q9UMR3,Q9BYF1,P04637,P27797,Q9ULZ1,P22301,Q9NTG7,P05771,P50052,P78536,P09874,O60313,P10415,P49238,P28223,P49407,Q07812,Q14249,P68106,P15018,P50281,P08138,…
GO:BP	negative regulation of cell communication	GO:0010648	false	1.6189164492894256e-20	19.79077556418602	1407	280	72	21017	P01019,P05305,Q16665,P05231,P29474,P01160,P01375,P09601,P04179,O14793,P41595,Q02297,P01584,P01185,Q15848,Q99988,Q96EB6,P37231,Q16236,P35354,P05121,P04141,P49841,P10145,P47989,O60543,P35318,Q13145,P04792,P05019,P01308,P05556,P17931,O15530,Q9UBU3,Q9UMR3,Q9BYF1,P04637,P27797,Q9ULZ1,P22301,Q9NTG7,P05771,P50052,P78536,P09874,O60313,P10415,P49238,P28223,P49407,Q07812,Q14249,P68106,P15018,P50281,P08138,…
GO:BP	regulation of cell migration	GO:0030334	false	1.6354756893843904e-20	19.78635590708451	938	280	59	21017	P01019,P05305,Q16665,P05231,P29474,P01375,P13500,P09601,P04179,O14793,P63000,P01584,P48736,Q15848,Q96EB6,P37231,Q16236,P35354,P05121,P04141,P01579,P10145,O75116,P04792,P05019,P01308,P05556,P17931,O15530,P27797,P08253,Q15063,P01033,P50052,P78536,P09429,Q99571,P10415,P49238,Q15303,P08887,P49763,P50281,P08138,O15294,P27487,P17302,Q15389,O15123,P01583,P02545,P42338,O00329,P19174,Q9P283,P25106,P01137,…
GO:BP	positive regulation of MAPK cascade	GO:0043410	false	1.7065479270112338e-20	19.767881510406596	465	280	43	21017	P05305,P05231,P01375,P13500,P13945,P41595,P29279,P01275,Q02297,P01584,P48736,Q99988,P18825,Q9NPH5,P47989,P61296,O75116,P07550,Q9Y5S8,P05019,P01308,Q9UBU3,O14733,P00441,P04626,P16050,P09429,Q15303,P28223,P08887,P49407,P15018,P35348,P01241,Q15389,P01583,P25106,P31391,P01137,O00206,P30988,Q9GZV9,Q9HBW0
GO:BP	positive regulation of phosphate metabolic process	GO:0045937	false	3.4523756342765263e-20	19.461881957157807	667	280	50	21017	Q9UBK2,P01019,P05305,Q16665,P05231,P29474,P01375,P41595,P63000,P01275,Q02297,P01584,P48736,P01185,P01270,Q15848,Q96EB6,P18825,P35354,Q9NPH5,P24530,P04141,P01579,P09919,O75116,P07550,P05019,P01308,O15530,O14733,P04637,P04626,Q00613,P78536,P04201,P10415,P49238,Q15303,P28223,P08887,P49407,P49763,P15018,P35414,P01241,Q15389,Q07869,P01137,O00206,Q9GZV9
GO:BP	positive regulation of phosphorus metabolic process	GO:0010562	false	3.4523756342765263e-20	19.461881957157807	667	280	50	21017	Q9UBK2,P01019,P05305,Q16665,P05231,P29474,P01375,P41595,P63000,P01275,Q02297,P01584,P48736,P01185,P01270,Q15848,Q96EB6,P18825,P35354,Q9NPH5,P24530,P04141,P01579,P09919,O75116,P07550,P05019,P01308,O15530,O14733,P04637,P04626,Q00613,P78536,P04201,P10415,P49238,Q15303,P28223,P08887,P49407,P49763,P15018,P35414,P01241,Q15389,Q07869,P01137,O00206,Q9GZV9
GO:BP	cardiac muscle tissue development	GO:0048738	false	4.4913851939282116e-20	19.34761969701394	229	280	32	21017	P05305,P01160,P25101,Q02297,Q9NPH5,P02753,P45379,P05019,P05556,P26678,Q9UMR3,Q92736,Q14524,P50461,P27797,P32418,P13533,P12883,Q15303,O95069,Q15648,O94826,Q16539,P35348,P17302,P02545,Q14896,Q07869,P01137,P19429,Q8WZ42,O94788
GO:BP	positive regulation of molecular function	GO:0044093	false	5.0139276122251246e-20	19.299821940389393	959	280	59	21017	Q9UBK2,P08588,P01019,P30556,P05305,Q16665,P05231,P29474,P01160,P01375,P13500,P13945,P41595,P25101,Q02297,P01584,P48736,Q15848,Q96EB6,P37231,P18825,Q9NPH5,P27169,O60603,P49841,P01579,P30518,P45379,P61296,O75116,P07550,Q13145,P05019,P01308,P05556,O14983,O15530,O14733,Q92736,P00441,P22301,P58546,P04626,Q9NTG7,Q00613,P50052,P78536,P09429,O75052,Q9NQB0,Q16539,P01241,P43220,Q15389,Q14896,P23297,O00206,…
GO:BP	secretion	GO:0046903	false	8.028336837461257e-20	19.09537441451267	968	280	59	21017	P01019,P30556,P05305,Q16665,P05231,P01375,P01275,Q02297,P01584,P48736,P01185,P00797,Q15848,P37231,P18825,P35354,P35228,P01236,P24530,Q9HD89,O60603,P04141,P01579,P01189,P02753,P47989,Q9UBX5,P05019,P01308,O15530,Q9UBU3,Q06945,Q9ULZ1,Q9NTG7,P05771,Q99571,Q9Y5Q5,Q15303,P28223,P30626,Q08345,P63167,P43681,P68106,O15392,P15018,Q15648,P55851,Q9NQB0,Q9HCU4,P17302,P43220,P01583,O00329,P31391,P01137,O00206,…
GO:BP	regulation of protein phosphorylation	GO:0001932	false	8.148628220631317e-20	19.08891549633409	901	280	57	21017	P01019,P05305,P05231,P01160,P01375,P41595,P63000,P01275,Q02297,P01584,P48736,P01185,Q15848,Q96EB6,P37231,P18825,P35354,Q9NPH5,P24530,P04141,P01579,P47989,P09919,O75116,P07550,P04792,P05019,P01308,O15530,P31323,O14733,P00441,P04637,P32418,P04626,Q00613,P50148,P78536,P04201,P10415,P49238,Q15303,P28223,P08887,P49407,P49763,Q07812,P15018,P35414,P01241,Q15389,P42336,P60709,P01137,O00206,Q8WZ42,Q9GZV9
GO:BP	regulation of vasculature development	GO:1901342	false	9.303635117356416e-20	19.031347330698576	295	280	35	21017	Q16665,P05231,P29474,P01375,P09601,P01584,P48736,Q96EB6,P37231,P04839,Q16236,P05121,P01236,P10145,O75116,P35318,P04792,P05556,O15530,Q9UBU3,P22301,P04626,P05771,P49238,P49763,O60895,P48023,P35414,O15123,P01583,P42338,O00329,P19174,P23297,P01137
GO:BP	regulation of locomotion	GO:0040012	false	1.0281508586064146e-19	18.987943157467708	1042	280	61	21017	P01019,P05305,Q16665,P05231,P29474,P01375,P13500,P09601,P04179,O14793,P63000,P01584,P48736,Q15848,Q96EB6,P37231,Q16236,P35354,P05121,P04141,P01579,P10145,O75116,P04792,P05019,P01308,P05556,P17931,O15530,Q9UBU3,P27797,P08253,Q15063,P01033,P50052,P78536,P09429,Q99571,P10415,P49238,Q15303,P08887,P49763,P08173,P50281,P08138,O15294,P27487,P17302,Q15389,O15123,P01583,P02545,P42338,O00329,P19174,Q9P283,…
GO:BP	muscle adaptation	GO:0043500	false	1.1539674210993218e-19	18.93780645204382	106	280	24	21017	P01019,P05305,P29474,P01160,P09601,O14793,P01584,P37231,P50440,P61296,O75116,P05019,Q14524,P58546,P13533,P12883,P09874,Q99571,P15172,Q14457,O94826,P35348,P02545,Q07869
GO:BP	phosphorylation	GO:0016310	false	1.1681120792321371e-19	18.932515485085947	1575	280	75	21017	P01019,P05305,P05231,P01160,P01375,P13500,P41595,P63000,P01275,Q02297,P01584,P48736,P01185,Q15848,Q96EB6,P37231,P18825,P35354,Q9NPH5,P24530,O60603,P04141,P49841,P01579,P47989,P09919,O75116,P07550,P04792,P05019,P01308,P35558,O15530,P31323,O14733,P00441,P04637,P32418,P04626,Q00613,P05771,P50148,P78536,P04201,P10415,P49238,Q15303,P28223,P08887,P49407,P49763,Q07812,Q08345,P63167,O15392,P15018,P15172,…
GO:BP	positive regulation of cell motility	GO:2000147	false	1.2088757130933231e-19	18.917618347520033	570	280	46	21017	P01019,P05305,Q16665,P05231,P29474,P01375,P09601,P04179,O14793,P63000,P01584,P48736,Q96EB6,Q16236,P35354,P05121,P04141,P01579,P10145,O75116,P04792,P05019,P01308,P05556,P17931,O15530,P27797,P08253,Q15063,P78536,P09429,Q99571,P10415,P49238,P08887,P49763,P50281,Q15389,P01583,P42338,O00329,P19174,Q9P283,P25106,P01137,O00206
GO:BP	regulation of catalytic activity	GO:0050790	false	1.524519455533564e-19	18.81686702890637	1015	280	60	21017	P08588,P01019,P30556,P05305,Q16665,P29474,P01160,P01375,P13945,P41595,P25101,Q02297,P01584,P48736,Q15848,Q96EB6,P37231,P18825,Q9NPH5,P05121,P24530,P49841,P01579,P30518,O75116,P07550,P02743,P04792,P02654,P05019,P01308,P05556,O15530,P26678,P31323,O14733,P00441,P04637,P32418,P04626,Q9NTG7,P01033,P50052,P50148,P78536,P09874,P09429,P00738,O75052,Q16539,P01034,P01241,P43220,Q15389,P60709,P23297,O00206,…
GO:BP	regulation of phosphorylation	GO:0042325	false	2.276552821669091e-19	18.64272226853028	954	280	58	21017	P01019,P05305,P05231,P01160,P01375,P41595,P63000,P01275,Q02297,P01584,P48736,P01185,Q15848,Q96EB6,P37231,P18825,P35354,Q9NPH5,P24530,P04141,P01579,P47989,P09919,O75116,P07550,P04792,P05019,P01308,O15530,P31323,O14733,P00441,P04637,P32418,P04626,Q00613,P50148,P78536,P04201,P10415,P49238,Q15303,P28223,P08887,P49407,P49763,Q07812,P63167,P15018,P35414,P01241,Q15389,P42336,P60709,P01137,O00206,Q8WZ42,…
GO:BP	regulation of cellular localization	GO:0060341	false	3.527599227956309e-19	18.45252076111783	997	280	59	21017	P05305,Q16665,P05231,P01375,P25101,P01275,P01584,Q15848,P37231,P35354,P35228,O60603,P49841,P01579,P02753,O75116,P05019,P01308,P05556,P17931,O14983,O15530,Q9UBU3,P26678,Q06945,P50461,P04626,Q9NTG7,P05771,P09874,Q99571,P10415,Q15303,P36873,Q07812,P30626,P63167,P68106,O15392,P50281,P08138,P55851,O15294,O94826,Q9NQB0,Q16539,Q9HCU4,Q9Y2K2,Q15389,P01583,P02545,Q14896,P42336,P60709,P01137,O00206,Q8WZ42,…
GO:BP	positive regulation of locomotion	GO:0040017	false	3.5442816485052963e-19	18.450471773937497	585	280	46	21017	P01019,P05305,Q16665,P05231,P29474,P01375,P09601,P04179,O14793,P63000,P01584,P48736,Q96EB6,Q16236,P35354,P05121,P04141,P01579,P10145,O75116,P04792,P05019,P01308,P05556,P17931,O15530,P27797,P08253,Q15063,P78536,P09429,Q99571,P10415,P49238,P08887,P49763,P50281,Q15389,P01583,P42338,O00329,P19174,Q9P283,P25106,P01137,O00206
GO:BP	regulation of systemic arterial blood pressure	GO:0003073	false	3.864920316673384e-19	18.412859455532406	98	280	23	21017	P08588,P01019,P30556,P05305,P29474,P01160,P01375,P04179,P13945,P01185,P00797,P24530,P30518,P35318,P07550,Q9Y5S8,Q9BYF1,Q15063,P50052,Q9Y5Q5,P42892,P35348,P19429
GO:BP	regulation of cell motility	GO:2000145	false	4.098579678026555e-19	18.387366617637042	1000	280	59	21017	P01019,P05305,Q16665,P05231,P29474,P01375,P13500,P09601,P04179,O14793,P63000,P01584,P48736,Q15848,Q96EB6,P37231,Q16236,P35354,P05121,P04141,P01579,P10145,O75116,P04792,P05019,P01308,P05556,P17931,O15530,P27797,P08253,Q15063,P01033,P50052,P78536,P09429,Q99571,P10415,P49238,Q15303,P08887,P49763,P50281,P08138,O15294,P27487,P17302,Q15389,O15123,P01583,P02545,P42338,O00329,P19174,Q9P283,P25106,P01137,…
GO:BP	regulation of cellular process	GO:0050794	false	5.087808973714414e-19	18.293469203023783	11876	280	234	21017	Q9UBK2,P08588,P01019,P30556,P05305,Q16665,P05231,P29474,P01160,P01375,P13500,P09601,P04179,O14793,P13945,P41595,P63000,P02741,P29279,P25101,P02768,P01275,Q02297,P01584,P08235,P48736,P01185,P01270,P00797,Q15848,Q99988,Q96EB6,P37231,Q13522,P18825,P04839,Q16236,P35354,Q9NPH5,Q96RP3,P35228,P05121,P01236,P24530,P04275,Q9HD89,O60603,P04141,P34913,P49841,P01579,P10145,P01189,P30518,P02753,P47989,P09919,…
GO:BP	regulation of angiogenesis	GO:0045765	false	5.321506545554509e-19	18.273965399322115	289	280	34	21017	Q16665,P05231,P29474,P01375,P09601,P01584,P48736,Q96EB6,P37231,P04839,Q16236,P05121,P01236,P10145,O75116,P35318,P04792,P05556,O15530,Q9UBU3,P22301,P04626,P05771,P49238,P49763,O60895,P48023,P35414,O15123,P01583,P42338,O00329,P19174,P23297
GO:BP	regulation of apoptotic signaling pathway	GO:2001233	false	5.43846414266776e-19	18.264523730548163	380	280	38	21017	P01019,Q16665,P29474,P01375,P09601,P04179,Q02297,P01584,P01185,Q96EB6,Q16236,P35354,P05121,P04141,P49841,Q9Y5S8,P04792,P05019,P01308,P17931,P00441,P04637,P22301,P08253,P50052,P09874,O60313,P10415,P49238,Q07812,P08138,Q14457,Q9NQB0,P01583,P02545,P42338,P25106,O00206
GO:BP	muscle hypertrophy	GO:0014896	false	7.20446110484166e-19	18.14239849895082	88	280	22	21017	P01019,P05305,P01160,O14793,P41595,P37231,P61296,O75116,P05019,Q92736,P50461,P58546,P13533,P12883,P09874,Q99571,Q14457,O94826,P35348,P02545,Q07869,Q8WZ42
GO:BP	regulation of protein modification process	GO:0031399	false	1.188130897637639e-18	17.92513571003656	1166	280	63	21017	P01019,P05305,Q16665,P05231,P01160,P01375,P41595,P63000,P01275,Q02297,P01584,P48736,P01185,Q15848,Q96EB6,P37231,P18825,P35354,Q9NPH5,P24530,P04141,P49841,P01579,P47989,P09919,O75116,P07550,P04792,P05019,P01308,O15530,P31323,O14733,P00441,Q06945,P04637,P32418,P04626,Q00613,P50148,P78536,P04201,O00168,P10415,P49238,Q15303,P28223,P08887,P49407,P49763,Q07812,P15018,O15294,O75052,P35414,P01241,Q15389,…
GO:BP	small molecule metabolic process	GO:0044281	false	3.576023365792484e-18	17.446599652179927	1795	280	78	21017	Q9UBK2,P05305,Q16665,P29474,P01160,P01375,P01275,P01584,P01185,P01270,Q15848,Q96EB6,P37231,P35354,Q9NPH5,P35228,P27169,P24530,O60603,O75390,P34913,P01579,P02753,P47989,P50440,Q13085,P16219,P04040,P35318,P49327,Q9Y5S8,P36969,P02654,P05019,P01308,P08473,P53396,P35558,Q9UBU3,P31323,P00441,P04637,Q9H5J4,P04150,P13533,P12883,P05771,P16050,O00767,P09874,P04201,O60313,P07101,P55916,P28223,P15538,P18054,…
GO:BP	regulation of secretion	GO:0051046	false	4.109595490099905e-18	17.386200923881393	621	280	46	21017	P01019,P30556,P05305,Q16665,P05231,P01375,P01275,Q02297,P01584,P01185,P00797,Q15848,P37231,P18825,P35228,P01236,Q9HD89,O60603,P01579,P01189,P02753,P05019,P01308,O15530,Q9UBU3,Q06945,Q9NTG7,P05771,Q99571,Q9Y5Q5,P28223,P30626,P63167,P43681,P68106,O15392,P15018,P55851,Q9NQB0,P17302,P01583,P31391,P01137,O00206,Q8WZ42,Q9GZV9
GO:BP	cardiac muscle hypertrophy	GO:0003300	false	4.950741743418537e-18	17.305329728149147	83	280	21	21017	P01019,P05305,P01160,P41595,P37231,P61296,O75116,P05019,Q92736,P50461,P58546,P13533,P12883,P09874,Q99571,Q14457,O94826,P35348,P02545,Q07869,Q8WZ42
GO:BP	regulation of metabolic process	GO:0019222	false	8.352549401293313e-18	17.07818094704025	7076	280	171	21017	Q9UBK2,P08588,P01019,P30556,P05305,Q16665,P05231,P29474,P01160,P01375,P13500,P09601,P04179,O14793,P13945,P41595,P63000,P02741,P29279,P01275,Q02297,P01584,P08235,P48736,P01185,P01270,Q15848,Q96EB6,P37231,P18825,P04839,Q16236,P35354,Q9NPH5,P35228,P05121,P01236,P24530,O60603,P04141,P34913,P49841,P01579,P10145,P01189,P30518,P02753,P47989,P09919,P50440,P48552,P61296,O75116,Q9UBX5,O60543,P35318,P07550,…
GO:BP	enzyme-linked receptor protein signaling pathway	GO:0007167	false	9.512326199966908e-18	17.02171326515802	959	280	56	21017	P01019,Q16665,P01160,O14793,P63000,P29279,Q02297,P01584,Q15848,Q99988,Q96EB6,P37231,P49841,P47989,O60543,P07550,Q13145,P04792,P05019,P01308,P05556,O15530,Q9UBU3,P00750,Q9UMR3,P04637,P50461,P42574,Q9ULZ1,P04626,P08253,P05771,P50052,P78536,P09874,Q15303,P49763,Q08345,P01100,P48023,P15018,P08138,O15294,Q14457,Q16539,P01241,Q15389,O15123,P42336,P42338,O00329,P19174,Q07869,Q7Z6G8,P01137,Q9GZV9
GO:BP	regulation of hormone levels	GO:0010817	false	1.0635738774867543e-17	16.97323233794697	548	280	43	21017	P01019,P30556,P05305,Q16665,P05231,P01375,P01275,P01584,P00797,Q15848,P37231,P35228,P24530,Q9HD89,P01579,P01189,P02753,P35318,P01308,P08473,Q9UBU3,Q9BYF1,Q06945,Q9NTG7,P04150,P05771,Q9Y5Q5,P42892,P30626,P63167,P15538,P55073,P68106,O15392,P15018,Q15648,P55851,Q9NQB0,P27487,P17302,P43220,Q9GZV9,O94788
GO:BP	striated muscle hypertrophy	GO:0014897	false	1.1193889183035152e-17	16.951018996824907	86	280	21	21017	P01019,P05305,P01160,P41595,P37231,P61296,O75116,P05019,Q92736,P50461,P58546,P13533,P12883,P09874,Q99571,Q14457,O94826,P35348,P02545,Q07869,Q8WZ42
GO:BP	regulation of response to external stimulus	GO:0032101	false	1.2183444774605402e-17	16.914229900940846	1071	280	59	21017	P01019,P30556,P05305,P05231,P29474,P01375,P13500,O14793,P63000,P01584,P48736,Q15848,P37231,Q16236,P35354,P05121,P24530,O60603,P01579,P10145,P02743,P04792,P05019,P01308,O15530,Q9UBU3,P00750,Q9BYF1,P00441,P27797,P42574,P22301,Q16552,P16050,P78536,P09874,P09429,P04201,Q99571,P49238,P08887,P49763,P68106,P18054,P22894,P15172,Q15648,Q15835,Q14457,O94826,Q9C0K1,Q16539,P27487,O15123,P19174,Q9P283,Q07869,…
GO:BP	cellular response to lipid	GO:0071396	false	1.3022975450047527e-17	16.88528977814078	609	280	45	21017	P05305,P05231,P29474,P01375,P13500,O14793,P01584,P08235,Q96EB6,P37231,P35228,P05121,P24530,O60603,P04141,P49841,P10145,P09919,Q13085,P48552,P61296,O75116,P13637,P35558,O14733,P27797,P22301,P08253,P04150,Q00613,P09874,P09429,P49238,P01100,P22894,P15172,Q15648,Q16539,P01583,Q07869,P31391,P01137,O00206,Q9GZV9,O94788
GO:BP	negative regulation of signal transduction	GO:0009968	false	1.4178468437975728e-17	16.848370679227656	1300	280	65	21017	P01019,Q16665,P05231,P29474,P01160,P01375,P09601,P04179,O14793,P41595,Q02297,P01584,P01185,Q15848,Q99988,Q96EB6,P37231,Q16236,P35354,P05121,P04141,P49841,P10145,P47989,O60543,P35318,Q13145,P04792,P05019,P01308,P05556,P17931,O15530,Q9UMR3,Q9BYF1,P04637,P27797,Q9ULZ1,P22301,Q9NTG7,P05771,P50052,P78536,P09874,O60313,P10415,P49238,P49407,Q07812,Q14249,P15018,P50281,P08138,O15294,Q9C0K1,Q9NQB0,Q16539,…
GO:BP	positive regulation of cell differentiation	GO:0045597	false	1.5712479880692295e-17	16.803755265405265	866	280	53	21017	P01019,P30556,P05305,Q16665,P05231,P01375,P04179,P29279,Q02297,P01584,Q15848,Q96EB6,P37231,P18825,P35354,P05121,O60603,P04141,P49841,P01579,P09919,P35318,Q13145,P05019,P01308,P05556,P08473,P35558,Q9UMR3,Q06945,P50461,P22301,Q16552,Q00613,P09874,P09429,P10415,P49238,P28223,P08887,P36873,O60895,P01100,P15018,P50281,P15172,Q15648,Q9NQB0,Q16539,P17302,Q15911,P60709,P01137
GO:BP	negative regulation of cell population proliferation	GO:0008285	false	1.7308524069070615e-17	16.761739963666297	705	280	48	21017	Q9UBK2,P05231,P29474,P01375,P13500,P09601,P04179,O14793,P02741,P01584,Q15848,P37231,P35354,Q9NPH5,P01236,O60603,P01579,P10145,P30518,P02753,P47989,P35318,Q9UBU3,Q9BYF1,Q06945,P04637,P42574,Q9ULZ1,P22301,P04626,P10415,Q15303,O95069,Q07812,Q08345,P02794,P15018,P15172,P08138,Q15648,Q14457,P35348,P01583,P02545,P25106,P31391,P01137,O94788
GO:BP	muscle tissue development	GO:0060537	false	2.022297407997227e-17	16.694154974781622	421	280	38	21017	Q9UBK2,P05305,P01160,O14793,P25101,Q02297,Q9NPH5,P02753,P45379,P05019,P05556,P26678,Q9UMR3,Q92736,Q14524,P50461,P27797,P32418,P58546,P13533,P12883,P10415,Q15303,O95069,P01100,P15172,Q15648,O94826,Q16539,P35348,P17302,P02545,Q14896,Q07869,P01137,P19429,Q8WZ42,O94788
GO:BP	defense response	GO:0006952	false	2.4355996828431232e-17	16.613394091170107	1809	280	77	21017	P01019,P30556,P05305,Q16665,P05231,P01375,P13500,P09601,P63000,P02741,P01584,P48736,Q15848,P37231,P04839,Q16236,P35354,Q9NPH5,P35228,P05121,P24530,O60603,P01579,P10145,P78380,P00746,P35318,P49327,Q9Y5S8,P02743,P05019,P01308,P05556,P17931,O15530,Q9UBU3,Q9BYF1,P00441,P04637,P50461,P42574,P22301,Q16552,P04150,Q00613,P01033,P50052,P16050,Q12983,P78536,P09874,P09429,P00738,P04201,P10415,P49238,P08887,…
GO:BP	cell surface receptor protein tyrosine kinase signaling pathway	GO:0007169	false	2.4888401995375783e-17	16.604002987154757	619	280	45	21017	P01019,Q16665,O14793,P63000,P29279,Q02297,P01584,Q15848,Q99988,Q96EB6,P49841,P47989,P07550,P04792,P05019,P01308,P05556,O15530,Q9UBU3,P00750,P50461,P42574,Q9ULZ1,P04626,P08253,P05771,P50052,P78536,Q15303,P49763,Q08345,P48023,P08138,O15294,Q16539,P01241,Q15389,O15123,P42336,P42338,O00329,P19174,Q7Z6G8,P01137,Q9GZV9
GO:BP	striated muscle tissue development	GO:0014706	false	2.489630751309651e-17	16.60386506035814	398	280	37	21017	P05305,P01160,O14793,P25101,Q02297,Q9NPH5,P02753,P45379,P05019,P05556,P26678,Q9UMR3,Q92736,Q14524,P50461,P27797,P32418,P58546,P13533,P12883,P10415,Q15303,O95069,P01100,P15172,Q15648,O94826,Q16539,P35348,P17302,P02545,Q14896,Q07869,P01137,P19429,Q8WZ42,O94788
GO:BP	cell-cell signaling	GO:0007267	false	2.697762892347718e-17	16.568996223333542	1316	280	65	21017	P01019,P30556,P05305,Q16665,P05231,P01375,P13500,P41595,P01275,P01584,P01185,P01270,P00797,Q15848,Q99988,P37231,P18825,P35354,P35228,P24530,Q9HD89,P49841,P01579,P01189,P02753,P07550,P01308,P05556,P08473,Q9UBU3,P00750,P31323,Q92736,Q14524,Q06945,Q16552,Q9NTG7,P04150,O14958,P05771,P50148,P01303,Q99571,P07101,P49238,P28223,P49763,P30626,P63167,P08173,P43681,P68106,O15392,P48023,P15018,P08138,P55851,…
GO:BP	endothelial cell migration	GO:0043542	false	3.0485216432324684e-17	16.51591071732139	220	280	29	21017	P01019,P05305,Q16665,P29474,P01375,P09601,P63000,P48736,Q96EB6,P37231,Q16236,P35354,O75116,P04792,P05556,O15530,P27797,P50052,P78536,P09429,Q99571,P27487,Q15389,O15123,P42336,P42338,O00329,P19174,P01137
GO:BP	regulation of systemic arterial blood pressure mediated by a chemical signal	GO:0003044	false	3.3552276333483135e-17	16.47427801005432	47	280	17	21017	P08588,P01019,P30556,P05305,P29474,P04179,P13945,P00797,P24530,P30518,P07550,Q9Y5S8,Q9BYF1,P50052,Q9Y5Q5,P42892,P35348
GO:BP	positive regulation of protein phosphorylation	GO:0001934	false	3.609835895033123e-17	16.442512540892547	595	280	44	21017	P01019,P05305,P05231,P01375,P41595,P63000,P01275,Q02297,P01584,P48736,P01185,Q15848,Q96EB6,P18825,P35354,Q9NPH5,P24530,P04141,P01579,P09919,O75116,P07550,P05019,P01308,O15530,O14733,P04637,P04626,Q00613,P78536,P10415,P49238,Q15303,P28223,P08887,P49407,P49763,P15018,P35414,P01241,Q15389,P01137,O00206,Q9GZV9
GO:BP	cellular response to peptide hormone stimulus	GO:0071375	false	3.9353356362343667e-17	16.405018221691613	307	280	33	21017	P01019,P30556,P05305,O14793,P25101,P01275,P01584,Q15848,Q99988,Q96EB6,P37231,Q16236,P49841,O75116,P01308,P35558,O15530,Q9UBU3,P50461,Q00613,P05771,P50052,P09874,P04201,P15538,P01100,P55851,O15294,P01241,P43220,P20020,P42336,P01137
GO:BP	positive regulation of vasculature development	GO:1904018	false	5.069970541299402e-17	16.294994564096307	168	280	26	21017	Q16665,P29474,P09601,P01584,Q96EB6,P04839,Q16236,P05121,P10145,P35318,P04792,P05556,O15530,Q9UBU3,P22301,P05771,P49238,P49763,O60895,P35414,O15123,P01583,O00329,P19174,P23297,P01137
GO:BP	regulation of endothelial cell migration	GO:0010594	false	5.069970541299402e-17	16.294994564096307	168	280	26	21017	P01019,P05305,Q16665,P29474,P01375,P09601,P63000,P48736,Q96EB6,P37231,Q16236,P35354,O75116,P04792,O15530,P27797,P50052,P78536,P09429,Q99571,Q15389,O15123,P42338,O00329,P19174,P01137
GO:BP	regulation of protein localization	GO:0032880	false	5.640218278289482e-17	16.248704088353133	891	280	53	21017	P05305,Q16665,P05231,P01375,P25101,P01275,P01584,Q15848,P37231,P35354,P35228,O60603,P49841,P01579,P02753,O75116,P05019,P01308,P05556,P17931,O15530,Q9UBU3,Q06945,P50461,P04626,Q9NTG7,P05771,P09874,P10415,Q15303,P30626,P63167,P68106,O15392,P50281,P08138,P55851,O15294,O94826,Q9NQB0,Q16539,Q9HCU4,Q9Y2K2,Q15389,P01583,P02545,P42336,P60709,P01137,O00206,Q8WZ42,O75312,O95817
GO:BP	positive regulation of endothelial cell migration	GO:0010595	false	5.908723991204544e-17	16.228506296345675	106	280	22	21017	P01019,P05305,Q16665,P29474,P09601,P63000,P48736,Q96EB6,Q16236,P35354,O75116,P04792,O15530,P27797,P78536,P09429,Q99571,Q15389,P42338,O00329,P19174,P01137
GO:BP	nitric oxide metabolic process	GO:0046209	false	7.73149000487838e-17	16.111736801225483	81	280	20	21017	P05305,P29474,P01375,P04179,P63000,P01584,P35354,P35228,O60603,P01579,O75116,P22301,P50052,Q99571,P49238,P63167,O75052,P42338,Q07869,O00206
GO:BP	regulation of cellular component organization	GO:0051128	false	8.451142443973689e-17	16.073084578201037	2398	280	89	21017	Q9UBK2,P01019,P30556,P05305,P05231,P01375,P13500,O14793,P63000,P29279,Q02297,P01584,P01185,Q15848,Q99988,Q96EB6,P37231,Q16236,P05121,O60603,P04141,P49841,P01579,P09919,O75116,P60981,P07550,Q9Y5S8,P02654,P05019,P01308,P05556,P17931,Q9UBU3,O14733,Q9BYF1,P00441,P04637,P27797,Q9ULZ1,P22301,P58546,P04626,Q16552,Q00613,P03956,P50052,P16050,Q12983,P78536,P09874,P09429,O60313,P10415,P49407,Q07812,Q08345,…
GO:BP	reactive nitrogen species metabolic process	GO:2001057	false	1.0104800863959196e-16	15.995472240737083	82	280	20	21017	P05305,P29474,P01375,P04179,P63000,P01584,P35354,P35228,O60603,P01579,O75116,P22301,P50052,Q99571,P49238,P63167,O75052,P42338,Q07869,O00206
GO:BP	muscle structure development	GO:0061061	false	1.5096274018331408e-16	15.821130229723808	679	280	46	21017	P05305,P01375,P04179,O14793,P25101,Q02297,Q99988,Q96EB6,Q9NPH5,P24530,P45379,P35318,P05019,P05556,Q9UMR3,Q92736,Q06945,P50461,P27797,P42574,P32418,P58546,P13533,P12883,P10415,P30626,O60895,P01100,P15018,P50281,P15172,Q15648,O94826,Q9NQB0,Q16539,P35348,P35414,P17302,P02545,Q14896,Q15911,Q07869,P60709,P01137,P19429,Q8WZ42
GO:BP	inorganic ion homeostasis	GO:0098771	false	1.7244943624866069e-16	15.763338221038522	531	280	41	21017	P01019,P30556,P05305,Q16665,P09601,P04179,P41595,P25101,P01270,P24530,P01579,P13637,O14983,O15530,P26678,Q92736,P00441,P50461,P27797,P32418,O14958,P05771,Q12983,P10415,Q9Y5Q5,P28223,Q07812,P30626,P68106,P02794,P48023,P51178,Q9C0K1,P35414,P01583,P20020,P42338,P19174,P01137,P19429,Q9GZV9
GO:BP	positive regulation of phosphorylation	GO:0042327	false	1.7795567363220966e-16	15.749688161142117	620	280	44	21017	P01019,P05305,P05231,P01375,P41595,P63000,P01275,Q02297,P01584,P48736,P01185,Q15848,Q96EB6,P18825,P35354,Q9NPH5,P24530,P04141,P01579,P09919,O75116,P07550,P05019,P01308,O15530,O14733,P04637,P04626,Q00613,P78536,P10415,P49238,Q15303,P28223,P08887,P49407,P49763,P15018,P35414,P01241,Q15389,P01137,O00206,Q9GZV9
GO:BP	regulation of growth	GO:0040008	false	1.8936888178867136e-16	15.722691385299981	621	280	44	21017	P08588,P01019,P30556,P05305,Q16665,O14793,P13945,Q02297,P01185,Q99988,P37231,P49841,P02753,P07550,P05019,P01308,Q9UBU3,Q9UMR3,P00441,P04637,P58546,P04626,P13533,P05771,P50052,P78536,P10415,Q15303,O95069,Q08345,P55073,P50281,P15172,O94826,Q9C0B1,Q16539,P01241,P17302,P42336,Q9P283,Q07869,Q9HCH3,P01137,O75312
GO:BP	phosphatidylinositol 3-kinase/protein kinase B signal transduction	GO:0043491	false	1.9484043310214036e-16	15.71032091372529	300	280	32	21017	P01019,P05305,P01375,O14793,P41595,P48736,Q99988,Q96EB6,Q9NPH5,P47989,P09919,P04040,P05019,P01308,P05556,O15530,P04626,Q99571,P49238,Q15303,P28223,Q08345,Q14457,Q9NQB0,P01241,Q15389,P42336,P42338,O00329,Q07869,P01137,P30988
GO:BP	regulation of secretion by cell	GO:1903530	false	2.7505501898656493e-16	15.560580425979502	567	280	42	21017	P01019,P30556,P05305,Q16665,P05231,P01375,P01275,P01584,P01185,P00797,Q15848,P37231,P18825,P35228,Q9HD89,O60603,P01579,P01189,P02753,P05019,P01308,O15530,Q9UBU3,Q06945,Q9NTG7,P05771,Q99571,P28223,P30626,P63167,P43681,P68106,O15392,P15018,P55851,Q9NQB0,P17302,P01583,P01137,O00206,Q8WZ42,Q9GZV9
GO:BP	monoatomic cation homeostasis	GO:0055080	false	2.978387876545654e-16	15.526018744571036	598	280	43	21017	P01019,P30556,P05305,Q16665,P09601,P04179,P41595,P25101,P01185,P01270,P24530,P01579,Q9Y5S8,P13637,O14983,O15530,P26678,Q92736,P00441,P50461,P27797,P32418,O14958,P05771,Q12983,P10415,Q9Y5Q5,P28223,Q07812,P30626,P68106,P02794,P48023,P51178,Q9C0K1,P35414,P01583,P20020,P42338,P19174,P01137,P19429,Q9GZV9
GO:BP	regulation of hormone secretion	GO:0046883	false	3.461126989315238e-16	15.460782466077987	261	280	30	21017	P01019,P30556,P05305,Q16665,P05231,P01375,P01275,P01584,P00797,Q15848,P37231,P35228,Q9HD89,P01579,P01189,P02753,P01308,Q9UBU3,Q06945,Q9NTG7,P05771,P30626,P63167,P68106,O15392,P15018,P55851,Q9NQB0,P17302,Q9GZV9
GO:BP	animal organ morphogenesis	GO:0009887	false	3.647014214980183e-16	15.438062543931784	1037	280	56	21017	P01019,P05305,Q16665,P05231,P29474,P01375,P13500,P41595,P29279,P25101,Q02297,P05121,P02753,P45379,P61296,P35318,Q9UMR3,Q92736,Q14524,P00441,Q06945,P04637,P08253,P04150,P13533,P12883,P05771,P50052,O00300,P10415,P07101,Q15303,Q07812,Q08345,P55073,P48023,P15018,P45452,P50281,P08138,Q15648,Q9Y5P4,Q16539,Q9NZW4,P35414,Q9Y2K2,P17302,Q14896,Q07869,P01137,P19429,Q8WZ42,Q9UID3,Q9GZV9,O94788,Q9NYQ6
GO:BP	calcium ion transport	GO:0006816	false	4.345727824128342e-16	15.361937477320765	433	280	37	21017	P05305,P29474,P01160,P13500,P41595,P25101,P01275,P48736,P35354,P24530,P17931,O14983,O15530,P26678,Q92736,Q14524,P32418,O14958,P05771,Q99571,P10415,P28223,Q07812,P30626,O60895,P43681,P68106,P48023,P51178,Q9UQD0,O75052,P35348,P35414,P20020,P19174,P01137,O76090
GO:BP	biological process involved in interspecies interaction between organisms	GO:0044419	false	4.462690519365259e-16	15.35040322976091	1724	280	73	21017	P30556,P05305,Q16665,P05231,P29474,P01375,P13500,P04179,P02741,P01584,P48736,P01185,P00797,Q15848,P37231,P04839,Q16236,P35354,P35228,P05121,P24530,O60603,P04141,P01579,P10145,P09919,P00746,O75116,P35318,P49327,P02743,P04792,P01308,P05556,P17931,P35558,O15530,O14733,Q9BYF1,P04637,P27797,P42574,P22301,Q16552,Q00613,Q12983,P78536,P09874,P09429,P00738,P13591,P10415,P07101,P49238,P28223,P08887,Q07812,…
GO:BP	vasoconstriction	GO:0042310	false	4.659030080500135e-16	15.331704485569583	88	280	20	21017	P01019,P30556,P05305,P41595,P02741,P25101,P01185,P18825,P35354,P24530,P30518,P35318,P05556,Q9BYF1,P32418,P08253,P42892,P28223,P35348,P20020
GO:BP	positive regulation of angiogenesis	GO:0045766	false	4.758109890623363e-16	15.32256553196243	165	280	25	21017	Q16665,P29474,P09601,P01584,Q96EB6,P04839,Q16236,P05121,P10145,P35318,P04792,P05556,O15530,Q9UBU3,P22301,P05771,P49238,P49763,O60895,P35414,O15123,P01583,O00329,P19174,P23297
GO:BP	regulation of anatomical structure size	GO:0090066	false	5.055487214468392e-16	15.296236983622189	518	280	40	21017	P08588,P01019,P30556,P05305,P29474,P01160,P01375,P04179,P13945,P41595,P63000,P02741,P25101,P01185,P18825,P35354,P24530,P49841,P30518,P09919,P08294,O75116,P60981,P35318,P07550,P01308,P05556,Q9BYF1,P00441,P32418,P58546,P08253,P50052,P16050,P42892,P28223,P35348,P20020,P42336,Q9P283
GO:BP	regulation of cytokine production	GO:0001817	false	5.077353807522824e-16	15.29436257240374	765	280	48	21017	P01019,Q16665,P05231,P01375,P09601,P41595,P63000,P02741,P01584,P48736,Q15848,Q96EB6,P04839,P35354,P35228,P05121,O60603,P04141,P01579,P01189,O75116,O60543,Q9Y5S8,P04792,P05019,P01308,Q9UBU3,Q9BYF1,P00441,P42574,P22301,Q16552,Q15063,P78536,P09429,P49238,P08887,P49407,P22894,O94826,Q16539,Q15389,P01583,P20020,O00329,Q07869,P01137,O00206
GO:BP	export from cell	GO:0140352	false	5.083686037639784e-16	15.293821278796816	901	280	52	21017	P01019,P30556,P05305,Q16665,P05231,P01160,P01375,P01275,P01584,P48736,P01185,P00797,Q15848,P37231,P18825,P35354,P35228,P24530,Q9HD89,O60603,P01579,P01189,P02753,P05019,P01308,P13637,O15530,Q9UBU3,Q06945,P32418,Q9NTG7,P05771,Q99571,O00168,P28223,P30626,P63167,P43681,P68106,O15392,P15018,P55851,Q9NQB0,P17302,P43220,P01583,P20020,O00329,P01137,O00206,Q8WZ42,Q9GZV9
GO:BP	monoatomic ion homeostasis	GO:0050801	false	5.5677182335598295e-16	15.254322751254263	608	280	43	21017	P01019,P30556,P05305,Q16665,P09601,P04179,P41595,P25101,P01185,P01270,P24530,P01579,Q9Y5S8,P13637,O14983,O15530,P26678,Q92736,P00441,P50461,P27797,P32418,O14958,P05771,Q12983,P10415,Q9Y5Q5,P28223,Q07812,P30626,P68106,P02794,P48023,P51178,Q9C0K1,P35414,P01583,P20020,P42338,P19174,P01137,P19429,Q9GZV9
GO:BP	regulation of anatomical structure morphogenesis	GO:0022603	false	5.906891209670782e-16	15.228641027698973	835	280	50	21017	P01019,P05305,Q16665,P05231,P29474,P01375,P13500,P09601,P63000,P01584,P48736,Q96EB6,P37231,P04839,Q16236,P05121,P01236,P49841,P10145,O75116,P35318,Q13145,P04792,P05556,O15530,Q9UBU3,P22301,P04626,P05771,P50052,O00300,Q12983,P49238,P49763,O60895,P48023,P15018,P08138,P01034,P35414,P17302,O15123,P01583,P42338,O00329,P19174,Q9P283,Q9HCH3,P23297,P01137
GO:BP	response to metal ion	GO:0010038	false	6.190393943080951e-16	15.208281712553013	360	280	34	21017	P05305,Q16665,P09601,P04179,P01270,P04839,Q16236,P35354,P08294,P45379,P04040,Q92736,Q14524,P27797,P42574,O14958,Q00613,P16050,O00300,Q12983,P09874,Q99571,P10415,P07101,P15538,P01100,P55851,Q14457,Q9C0K1,P01583,Q9HCH3,Q8WZ42,Q99726,Q9GZV9
GO:BP	growth	GO:0040007	false	6.372656370490661e-16	15.195679499129305	941	280	53	21017	P08588,P01019,P30556,P05305,Q16665,O14793,P13945,P25101,Q02297,P01185,Q99988,P37231,P49841,P02753,P35318,P07550,P05019,P01308,P05556,Q9UBU3,Q9UMR3,P00441,P04637,P58546,P04626,Q15063,P13533,P05771,P50052,P78536,P10415,Q15303,O95069,Q08345,P55073,P45452,P50281,P15172,Q15648,O94826,Q9C0B1,Q16539,P35348,P18089,Q9Y2K2,P01241,P17302,P42336,Q9P283,Q07869,Q9HCH3,P01137,O75312
GO:BP	cytokine production	GO:0001816	false	7.369387522942748e-16	15.132568605283353	772	280	48	21017	P01019,Q16665,P05231,P01375,P09601,P41595,P63000,P02741,P01584,P48736,Q15848,Q96EB6,P04839,P35354,P35228,P05121,O60603,P04141,P01579,P01189,O75116,O60543,Q9Y5S8,P04792,P05019,P01308,Q9UBU3,Q9BYF1,P00441,P42574,P22301,Q16552,Q15063,P78536,P09429,P49238,P08887,P49407,P22894,O94826,Q16539,Q15389,P01583,P20020,O00329,Q07869,P01137,O00206
GO:BP	cardiac muscle contraction	GO:0060048	false	7.511416361987509e-16	15.124278164167844	134	280	23	21017	P01160,P48736,P45379,O14983,P26678,Q9BYF1,Q92736,Q14524,P50461,P32418,P13533,P12883,O14958,Q99571,P30626,P68106,O75052,P35348,P17302,Q14896,P42336,P19429,Q8WZ42
GO:BP	regulation of transmembrane transport	GO:0034762	false	8.67034529576222e-16	15.061963606438663	442	280	37	21017	P05305,P01160,P01375,P13500,P25101,P01584,P48736,P01270,Q15848,Q16236,P01579,P07550,P05019,P01308,P05556,O14983,O15530,P26678,Q9BYF1,Q92736,Q14524,P32418,O14958,P05771,Q99571,O00168,P10415,Q07812,P30626,P68106,O75052,Q16539,P35414,P01241,P19174,P60709,P01137
GO:BP	regulation of protein metabolic process	GO:0051246	false	1.1067296146910205e-15	14.955958468724527	1975	280	78	21017	P01019,P30556,P05305,Q16665,P05231,P01160,P01375,P41595,P63000,P01275,Q02297,P01584,P48736,P01185,Q15848,Q96EB6,P37231,P18825,Q16236,P35354,Q9NPH5,P35228,P05121,P24530,P04141,P49841,P01579,P47989,P09919,O75116,P07550,P02743,P04792,P05019,P01308,O15530,P00750,P31323,O14733,P00441,Q06945,P04637,P27797,P42574,P32418,P22301,P58546,P04626,Q00613,P01033,P50148,P78536,P04201,O00168,P10415,P49238,Q15303,…
GO:BP	ERK1 and ERK2 cascade	GO:0070371	false	1.127543939501701e-15	14.947866525005388	318	280	32	21017	P05305,P01375,P13500,P41595,P29279,P01275,Q02297,P01584,P01185,Q15848,Q9NPH5,P61296,P05019,O14733,Q9BYF1,P04626,Q9NTG7,P16050,P09429,Q15303,P28223,P49407,P15018,P35348,Q15389,P01583,P25106,P31391,P01137,O00206,P30988,Q9GZV9
GO:BP	positive regulation of programmed cell death	GO:0043068	false	1.394810000643416e-15	14.85548494743839	533	280	40	21017	P01019,P05231,P01375,P13500,P09601,P04179,Q15848,Q96EB6,P37231,P35354,P35228,P01579,P35318,Q9Y5S8,P05556,Q9UMR3,P00441,Q06945,P04637,P42574,P22301,P08253,P04150,P50052,Q12983,P09874,P09429,P10415,P28223,Q07812,Q14249,P48023,P08138,Q14457,P42338,O00329,P19174,P01137,O00206,O94788
GO:BP	positive regulation of protein modification process	GO:0031401	false	1.402072042851884e-15	14.853229670385632	751	280	47	21017	P01019,P05305,P05231,P01375,P41595,P63000,P01275,Q02297,P01584,P48736,P01185,Q15848,Q96EB6,P18825,P35354,Q9NPH5,P24530,P04141,P49841,P01579,P09919,O75116,P07550,P05019,P01308,O15530,O14733,Q06945,P04637,P04626,Q00613,P78536,P10415,P49238,Q15303,P28223,P08887,P49407,P49763,P15018,O75052,P35414,P01241,Q15389,P01137,O00206,Q9GZV9
GO:BP	negative regulation of apoptotic signaling pathway	GO:2001234	false	2.0119071170001644e-15	14.696392073072087	234	280	28	21017	Q16665,P29474,P01375,P09601,P04179,Q02297,P01584,P01185,Q96EB6,Q16236,P35354,P05121,P04141,P49841,P04792,P05019,P01308,P17931,P22301,O60313,P10415,P49238,Q07812,Q9NQB0,P01583,P02545,P42338,P25106
GO:BP	regulation of smooth muscle cell proliferation	GO:0048660	false	2.0987452010373605e-15	14.6780402839047	140	280	23	21017	Q9UBK2,P05305,P05231,P29474,P01375,P09601,P04179,Q15848,P37231,P35354,P01579,Q9Y5S8,P05019,Q9BYF1,Q9ULZ1,P22301,P08253,P08887,Q9NQB0,P17302,P42336,P01137,O00206
GO:BP	behavior	GO:0007610	false	2.5981019456817547e-15	14.585343811854832	665	280	44	21017	P08588,Q16665,P04179,P13945,P41595,P01275,P01185,P00797,Q99988,P35354,P24530,Q9HD89,O60603,P04141,P50440,P61296,P01308,P05556,P08473,Q9UBU3,P31323,Q9BYF1,P00441,P04637,P42574,Q9ULZ1,P04150,P50052,P01303,P09874,Q99571,P10415,P07101,P49238,P28223,O95069,P43681,P01100,P27487,P43220,Q15911,Q07869,P32247,Q9NYQ6
GO:BP	wound healing	GO:0042060	false	2.7052507974640147e-15	14.567792466266956	430	280	36	21017	P05305,Q16665,P05231,P29474,P01375,P09601,Q02297,P48736,P37231,P18825,Q16236,P05121,P04275,P02743,P04792,P05019,P01308,P05556,P00750,P04626,P01033,P16050,P50148,P78536,Q08345,P18054,Q16539,P01583,Q13572,P42336,P42338,Q07869,P60709,P01137,O00206,Q9NYQ6
GO:BP	regulation of immune system process	GO:0002682	false	3.113494828316035e-15	14.506751851328698	1526	280	67	21017	P05305,Q16665,P05231,P01375,P13500,P09601,O14793,P63000,P01584,Q15848,Q96EB6,P37231,Q16236,P35228,P05121,O60603,P01579,P10145,P02753,P09919,P00746,P02743,P05019,P01308,P17931,P35558,O15530,O14733,P00441,Q06945,P27797,P42574,P22301,P04626,Q16552,Q00613,P05771,P16050,O00300,P78536,P09874,P09429,Q99571,P10415,P49238,P08887,P49763,Q07812,P01100,P15018,P22894,P50281,O14939,Q15648,Q14457,O94826,Q16539,…
GO:BP	regulation of muscle contraction	GO:0006937	false	3.784840198421959e-15	14.421952452335276	161	280	24	21017	P05305,P01160,P48736,P18825,P35354,P45379,P07550,O14983,Q9UBU3,P26678,Q9BYF1,Q92736,Q14524,P00441,P32418,P12883,O14958,Q99571,P30626,P68106,P35348,Q14896,P20020,P19429
GO:BP	endothelial cell proliferation	GO:0001935	false	3.784840198421959e-15	14.421952452335276	161	280	24	21017	P30556,Q16665,P01375,P13500,P09601,P41595,Q96EB6,P37231,P01236,P47989,O15530,Q9UBU3,Q9ULZ1,P22301,P78536,P09429,P49763,P50281,P08138,P35414,P42338,O00329,P19174,O94788
GO:BP	smooth muscle cell proliferation	GO:0048659	false	4.0477306145209215e-15	14.392788398470639	144	280	23	21017	Q9UBK2,P05305,P05231,P29474,P01375,P09601,P04179,Q15848,P37231,P35354,P01579,Q9Y5S8,P05019,Q9BYF1,Q9ULZ1,P22301,P08253,P08887,Q9NQB0,P17302,P42336,P01137,O00206
GO:BP	regulation of reactive oxygen species metabolic process	GO:2000377	false	4.0477306145209215e-15	14.392788398470639	144	280	23	21017	P01019,P30556,Q16665,P01375,P04179,P63000,P02741,Q16236,P47989,Q9UBX5,P01308,Q9BYF1,P00441,P04637,Q9NTG7,Q12983,P00738,P10415,Q14457,Q16539,Q07869,P01137,O00206
GO:BP	signal release	GO:0023061	false	4.616113174335618e-15	14.335723552021536	493	280	38	21017	P01019,P30556,P05305,Q16665,P05231,P01375,P01275,P01584,P00797,Q15848,P37231,P18825,P35354,P35228,P24530,Q9HD89,P01579,P01189,P02753,P01308,Q9UBU3,Q06945,Q9NTG7,P05771,Q99571,P28223,P30626,P63167,P43681,P68106,O15392,P15018,P55851,Q9NQB0,P17302,P43220,P01583,Q9GZV9
GO:BP	nitric oxide biosynthetic process	GO:0006809	false	4.774836326131549e-15	14.321041510755876	72	280	18	21017	P05305,P29474,P01375,P04179,P63000,P01584,P35354,P35228,P01579,O75116,P22301,P50052,Q99571,P49238,P63167,O75052,P42338,O00206
GO:BP	response to peptide	GO:1901652	false	5.004380549495172e-15	14.300649672547397	950	280	52	21017	P05305,Q16665,P05231,P01375,P13500,P01584,Q15848,Q96EB6,P37231,Q16236,P35354,P35228,P01236,O60603,P04141,P49841,P01579,P10145,P30518,P09919,P49327,P08473,P35558,O14733,P04637,P42574,Q16552,P08253,Q15063,Q00613,P01033,P16050,P78536,P10415,P49238,P08887,Q99727,Q14249,P01100,P48023,P22894,P15172,Q15648,O00574,Q16539,P01241,Q15389,P01583,P25106,O00206,Q9GZV9,O94788
GO:BP	response to lipopolysaccharide	GO:0032496	false	6.358743426435228e-15	14.196628698326876	337	280	32	21017	P05305,P05231,P29474,P01375,P13500,P04179,P01584,P00797,P35354,P35228,P05121,P24530,O60603,P04141,P10145,P09919,P35318,P35558,O14733,P42574,P22301,Q00613,P78536,P09429,P07101,P49238,P01100,P48023,P22894,Q16539,P01583,O00206
GO:BP	regulation of heart rate	GO:0002027	false	7.044047168788495e-15	14.152177744545195	100	280	20	21017	P08588,P05305,P01160,P01375,P25101,P24530,P35318,P26678,Q92736,Q14524,P32418,P13533,P12883,O14958,P50052,P30626,P68106,Q5VYX0,O75052,P35348
GO:BP	temperature homeostasis	GO:0001659	false	8.155867053946385e-15	14.0885298621249	185	280	25	21017	Q9UBK2,P08588,P01375,P13945,P01584,Q15848,P35354,P24530,P50440,O60543,P07550,Q9UBU3,Q9H5J4,Q00613,O00767,P78536,P28223,P55851,O15294,Q9C0B1,P17302,P01583,P80188,O00206,Q9H9B1
GO:BP	epithelium development	GO:0060429	false	8.982192331750717e-15	14.046617649816197	1229	280	59	21017	P01019,P05305,Q16665,P01375,P25101,Q02297,P01584,Q15848,P37231,P05121,P24530,P49841,P01579,P47989,P04040,P61296,O75116,P35318,P49327,P05556,P17931,P35558,O15530,Q9UMR3,Q92736,P00441,Q06945,P04637,P42574,P22301,Q16552,P08253,P04150,P50052,P01303,P78536,O60313,P10415,P42892,Q15303,Q07812,Q08345,P07437,P18054,P15018,P50281,P08138,Q15648,Q9NZW4,P35414,P17302,Q9NZI5,P01583,Q13572,O00329,P60709,P01137,…
GO:BP	hormone secretion	GO:0046879	false	9.471398401323397e-15	14.02358589500492	317	280	31	21017	P01019,P30556,P05305,Q16665,P05231,P01375,P01275,P01584,P00797,Q15848,P37231,P35228,Q9HD89,P01579,P01189,P02753,P01308,Q9UBU3,Q06945,Q9NTG7,P05771,P30626,P63167,P68106,O15392,P15018,P55851,Q9NQB0,P17302,P43220,Q9GZV9
GO:BP	regulation of ERK1 and ERK2 cascade	GO:0070372	false	1.1269757113759542e-14	13.948085443784475	295	280	30	21017	P01375,P13500,P41595,P29279,P01275,Q02297,P01584,Q15848,Q9NPH5,P61296,P05019,O14733,Q9BYF1,P04626,Q9NTG7,P16050,P09429,Q15303,P28223,P49407,P15018,P35348,Q15389,P01583,P25106,P31391,P01137,O00206,P30988,Q9GZV9
GO:BP	cellular response to stress	GO:0033554	false	1.2629251349599986e-14	13.898622393258941	1786	280	72	21017	Q9UBK2,P05305,Q16665,P05231,P29474,P01375,P09601,P04179,O14793,P25101,P02768,Q96EB6,P37231,P04839,Q16236,P35354,P49841,P10145,P08294,P04040,O75116,Q9UBX5,O60543,P35318,Q9Y5S8,P04792,O14983,P35558,O14733,P00441,Q06945,P04637,P27797,P42574,P32418,P08253,Q00613,P16050,Q12983,P09874,P09429,O60313,P10415,O95069,Q07812,P43681,Q14249,P68106,P01100,P25445,P15172,P16109,P55851,Q14457,Q9C0B1,Q9Y5P4,Q16539,…
GO:BP	response to oxidative stress	GO:0006979	false	1.4150556881978674e-14	13.849226468548776	398	280	34	21017	Q9UBK2,P05305,Q16665,P05231,P29474,P09601,P04179,P25101,Q15848,Q96EB6,Q16236,P35354,P08294,P04040,Q9UBX5,P36969,P00441,P04637,P42574,P32418,P08253,Q00613,Q12983,P09874,P00738,P10415,P55916,P43681,P68106,P01100,P50281,P55851,Q14457,P01583
GO:BP	response to cytokine	GO:0034097	false	1.4172606926786828e-14	13.848550257742298	937	280	51	21017	P05305,Q16665,P05231,P01375,P13500,P01584,Q15848,Q96EB6,P37231,Q16236,P35354,P35228,P01236,O60603,P04141,P49841,P01579,P10145,P30518,P09919,P49327,P08473,P35558,O14733,P04637,P42574,Q16552,P08253,Q15063,P01033,P16050,P78536,P10415,P49238,P08887,Q99727,Q14249,P01100,P48023,P22894,P15172,Q15648,O00574,Q16539,P01241,Q15389,P01583,P25106,O00206,Q9GZV9,O94788
GO:BP	leukocyte differentiation	GO:0002521	false	1.473973191884394e-14	13.831510415203258	632	280	42	21017	P05231,P01375,P01584,Q15848,Q96EB6,P37231,O60603,P04141,P01579,P09919,P49327,P02743,P05556,P35558,P00441,Q06945,P04637,P22301,P04626,Q16552,P04150,Q00613,O00300,P78536,P09874,P09429,P10415,P08887,Q07812,P01100,P15018,P50281,Q15648,P55851,Q96FZ5,Q16539,P01583,O00329,P60709,P01137,O00206,P30988
GO:BP	regulation of endothelial cell proliferation	GO:0001936	false	1.7223630446353777e-14	13.76387530139353	136	280	22	21017	P30556,Q16665,P01375,P13500,P09601,P41595,Q96EB6,P37231,P01236,P47989,O15530,Q9UBU3,Q9ULZ1,P22301,P78536,P09429,P49763,P08138,P35414,O00329,P19174,O94788
GO:BP	metal ion transport	GO:0030001	false	2.2049355142244042e-14	13.656604107432438	875	280	49	21017	P05305,P29474,P01160,P13500,P41595,P25101,P01275,P48736,P35354,P24530,P01579,P07550,P05556,P17931,P13637,O14983,O15530,P26678,Q92736,Q14524,P32418,O14958,P05771,Q99571,O00168,P10415,P28223,O95069,Q07812,P30626,O60895,P43681,P68106,P02794,P48023,P51178,Q9UQD0,O75052,Q9C0K1,P35348,P35414,P80188,P20020,P19174,P31639,P48029,P01137,O76090,Q99726
GO:BP	positive regulation of apoptotic process	GO:0043065	false	2.2858974197863265e-14	13.640943262576053	517	280	38	21017	P01019,P05231,P01375,P13500,P09601,P04179,Q15848,Q96EB6,P37231,P35354,P01579,P35318,Q9Y5S8,P05556,Q9UMR3,P00441,Q06945,P04637,P42574,P22301,P08253,P04150,P50052,Q12983,P09429,P10415,P28223,Q07812,Q14249,P48023,P08138,Q14457,P42338,O00329,P19174,P01137,O00206,O94788
GO:BP	hormone transport	GO:0009914	false	2.5275949130919814e-14	13.597292527345992	328	280	31	21017	P01019,P30556,P05305,Q16665,P05231,P01375,P01275,P01584,P00797,Q15848,P37231,P35228,Q9HD89,P01579,P01189,P02753,P01308,Q9UBU3,Q06945,Q9NTG7,P05771,P30626,P63167,P68106,O15392,P15018,P55851,Q9NQB0,P17302,P43220,Q9GZV9
GO:BP	neuron apoptotic process	GO:0051402	false	2.7844630784900108e-14	13.5552585364075	281	280	29	21017	Q9UBK2,Q16665,P01375,P13500,P04179,Q96EB6,O14733,P00441,P04637,P42574,P22301,P08253,P04150,P50052,Q12983,P09874,P10415,P49238,P28223,Q07812,P55073,O15392,P48023,P08138,P55851,Q15389,P42336,P01137,O75312
GO:BP	response to molecule of bacterial origin	GO:0002237	false	2.9509473114111013e-14	13.530038544674117	355	280	32	21017	P05305,P05231,P29474,P01375,P13500,P04179,P01584,P00797,P35354,P35228,P05121,P24530,O60603,P04141,P10145,P09919,P35318,P35558,O14733,P42574,P22301,Q00613,P78536,P09429,P07101,P49238,P01100,P48023,P22894,Q16539,P01583,O00206
GO:BP	response to corticosteroid	GO:0031960	false	2.9787503977202986e-14	13.525965886658842	157	280	23	21017	P05305,P05231,P01375,O14793,Q15848,P04839,P35354,P35318,P35558,P42574,P22301,P04150,P09874,P10415,P07101,P55916,P01100,P15172,P55851,P42336,P31391,P01137,P30988
GO:BP	positive regulation of protein localization	GO:1903829	false	3.22760448982362e-14	13.491119689071068	493	280	37	21017	P05305,Q16665,P01375,P01275,P01584,P37231,P35354,O60603,P49841,P01579,P02753,O75116,P05019,P01308,P05556,P17931,O15530,Q9UBU3,Q06945,P04626,Q9NTG7,P05771,P09874,Q15303,P30626,P63167,P08138,O94826,Q9NQB0,Q16539,P01583,P42336,P01137,O00206,Q8WZ42,O75312,O95817
GO:BP	response to monosaccharide	GO:0034284	false	4.0089095141862164e-14	13.396973746177293	218	280	26	21017	Q16665,P01375,P04179,P01275,Q15848,P35354,Q9NPH5,P04040,P35558,Q9UBU3,Q06945,P42574,P05771,P07101,P30626,P63167,P68106,O15392,P55851,O15294,Q9NQB0,O15123,P01583,P42336,Q07869,P01137
GO:BP	response to mechanical stimulus	GO:0009612	false	4.0089095141862164e-14	13.396973746177293	218	280	26	21017	P05305,P01160,P01375,P01584,P37231,P35354,Q9HD89,Q92736,P50461,P32418,P58546,P08253,Q15063,Q12983,P28223,O95069,P01100,P50281,Q16539,P11532,O15123,P42336,P01137,O00206,Q8WZ42,O95817
GO:BP	positive regulation of catalytic activity	GO:0043085	false	4.034750921001385e-14	13.394183270600784	618	280	41	21017	P08588,P01019,P30556,P05305,Q16665,P29474,P01375,P13945,P41595,P25101,Q02297,P01584,P48736,Q15848,Q96EB6,P18825,Q9NPH5,P49841,P01579,P30518,O75116,P07550,P05019,P01308,P05556,O15530,O14733,P00441,P04626,Q9NTG7,P50052,P78536,O75052,Q16539,P01241,P43220,Q15389,P23297,O00206,P30988,Q9GZV9
GO:BP	regulation of response to stress	GO:0080134	false	4.5642321870783827e-14	13.3406322706951	1354	280	61	21017	P01019,P30556,P05305,P05231,P29474,P01375,P01584,P48736,Q15848,Q96EB6,P37231,Q16236,P35354,P05121,P24530,O60603,P49841,P01579,O75116,Q9UBX5,P02743,P05019,P01308,P05556,O15530,Q9UBU3,P00750,Q9BYF1,P00441,Q06945,P04637,P42574,P22301,Q16552,Q00613,P16050,P09874,P09429,P04201,O60313,P10415,O95069,Q07812,P68106,P18054,P22894,Q15648,Q14457,O94826,Q9C0K1,Q16539,P11532,P01583,P02545,P42338,P19174,Q07869,…
GO:BP	immune system process	GO:0002376	false	4.720948077268313e-14	13.325970776073694	2796	280	92	21017	P05305,Q16665,P05231,P01375,P13500,P09601,O14793,P63000,P02741,P01584,P48736,Q15848,Q96EB6,P37231,P04839,Q16236,P35228,P05121,P24530,O60603,P04141,P01579,P10145,P78380,P02753,P09919,P00746,P61296,P02743,P05019,P01308,P05556,P17931,P35558,O15530,O14733,P00441,Q06945,P04637,P27797,P42574,Q9ULZ1,P22301,P04626,Q16552,P08253,Q00613,P05771,P16050,O00300,P78536,P09874,P09429,P00738,Q99571,P10415,P49238,…
GO:BP	response to reactive oxygen species	GO:0000302	false	4.852464414146596e-14	13.314037640853858	199	280	25	21017	P05305,Q16665,P05231,P29474,P09601,P04179,Q96EB6,Q16236,P08294,P04040,Q9UBX5,P00441,P42574,P32418,P08253,Q00613,Q12983,P00738,P10415,P55916,P68106,P01100,P55851,Q14457,P01583
GO:BP	epithelial cell proliferation	GO:0050673	false	4.881752696559731e-14	13.311424225172795	442	280	35	21017	P30556,Q16665,P05231,P01375,P13500,P09601,P41595,Q96EB6,P37231,P01236,P24530,P47989,P05019,O15530,Q9UBU3,Q14524,Q9ULZ1,P22301,P04626,Q16552,P78536,P09429,P49763,Q07812,O15392,P50281,P08138,Q15648,Q9NQB0,P35414,P42338,O00329,P19174,P01137,O94788
GO:BP	response to carbohydrate	GO:0009743	false	5.278683419333621e-14	13.27747438334082	242	280	27	21017	Q16665,P01375,P04179,P01275,P01584,Q15848,P35354,Q9NPH5,P04040,P35558,Q9UBU3,Q06945,P42574,P05771,P07101,P30626,P63167,P68106,O15392,P55851,O15294,Q9NQB0,O15123,P01583,P42336,Q07869,P01137
GO:BP	striated muscle contraction	GO:0006941	false	6.117218783321317e-14	13.213445986611887	181	280	24	21017	P01160,P01375,P48736,P45379,O14983,P26678,Q9BYF1,Q92736,Q14524,P50461,P32418,P13533,P12883,O14958,Q99571,P30626,P68106,O75052,P35348,P17302,Q14896,P42336,P19429,Q8WZ42
GO:BP	regulation of nitric oxide biosynthetic process	GO:0045428	false	6.748809965514889e-14	13.17077280064661	58	280	16	21017	P05305,P01375,P04179,P63000,P01584,P35354,P01579,O75116,P22301,P50052,Q99571,P49238,P63167,O75052,P42338,O00206
GO:BP	secretion by cell	GO:0032940	false	8.015410763715826e-14	13.096074216560734	832	280	47	21017	P01019,P30556,P05305,Q16665,P05231,P01375,P01275,P01584,P48736,P01185,P00797,Q15848,P37231,P18825,P35354,P35228,P24530,Q9HD89,O60603,P01579,P01189,P02753,P05019,P01308,O15530,Q9UBU3,Q06945,Q9NTG7,P05771,Q99571,P28223,P30626,P63167,P43681,P68106,O15392,P15018,P55851,Q9NQB0,P17302,P43220,P01583,O00329,P01137,O00206,Q8WZ42,Q9GZV9
GO:BP	negative regulation of blood pressure	GO:0045776	false	8.140717341068586e-14	13.089337324405472	48	280	15	21017	P08588,P29474,P01160,P01375,P04179,P13945,Q15848,P35228,P07550,Q9ULZ1,P50052,Q5VYX0,P35348,P43220,Q07869
GO:BP	positive regulation of cellular component organization	GO:0051130	false	8.926889920357184e-14	13.049299820583617	1093	280	54	21017	Q9UBK2,P01019,P05305,P05231,P01375,P13500,O14793,P63000,P29279,Q02297,P01584,Q99988,P37231,Q16236,P05121,P04141,P49841,P01579,P09919,O75116,P60981,P07550,Q9Y5S8,P05019,P01308,P17931,Q9UBU3,O14733,Q9BYF1,P00441,P04637,P27797,Q9ULZ1,Q16552,Q00613,P03956,P16050,Q12983,P49407,Q07812,Q08345,P63167,Q14249,P68106,P48023,P15172,Q14457,Q16539,P11532,Q15389,P01583,P42336,P01137,O00206
GO:BP	regulation of body fluid levels	GO:0050878	false	1.0700392056627952e-13	12.970600309706303	371	280	32	21017	P05305,Q16665,P05231,P29474,P48736,P01185,P18825,Q16236,P05121,P01236,P24530,P04275,P30518,P47989,P35318,P04792,P00750,Q9ULZ1,P50148,Q15303,Q08345,P18054,Q15648,Q16539,P35414,Q9HCU4,P17302,Q13572,P42336,P42338,P60709,O00206
GO:BP	developmental growth	GO:0048589	false	1.1401725849960538e-13	12.943029405647335	669	280	42	21017	P08588,P05305,O14793,P13945,P25101,Q02297,Q99988,P49841,P02753,P35318,P07550,P05019,P05556,Q9UBU3,Q9UMR3,P00441,P04637,P58546,Q15063,P13533,P10415,Q15303,O95069,Q08345,P55073,P45452,P15172,Q15648,O94826,Q9C0B1,Q16539,P35348,P18089,Q9Y2K2,P01241,P17302,P42336,Q9P283,Q07869,Q9HCH3,P01137,O75312
GO:BP	regulation of phosphatidylinositol 3-kinase/protein kinase B signal transduction	GO:0051896	false	1.2154616631237324e-13	12.91525873468686	250	280	27	21017	P01019,P01375,O14793,P48736,Q99988,Q96EB6,Q9NPH5,P47989,P09919,P04040,P05019,P01308,P05556,O15530,Q99571,P49238,Q15303,Q08345,Q14457,Q9NQB0,P01241,Q15389,P42336,P42338,Q07869,P01137,P30988
GO:BP	regulation of nitric oxide metabolic process	GO:0080164	false	1.233021052133112e-13	12.90902950836194	60	280	16	21017	P05305,P01375,P04179,P63000,P01584,P35354,P01579,O75116,P22301,P50052,Q99571,P49238,P63167,O75052,P42338,O00206
GO:BP	positive regulation of cytosolic calcium ion concentration	GO:0007204	false	1.5952862404659936e-13	12.797161380630895	169	280	23	21017	P30556,P05305,P25101,P48736,P01185,P24530,P35318,Q9UBU3,Q92736,P32418,P09429,Q99571,P10415,P49238,P28223,Q07812,P68106,O00574,P35348,P43220,P25106,P30988,Q9HBW0
GO:BP	positive regulation of transmembrane transport	GO:0034764	false	1.7824870791210558e-13	12.748973609575264	210	280	25	21017	P05305,P01160,P13500,P25101,P01270,Q15848,Q16236,P01579,P07550,P05019,P01308,P05556,O14983,O15530,Q9BYF1,Q92736,Q99571,O00168,Q07812,P30626,O75052,Q16539,P35414,P01241,P19174
GO:BP	regulation of membrane potential	GO:0042391	false	1.8670321101864333e-13	12.728848212764976	433	280	34	21017	P08588,P05305,P01160,P01375,P04179,P02768,P49841,P07550,P13637,Q9UBU3,P26678,Q92736,Q14524,P00441,P32418,O14958,P50148,Q12983,P09874,Q99571,O00168,P10415,O95069,Q07812,P30626,P63167,P43681,P68106,Q9UQD0,P55851,O75052,Q9C0K1,P35348,P17302
GO:BP	intracellular monoatomic cation homeostasis	GO:0030003	false	1.9466815136011554e-13	12.710705095321064	521	280	37	21017	P05305,Q16665,P09601,P41595,P25101,P01185,P01270,P01579,Q9Y5S8,P13637,O14983,O15530,P26678,Q92736,P00441,P50461,P27797,P32418,O14958,P05771,Q12983,P10415,P28223,Q07812,P30626,P68106,P02794,P48023,P51178,Q9C0K1,P35414,P01583,P20020,P42338,P19174,P01137,P19429
GO:BP	positive regulation of oxidoreductase activity	GO:0051353	false	2.225857031027578e-13	12.65250273426449	41	280	14	21017	P01019,P30556,P05305,Q16665,P01375,P41595,P01584,P01579,P01308,Q9NTG7,P50052,O75052,P23297,Q9GZV9
GO:BP	response to glucocorticoid	GO:0051384	false	2.2536676295964287e-13	12.647110133221501	135	280	21	21017	P05305,P05231,P01375,O14793,Q15848,P35354,P35318,P35558,P42574,P22301,P04150,P10415,P07101,P55916,P01100,P15172,P55851,P42336,P31391,P01137,P30988
GO:BP	glucose homeostasis	GO:0042593	false	2.993887786454233e-13	12.523764481426834	259	280	27	21017	Q9UBK2,Q16665,P05231,P01275,Q15848,Q96EB6,P37231,Q9NPH5,P01189,P02753,P01308,P35558,Q9UBU3,Q06945,P50461,P07101,P30626,P63167,P15538,P68106,O15392,P08138,P55851,O15294,Q9NQB0,P42336,P01137
GO:BP	carbohydrate homeostasis	GO:0033500	false	3.3017233060933123e-13	12.481259324674639	260	280	27	21017	Q9UBK2,Q16665,P05231,P01275,Q15848,Q96EB6,P37231,Q9NPH5,P01189,P02753,P01308,P35558,Q9UBU3,Q06945,P50461,P07101,P30626,P63167,P15538,P68106,O15392,P08138,P55851,O15294,Q9NQB0,P42336,P01137
GO:BP	intracellular monoatomic ion homeostasis	GO:0006873	false	3.382539242090417e-13	12.470757156289995	530	280	37	21017	P05305,Q16665,P09601,P41595,P25101,P01185,P01270,P01579,Q9Y5S8,P13637,O14983,O15530,P26678,Q92736,P00441,P50461,P27797,P32418,O14958,P05771,Q12983,P10415,P28223,Q07812,P30626,P68106,P02794,P48023,P51178,Q9C0K1,P35414,P01583,P20020,P42338,P19174,P01137,P19429
GO:BP	maintenance of location	GO:0051235	false	3.558383006652199e-13	12.448747308437765	334	280	30	21017	P05231,P01375,P41595,P02741,Q02297,P01584,Q96EB6,P37231,P48552,O60543,O14983,O15530,P26678,Q92736,P27797,P32418,P22301,O14958,P28223,Q07812,P30626,P68106,P02794,P48023,P51178,Q9C0B1,P35414,P19174,Q07869,P01137
GO:BP	regulation of epithelial cell proliferation	GO:0050678	false	4.5003503910895614e-13	12.346753671337419	363	280	31	21017	P30556,Q16665,P01375,P13500,P09601,P41595,Q96EB6,P37231,P01236,P24530,P47989,P05019,O15530,Q9UBU3,Q14524,Q9ULZ1,P22301,P04626,P78536,P09429,P49763,Q07812,O15392,P08138,Q15648,Q9NQB0,P35414,O00329,P19174,P01137,O94788
GO:BP	cell activation	GO:0001775	false	4.9052991582782e-13	12.309334501265159	1098	280	53	21017	P05305,P05231,P29474,P01375,P13500,P01584,P48736,P18825,P04275,O60603,P04141,P01579,P10145,P04792,P05019,P01308,P05556,P17931,P35558,O15530,P00750,P00441,Q06945,P04637,P42574,P22301,P04626,Q16552,P05771,P50148,P78536,P09429,Q99571,P10415,P49238,P08887,Q07812,P43681,P68106,P18054,P22894,P50281,Q96FZ5,Q16539,P27487,P17302,P01583,P42336,P42338,O00329,P60709,P01137,O00206
GO:BP	regulation of blood vessel endothelial cell migration	GO:0043535	false	5.335130021339626e-13	12.272854992010412	92	280	18	21017	Q16665,P29474,P01375,P09601,Q96EB6,P37231,Q16236,P35354,P04792,O15530,P50052,P78536,P09429,Q99571,Q15389,O15123,P19174,P01137
GO:BP	response to steroid hormone	GO:0048545	false	5.349131394113738e-13	12.271716734122613	339	280	30	21017	P05305,P05231,P01375,O14793,P08235,Q15848,Q96EB6,P04839,P35354,O60603,P35318,P13637,P35558,P27797,P42574,P22301,P04150,P09874,P10415,P07101,P55916,P01100,P15172,Q15648,P55851,P42336,Q07869,P31391,P01137,P30988
GO:BP	regulation of lipid localization	GO:1905952	false	6.139173501708612e-13	12.211890092671196	160	280	22	21017	P01019,P30556,P05305,P05231,P01375,P02741,P01584,P00797,Q15848,Q96EB6,P37231,P27169,Q9HD89,P01189,O60543,P02654,Q9UBU3,Q99571,P48023,P01583,Q07869,P31391
GO:BP	endocrine process	GO:0050886	false	6.537304075297413e-13	12.18460131384815	93	280	18	21017	P01019,P30556,P05305,P29474,P01584,P00797,P37231,P24530,Q9HD89,P01189,P30518,Q9Y5S8,Q9UBU3,Q9BYF1,P50052,Q9Y5Q5,P42892,P17302
GO:BP	positive regulation of phosphatidylinositol 3-kinase/protein kinase B signal transduction	GO:0051897	false	6.601688106938915e-13	12.180344997520859	180	280	23	21017	P01019,P01375,P48736,Q99988,Q96EB6,Q9NPH5,P09919,P04040,P05019,P01308,P05556,O15530,Q99571,P49238,Q15303,Q08345,Q14457,Q9NQB0,P01241,Q15389,P42336,P01137,P30988
GO:BP	tissue remodeling	GO:0048771	false	6.601688106938915e-13	12.180344997520859	180	280	23	21017	P01019,Q16665,P05231,P29474,P25101,P01270,P37231,Q9NPH5,P61296,O75116,P07550,P04637,P08253,P01033,P50052,O00300,Q07812,P15018,P50281,P01034,P17302,P01583,P01137
GO:BP	monoatomic cation transport	GO:0006812	false	7.661832745444531e-13	12.115667332713596	1032	280	51	21017	P05305,P29474,P01160,P13500,P41595,P25101,P01275,P48736,P35354,P24530,P01579,P07550,P05556,P17931,P13637,O14983,O15530,P26678,Q92736,Q14524,P32418,O14958,P05771,Q99571,O00168,P10415,P55916,P28223,O95069,Q07812,P30626,O60895,P43681,P68106,P02794,P48023,P51178,Q9UQD0,P55851,O75052,Q9C0K1,P35348,P35414,P80188,P20020,P19174,P31639,P48029,P01137,O76090,Q99726
GO:BP	regulation of muscle adaptation	GO:0043502	false	8.387341592910213e-13	12.076375669025591	80	280	17	21017	P01019,P05305,P29474,P37231,P61296,O75116,P05019,Q14524,P58546,P12883,P09874,Q99571,Q14457,O94826,P35348,P02545,Q07869
GO:BP	positive regulation of protein metabolic process	GO:0051247	false	8.474931259074963e-13	12.071863815711959	1152	280	54	21017	P01019,P30556,P05305,P05231,P01375,P41595,P63000,P01275,Q02297,P01584,P48736,P01185,Q15848,Q96EB6,P18825,Q16236,P35354,Q9NPH5,P24530,P04141,P49841,P01579,P09919,O75116,P07550,P05019,P01308,O15530,O14733,Q06945,P04637,P42574,P58546,P04626,Q00613,P78536,P10415,P49238,Q15303,P28223,P08887,P49407,P49763,P15018,P50281,O15294,O75052,Q9NQB0,P35414,P01241,Q15389,P01137,O00206,Q9GZV9
GO:BP	positive regulation of cytokine production	GO:0001819	false	9.229421134744966e-13	12.034825536879792	486	280	35	21017	P01019,Q16665,P05231,P01375,P09601,P41595,P01584,P48736,Q15848,Q96EB6,P04839,P35354,P35228,P05121,O60603,P04141,P01579,O75116,Q9Y5S8,P04792,P01308,P00441,P22301,Q16552,Q15063,P78536,P09429,P08887,P22894,O94826,Q16539,P01583,O00329,P01137,O00206
GO:BP	regulation of cell adhesion	GO:0030155	false	9.318727273196654e-13	12.030643398372595	779	280	44	21017	P05231,P01375,P13500,P63000,Q02297,P01584,P48736,Q15848,P05121,P49841,P01579,P10145,O75116,P05019,P17931,P35558,O15530,Q06945,P27797,P42574,P22301,P04626,P08253,Q15063,P16050,P09429,P10415,Q08345,P18054,P15018,P50281,Q16539,P27487,Q9HCU4,Q15389,O15123,P01583,Q15911,P42336,P42338,Q07869,P60709,P01137,O43739
GO:BP	tissue morphogenesis	GO:0048729	false	1.0739763096812721e-12	11.969005298420608	613	280	39	21017	P01019,P05305,Q16665,P29474,P01375,P25101,Q02297,P45379,P61296,P35318,P05556,Q9UMR3,Q92736,P42574,P22301,P08253,P04150,P13533,P12883,P50052,P78536,O60313,P10415,Q15303,Q08345,P15018,P50281,P08138,Q15648,P35414,P17302,Q14896,O00329,P60709,P01137,P19429,Q8WZ42,O94788,Q9NYQ6
GO:BP	regulation of macromolecule metabolic process	GO:0060255	false	1.0942129487532556e-12	11.960898150151849	6535	280	152	21017	Q9UBK2,P01019,P30556,P05305,Q16665,P05231,P29474,P01160,P01375,P13500,P09601,P04179,O14793,P41595,P63000,P02741,P29279,P01275,Q02297,P01584,P08235,P48736,P01185,P01270,Q15848,Q96EB6,P37231,P18825,P04839,Q16236,P35354,Q9NPH5,P35228,P05121,P01236,P24530,O60603,P04141,P34913,P49841,P01579,P10145,P01189,P30518,P02753,P47989,P09919,P48552,P61296,O75116,O60543,P07550,Q13145,Q9Y5S8,P02743,P04792,P05019,…
GO:BP	chemotaxis	GO:0006935	false	1.4036070384373154e-12	11.852754462666077	463	280	34	21017	P30556,P05305,P05231,P13500,O14793,P63000,Q02297,P01584,P48736,P05121,P24530,P10145,P04792,P17931,P27797,P22301,P08253,P78536,P09429,Q99571,P49238,P08887,P49763,O00574,Q96FZ5,Q16539,P27487,Q15389,O15123,P42338,O00329,Q9P283,P25106,P01137
GO:BP	hemopoiesis	GO:0030097	false	1.4093516242844696e-12	11.85098063965504	971	280	49	21017	Q16665,P05231,P01375,P04179,P01584,Q15848,Q96EB6,P37231,Q16236,O60603,P04141,P01579,P09919,P49327,P02743,P05556,P35558,P00441,Q06945,P04637,P42574,Q9H7Z6,P22301,P04626,Q16552,P04150,Q00613,O00300,P78536,P09874,P09429,P10415,P08887,Q07812,P01100,P15018,P50281,Q15648,P55851,O15294,Q96FZ5,Q16539,Q15389,P01583,O00329,P60709,P01137,O00206,P30988
GO:BP	regulation of muscle hypertrophy	GO:0014743	false	1.4757026214637667e-12	11.83100115123206	57	280	15	21017	P01019,P05305,O14793,P37231,P61296,O75116,P05019,P58546,P09874,Q99571,Q14457,O94826,P35348,P02545,Q07869
GO:BP	cellular response to oxygen levels	GO:0071453	false	1.5488848628840155e-12	11.809980864534275	167	280	22	21017	P05305,Q16665,P09601,O14793,Q96EB6,P37231,P04839,Q16236,P35354,O75116,Q9Y5S8,P35558,P04637,Q12983,P10415,O95069,P01100,P15172,Q14457,P02545,P42338,P01137
GO:BP	taxis	GO:0042330	false	1.5964966748032106e-12	11.796831981675817	465	280	34	21017	P30556,P05305,P05231,P13500,O14793,P63000,Q02297,P01584,P48736,P05121,P24530,P10145,P04792,P17931,P27797,P22301,P08253,P78536,P09429,Q99571,P49238,P08887,P49763,O00574,Q96FZ5,Q16539,P27487,Q15389,O15123,P42338,O00329,Q9P283,P25106,P01137
GO:BP	response to xenobiotic stimulus	GO:0009410	false	1.6079529746409304e-12	11.793726656553108	436	280	33	21017	P05305,P01375,P04179,P41595,P01584,P01270,P00797,Q15848,P37231,P04839,Q16236,P35354,P35228,P04040,P00441,P04637,P27797,P42574,P22301,P08253,Q00613,P05771,O00300,P78536,P04201,P10415,P07101,P28223,P01100,Q14457,P35348,P11532,P01137
GO:BP	response to biotic stimulus	GO:0009607	false	1.68101804805837e-12	11.774427623782373	1593	280	64	21017	P05305,Q16665,P05231,P29474,P01375,P13500,P04179,P02741,P01584,P48736,P00797,Q15848,P37231,P04839,Q16236,P35354,P35228,P05121,P24530,O60603,P04141,P49841,P01579,P10145,P09919,P00746,P35318,P02743,P04792,P01308,P17931,P35558,O15530,O14733,P04637,P27797,P42574,P22301,Q16552,Q00613,Q12983,P78536,P09874,P09429,P00738,P10415,P07101,P49238,P08887,Q07812,P07437,P01100,P48023,P22894,Q15648,Q14457,O94826,…
GO:BP	regulation of inflammatory response	GO:0050727	false	1.7426847745331506e-12	11.758781163126208	381	280	31	21017	P01019,P30556,P05231,P01375,P01584,P48736,Q15848,P37231,P35354,P05121,P24530,O60603,P01579,P02743,P05019,P01308,Q9UBU3,Q9BYF1,P00441,P42574,P22301,Q16552,P16050,P04201,P22894,Q9C0K1,Q16539,P19174,Q07869,P01137,O00206
GO:BP	lipid metabolic process	GO:0006629	false	1.7961182269581946e-12	11.745665079903874	1379	280	59	21017	Q9UBK2,P05305,P01375,P41595,P01584,P48736,P01185,Q15848,Q96EB6,P37231,P35354,P27169,P24530,P34913,P01579,P02753,Q13085,P16219,P04040,O60543,P35318,P49327,P36969,P02654,P01308,P53396,P35558,P31323,P00441,Q9H5J4,Q9NTG7,P04150,P16050,O00767,P07101,P55916,P28223,Q07812,P15538,P18054,P51178,O14939,Q15648,O15294,Q14457,Q9Y5P4,Q16539,P01583,P11150,O60427,P42336,P42338,O00329,P19174,Q07869,O76062,Q9GZV9,…
GO:BP	positive regulation of ERK1 and ERK2 cascade	GO:0070374	false	1.9325872871442748e-12	11.713860881643011	210	280	24	21017	P01375,P13500,P41595,P29279,P01275,Q02297,Q9NPH5,P61296,P05019,O14733,P16050,P09429,Q15303,P28223,P49407,P35348,Q15389,P01583,P25106,P31391,P01137,O00206,P30988,Q9GZV9
GO:BP	mononuclear cell differentiation	GO:1903131	false	1.994091348453001e-12	11.700254950728288	529	280	36	21017	P05231,P01584,Q15848,Q96EB6,P37231,O60603,P04141,P01579,P49327,P02743,P05556,P35558,P00441,Q06945,P04637,P22301,P04626,P04150,Q00613,P78536,P09874,P09429,P10415,P08887,Q07812,P01100,P15018,P50281,Q15648,P55851,Q96FZ5,P01583,O00329,P60709,P01137,O00206
GO:BP	response to other organism	GO:0051707	false	2.015511267278835e-12	11.695614769674986	1555	280	63	21017	P05305,Q16665,P05231,P29474,P01375,P13500,P04179,P02741,P01584,P48736,P00797,Q15848,P37231,P04839,Q16236,P35354,P35228,P05121,P24530,O60603,P04141,P01579,P10145,P09919,P00746,P35318,P02743,P04792,P01308,P17931,P35558,O15530,O14733,P04637,P27797,P42574,P22301,Q16552,Q00613,Q12983,P78536,P09874,P09429,P00738,P10415,P07101,P49238,P08887,Q07812,P07437,P01100,P48023,P22894,Q15648,Q14457,O94826,Q16539,…
GO:BP	positive regulation of protein transport	GO:0051222	false	2.120684425267931e-12	11.67352395315317	256	280	26	21017	Q16665,P01375,P01275,P01584,P37231,P35354,O60603,P49841,P01579,P02753,P05019,P01308,Q9UBU3,Q06945,Q9NTG7,P05771,P30626,P63167,Q9NQB0,Q16539,P01583,P01137,O00206,Q8WZ42,O75312,O95817
GO:BP	response to external biotic stimulus	GO:0043207	false	2.207594245346077e-12	11.656080746703939	1558	280	63	21017	P05305,Q16665,P05231,P29474,P01375,P13500,P04179,P02741,P01584,P48736,P00797,Q15848,P37231,P04839,Q16236,P35354,P35228,P05121,P24530,O60603,P04141,P01579,P10145,P09919,P00746,P35318,P02743,P04792,P01308,P17931,P35558,O15530,O14733,P04637,P27797,P42574,P22301,Q16552,Q00613,Q12983,P78536,P09874,P09429,P00738,P10415,P07101,P49238,P08887,Q07812,P07437,P01100,P48023,P22894,Q15648,Q14457,O94826,Q16539,…
GO:BP	regulation of protein transport	GO:0051223	false	2.242127173213821e-12	11.649339757905791	441	280	33	21017	Q16665,P05231,P01375,P01275,P01584,Q15848,P37231,P35354,P35228,O60603,P49841,P01579,P02753,P05019,P01308,Q9UBU3,Q06945,Q9NTG7,P05771,P30626,P63167,P68106,O15392,P55851,Q9NQB0,Q16539,Q15389,P01583,P01137,O00206,Q8WZ42,O75312,O95817
GO:BP	regulation of biosynthetic process	GO:0009889	false	2.2625785861701022e-12	11.645396327505162	5795	280	140	21017	Q9UBK2,P01019,P05305,Q16665,P05231,P29474,P01375,P13500,P09601,P04179,O14793,P41595,P63000,P02741,P29279,P01275,Q02297,P01584,P08235,P48736,P01185,P01270,Q15848,Q96EB6,P37231,P04839,Q16236,P35354,Q9NPH5,P35228,P05121,P01236,P24530,O60603,P04141,P34913,P49841,P01579,P10145,P01189,P30518,P02753,P47989,P09919,P48552,P61296,O75116,O60543,P35318,P07550,Q13145,Q9Y5S8,P04792,P02654,P05019,P01308,P35558,…
GO:BP	response to temperature stimulus	GO:0009266	false	2.271321283384366e-12	11.643721429526646	170	280	22	21017	P08588,P29474,P09601,P13945,P41595,Q96EB6,P35354,P49841,O60543,P07550,P04792,P05019,O14733,P00441,Q00613,P55916,P28223,P08138,P55851,P11532,P01583,O95817
GO:BP	positive regulation of immune system process	GO:0002684	false	2.8446584761257513e-12	11.54596986664581	1066	280	51	21017	P05305,P05231,P01375,P13500,O14793,P63000,P01584,Q96EB6,P35228,P05121,O60603,P01579,P10145,P02753,P00746,P05019,P17931,P35558,O15530,Q06945,P27797,P22301,Q16552,Q00613,P05771,P78536,P09874,P09429,Q99571,P10415,P49238,P08887,P49763,Q07812,P01100,P15018,P22894,P50281,O14939,Q15648,Q14457,O94826,P27487,P01583,P42336,P42338,O00329,P19174,P60709,P01137,O00206
GO:BP	neurogenesis	GO:0022008	false	2.88437012859603e-12	11.539949010772009	1746	280	67	21017	P05305,Q16665,P05231,P01375,P13500,P04179,P63000,P25101,P01584,P37231,P18825,Q16236,P24530,O60603,P49841,P01579,P61296,P35318,P01308,P05556,P08473,Q9UBU3,Q9UMR3,P00441,Q06945,P04637,P27797,P42574,Q9H7Z6,P58546,P04626,P08253,Q15063,P04150,P01303,Q12983,P78536,P09429,P13591,Q99571,P10415,P07101,P49238,P42892,Q15303,P36873,Q07812,Q08345,P55073,P68106,P15018,P50281,P08138,Q15648,Q14457,P18089,Q9HCU4,…
GO:BP	blood vessel endothelial cell migration	GO:0043534	false	3.476589338869387e-12	11.458846605950601	118	280	19	21017	Q16665,P29474,P01375,P09601,Q96EB6,P37231,Q16236,P35354,P04792,P05556,O15530,P50052,P78536,P09429,Q99571,Q15389,O15123,P19174,P01137
GO:BP	G protein-coupled receptor signaling pathway	GO:0007186	false	3.68598471635793e-12	11.433446469880693	1275	280	56	21017	P08588,P01019,P30556,P05305,Q16665,P01160,P13500,P13945,P41595,P63000,P25101,P01275,P48736,P01270,P37231,P18825,Q96RP3,P24530,P49841,P10145,P01189,P30518,O75116,P35318,P07550,P01308,Q9UBU3,P26678,Q9ULZ1,P05771,P50052,P50148,P01303,P04201,P49238,P42892,P28223,O95069,P49407,O60895,P08173,Q15835,O00574,P35348,P35414,Q9HCU4,P43220,O15529,P34947,P42338,P25106,P31391,P32247,P30988,Q9HBW0,Q9NYQ6
GO:BP	regulation of metal ion transport	GO:0010959	false	5.350734860159479e-12	11.271586568671148	369	280	30	21017	P29474,P01160,P13500,P01275,P48736,P35354,P01579,P07550,P05556,P17931,O14983,O15530,P26678,Q92736,Q14524,P32418,O14958,Q99571,O00168,P10415,P28223,Q07812,P30626,P68106,O75052,P35414,P20020,P19174,P01137,O76090
GO:BP	regulation of protein secretion	GO:0050708	false	5.371630648190251e-12	11.26989385694292	266	280	26	21017	Q16665,P05231,P01375,P01275,P01584,P37231,P35228,O60603,P01579,P02753,P05019,P01308,Q9UBU3,Q06945,Q9NTG7,P05771,P30626,P63167,P68106,O15392,P55851,Q9NQB0,P01583,P01137,O00206,Q8WZ42
GO:BP	muscle cell differentiation	GO:0042692	false	5.448801056205466e-12	11.26369904854101	397	280	31	21017	P05305,P04179,P25101,Q02297,Q99988,Q96EB6,Q9NPH5,P24530,P45379,P35318,P05019,P05556,P50461,P27797,P42574,P32418,P58546,P13533,P12883,P10415,O60895,P50281,P15172,O94826,Q16539,P35348,P35414,P02545,Q07869,P01137,Q8WZ42
GO:BP	regulation of primary metabolic process	GO:0080090	false	7.132549868845643e-12	11.146755183191564	5486	280	134	21017	Q9UBK2,P01019,P30556,P05305,Q16665,P05231,P29474,P01160,P01375,P09601,P04179,O14793,P41595,P63000,P01275,Q02297,P01584,P08235,P48736,P01185,P01270,Q15848,Q96EB6,P37231,P18825,Q16236,P35354,Q9NPH5,P35228,P05121,P01236,P24530,O60603,P04141,P34913,P49841,P01579,P10145,P01189,P47989,P09919,P48552,P61296,O75116,O60543,P35318,P07550,Q13145,P02743,P04792,P02654,P05019,P01308,P35558,O15530,P00750,P31323,…
GO:BP	carboxylic acid metabolic process	GO:0019752	false	9.534688664298475e-12	11.02069348338197	905	280	46	21017	Q9UBK2,P05305,Q16665,P29474,P01584,P01185,Q15848,Q96EB6,P37231,P35354,Q9NPH5,P35228,P27169,O60603,O75390,P01579,P50440,Q13085,P16219,P49327,P36969,P02654,P05019,P01308,P53396,P35558,P31323,P04637,Q9H5J4,P16050,O00767,P07101,P55916,P28223,P18054,P40926,P55851,O15294,Q9C0K1,Q16539,P11150,O60427,Q07869,P48029,O94788,O95864
GO:BP	regulation of oxidoreductase activity	GO:0051341	false	9.81918680997211e-12	11.007924477443737	64	280	15	21017	P01019,P30556,P05305,Q16665,P01375,P41595,P01584,P01579,P01308,Q9NTG7,P50052,P00738,O75052,P23297,Q9GZV9
GO:BP	negative regulation of molecular function	GO:0044092	false	1.1357124344566043e-11	10.944731619274963	592	280	37	21017	P01019,P01160,P01375,P01584,Q15848,Q96EB6,P37231,P05121,P24530,P49841,P01579,P45379,P02743,P04792,P02654,P01308,O15530,P26678,P31323,Q9BYF1,P04637,P32418,P22301,O14958,P01033,P50148,P00738,P49407,Q07812,P30626,P68106,Q9NQB0,P01034,Q07869,P60709,P19429,P30988
GO:BP	calcium ion homeostasis	GO:0055074	false	1.1983491188991883e-11	10.921416639105916	326	280	28	21017	P05305,P41595,P25101,P01270,O14983,O15530,P26678,Q92736,P50461,P27797,P32418,O14958,P05771,Q12983,P10415,P28223,Q07812,P30626,P68106,P48023,P51178,P35414,P20020,P42338,P19174,P01137,P19429,Q9GZV9
GO:BP	extrinsic apoptotic signaling pathway	GO:0097191	false	1.3877930089128923e-11	10.85767530462366	229	280	24	21017	P01019,P29474,P01375,P09601,Q02297,P01584,P05121,P04141,P49841,P01579,P05019,P17931,O15530,P50052,P10415,P08887,Q07812,P48023,Q9NQB0,P01583,P02545,P01137,O00206,O95817
GO:BP	intracellular calcium ion homeostasis	GO:0006874	false	1.4024775242770473e-11	10.853104089901155	302	280	27	21017	P05305,P41595,P25101,P01270,O14983,O15530,P26678,Q92736,P50461,P27797,P32418,O14958,P05771,Q12983,P10415,P28223,Q07812,P30626,P68106,P48023,P51178,P35414,P20020,P42338,P19174,P01137,P19429
GO:BP	nervous system development	GO:0007399	false	1.6221581596643784e-11	10.789906804550958	2541	280	82	21017	P05305,Q16665,P05231,P01375,P13500,P04179,P63000,P25101,Q02297,P01584,P37231,P18825,Q16236,P24530,O60603,P49841,P01579,P30518,P61296,P35318,P01308,P05556,P08473,Q9UBU3,Q9UMR3,Q14524,P00441,Q06945,P04637,P27797,P42574,Q9H7Z6,P58546,P04626,P08253,Q15063,P04150,P50052,P01303,Q12983,P78536,P09429,P04201,P13591,O60313,Q99571,P10415,P07101,P49238,P42892,Q15303,P36873,Q07812,Q08345,P63167,P55073,P68106,…
GO:BP	regulation of neuron apoptotic process	GO:0043523	false	1.6886747342665862e-11	10.772453994429508	231	280	24	21017	Q9UBK2,Q16665,P01375,P13500,P04179,Q96EB6,O14733,P00441,P04637,P42574,P22301,P08253,P04150,P09874,P10415,P49238,P28223,Q07812,O15392,P48023,P55851,Q15389,P42336,O75312
GO:BP	monocarboxylic acid metabolic process	GO:0032787	false	1.705312148197085e-11	10.768196114130943	633	280	38	21017	Q9UBK2,P05305,Q16665,P01584,P01185,Q15848,Q96EB6,P37231,P35354,P01579,P50440,Q13085,P16219,P49327,P36969,P02654,P05019,P01308,P53396,P35558,P31323,P04637,Q9H5J4,P16050,O00767,P07101,P55916,P28223,P18054,P55851,O15294,Q16539,P11150,O60427,Q07869,P48029,O94788,O95864
GO:BP	regulation of cardiac muscle hypertrophy	GO:0010611	false	1.7563552126229122e-11	10.75538764601466	54	280	14	21017	P01019,P05305,P37231,P61296,O75116,P05019,P58546,P09874,Q99571,Q14457,O94826,P35348,P02545,Q07869
GO:BP	positive regulation of establishment of protein localization	GO:1904951	false	1.9025530795476928e-11	10.72066321795655	332	280	28	21017	Q16665,P01375,P01275,P01584,P37231,P35354,O60603,P49841,P01579,P02753,P05019,P01308,Q9UBU3,Q06945,P04626,Q9NTG7,P05771,P30626,P63167,O94826,Q9NQB0,Q16539,P01583,P01137,O00206,Q8WZ42,O75312,O95817
GO:BP	regulation of establishment of protein localization	GO:0070201	false	2.1178130954315114e-11	10.674112370576255	539	280	35	21017	Q16665,P05231,P01375,P01275,P01584,Q15848,P37231,P35354,P35228,O60603,P49841,P01579,P02753,P05019,P01308,Q9UBU3,Q06945,P04626,Q9NTG7,P05771,P30626,P63167,P68106,O15392,P55851,O94826,Q9NQB0,Q16539,Q15389,P01583,P01137,O00206,Q8WZ42,O75312,O95817
GO:BP	response to hexose	GO:0009746	false	2.2112643414398975e-11	10.655359337400247	211	280	23	21017	Q16665,P01375,P01275,Q15848,P35354,Q9NPH5,P35558,Q9UBU3,Q06945,P42574,P05771,P07101,P30626,P63167,P68106,O15392,P55851,O15294,Q9NQB0,O15123,P42336,Q07869,P01137
GO:BP	protein metabolic process	GO:0019538	false	2.3036205131094603e-11	10.637589062851552	4813	280	122	21017	P01019,P30556,P05305,Q16665,P05231,P01160,P01375,P13500,P41595,P63000,P01275,Q02297,P01584,P48736,P01185,P00797,Q15848,Q96EB6,P37231,P18825,Q16236,P35354,Q9NPH5,P35228,P05121,P24530,O60603,P04141,P49841,P01579,P78380,P47989,P09919,P00746,Q13085,P04040,O75116,P07550,P02743,P04792,P02654,P05019,P01308,P08473,P35558,O15530,P00750,P31323,O14733,Q9BYF1,P00441,Q06945,P04637,P27797,P42574,P32418,P22301,…
GO:BP	oxoacid metabolic process	GO:0043436	false	2.304607761554868e-11	10.63740297981351	927	280	46	21017	Q9UBK2,P05305,Q16665,P29474,P01584,P01185,Q15848,Q96EB6,P37231,P35354,Q9NPH5,P35228,P27169,O60603,O75390,P01579,P50440,Q13085,P16219,P49327,P36969,P02654,P05019,P01308,P53396,P35558,P31323,P04637,Q9H5J4,P16050,O00767,P07101,P55916,P28223,P18054,P40926,P55851,O15294,Q9C0K1,Q16539,P11150,O60427,Q07869,P48029,O94788,O95864
GO:BP	positive regulation of blood vessel endothelial cell migration	GO:0043536	false	2.328247633963093e-11	10.632970829716236	55	280	14	21017	Q16665,P29474,P09601,Q96EB6,Q16236,P35354,P04792,O15530,P78536,P09429,Q99571,Q15389,P19174,P01137
GO:BP	regulation of monoatomic ion transport	GO:0043269	false	2.4671450652926067e-11	10.607805313743397	449	280	32	21017	P05305,P29474,P01160,P13500,P25101,P01275,P48736,P35354,P01579,P07550,P05556,P17931,O14983,O15530,P26678,Q92736,Q14524,P32418,O14958,Q99571,O00168,P10415,P28223,Q07812,P30626,P68106,O75052,P35414,P20020,P19174,P01137,O76090
GO:BP	regulation of vasoconstriction	GO:0019229	false	2.6039293558859507e-11	10.584370802271696	68	280	15	21017	P01019,P30556,P05305,P01185,P18825,P35354,P30518,P35318,P05556,Q9BYF1,P08253,P42892,P28223,P35348,P20020
GO:BP	cellular response to decreased oxygen levels	GO:0036294	false	2.6344536692092177e-11	10.579309434739212	150	280	20	21017	P05305,Q16665,P09601,O14793,Q96EB6,P37231,P04839,Q16236,P35354,O75116,P35558,P04637,Q12983,P10415,O95069,P01100,Q14457,P02545,P42338,P01137
GO:BP	response to nutrient	GO:0007584	false	2.6790798690738648e-11	10.572014338955805	170	280	21	21017	P04179,P01270,Q15848,P37231,P04839,P35354,P04040,Q15063,Q00613,P05771,O00300,P55916,P68106,Q15648,O15294,Q14457,P01583,Q07869,P01137,Q9GZV9,O94788
GO:BP	organic acid metabolic process	GO:0006082	false	2.917675834235069e-11	10.534962961662393	933	280	46	21017	Q9UBK2,P05305,Q16665,P29474,P01584,P01185,Q15848,Q96EB6,P37231,P35354,Q9NPH5,P35228,P27169,O60603,O75390,P01579,P50440,Q13085,P16219,P49327,P36969,P02654,P05019,P01308,P53396,P35558,P31323,P04637,Q9H5J4,P16050,O00767,P07101,P55916,P28223,P18054,P40926,P55851,O15294,Q9C0K1,Q16539,P11150,O60427,Q07869,P48029,O94788,O95864
GO:BP	monoatomic ion transport	GO:0006811	false	3.133404525785703e-11	10.503983533629121	1256	280	54	21017	P05305,P29474,P01160,P13500,P41595,P25101,P01275,P48736,P04839,P35354,P24530,P01579,P07550,Q9Y5S8,P05556,P17931,P13637,O14983,O15530,P26678,Q92736,Q14524,P32418,O14958,P05771,Q99571,O00168,P10415,P55916,P28223,O95069,Q07812,P30626,O60895,P43681,P68106,P02794,P48023,P51178,Q9UQD0,P55851,O75052,Q9C0K1,P35348,P35414,P17302,P80188,P20020,P19174,P31639,P48029,P01137,O76090,Q99726
GO:BP	calcium ion transmembrane transport	GO:0070588	false	3.2217220131026176e-11	10.491911935482273	339	280	28	21017	P05305,P01160,P41595,P25101,P48736,P24530,O14983,O15530,P26678,Q92736,Q14524,P32418,O14958,Q99571,P10415,P28223,Q07812,P30626,P68106,P48023,P51178,Q9UQD0,O75052,P35348,P35414,P20020,P19174,P01137
GO:BP	myeloid leukocyte differentiation	GO:0002573	false	3.6299559216765676e-11	10.440098648542087	239	280	24	21017	P01375,Q15848,Q96EB6,P37231,O60603,P04141,P01579,P09919,P49327,P02743,Q16552,P04150,Q00613,O00300,P09874,P01100,P15018,Q15648,P55851,Q16539,O00329,P01137,O00206,P30988
GO:BP	regulation of small molecule metabolic process	GO:0062012	false	3.654718872434509e-11	10.43714602413596	314	280	27	21017	Q9UBK2,Q16665,P29474,P01375,P01275,P01584,P01185,P01270,Q15848,Q96EB6,P37231,P35354,P34913,P01579,P35318,P02654,P05019,P01308,P00441,P04637,P04150,P09874,P04201,P28223,O15294,Q9NQB0,Q07869
GO:BP	cellular response to chemical stress	GO:0062197	false	3.654718872434509e-11	10.43714602413596	314	280	27	21017	Q9UBK2,P05305,Q16665,P05231,P29474,P04179,P25101,Q96EB6,P37231,Q16236,P35354,P08294,P04040,Q9UBX5,Q9Y5S8,P35558,P00441,P04637,P42574,P32418,P08253,Q00613,Q12983,P09874,P01100,Q14457,P42336
GO:BP	response to bacterium	GO:0009617	false	4.249757173353641e-11	10.371635884369784	721	280	40	21017	P05305,P05231,P29474,P01375,P13500,P04179,P02741,P01584,P00797,Q15848,P35354,P35228,P05121,P24530,O60603,P04141,P10145,P09919,P00746,P35318,P35558,O14733,P42574,P22301,Q16552,Q00613,Q12983,P78536,P09429,P00738,P07101,P49238,P08887,P01100,P48023,P22894,Q16539,P01583,P80188,O00206
GO:BP	response to insulin	GO:0032868	false	4.295110246878536e-11	10.36702568422005	265	280	25	21017	O14793,P01584,Q15848,Q96EB6,P37231,Q9HD89,O60603,P49841,P04040,P35318,P01308,P35558,O15530,P50461,P22301,P05771,P09874,P55916,P01100,P55851,O15294,Q16539,P20020,P42336,Q07869
GO:BP	regulation of calcium ion transport	GO:0051924	false	4.3745449813149956e-11	10.359067113471616	241	280	24	21017	P29474,P01160,P13500,P01275,P48736,P35354,P17931,O14983,O15530,P26678,Q92736,P32418,O14958,Q99571,P10415,Q07812,P30626,P68106,O75052,P35414,P20020,P19174,P01137,O76090
GO:BP	positive regulation of nucleobase-containing compound metabolic process	GO:0045935	false	4.5120012448223436e-11	10.345630789206584	2038	280	71	21017	Q9UBK2,P01019,P05305,Q16665,P05231,P29474,P01375,O14793,P01584,P01270,Q96EB6,P37231,Q16236,Q9NPH5,P01236,O60603,P01579,P01189,P09919,P48552,P61296,O75116,P07550,Q13145,P05019,P01308,P35558,O14733,Q9UMR3,Q06945,P04637,P50461,Q9H7Z6,Q9ULZ1,P22301,P04626,Q16552,P04150,Q00613,P05771,P50052,P09874,P09429,P04201,Q15303,P28223,P49407,Q07812,Q14249,P01100,P15018,P15172,P08138,Q15648,O15294,Q9NQB0,Q9C0B1,…
GO:BP	heart morphogenesis	GO:0003007	false	4.684938792735312e-11	10.329296078661145	266	280	25	21017	P05305,Q16665,P29474,P41595,P25101,Q02297,P02753,P45379,P61296,Q9UMR3,Q92736,Q06945,P04637,P13533,P12883,P07101,Q15648,Q9Y5P4,P35414,P17302,Q14896,P01137,P19429,Q8WZ42,O94788
GO:BP	cellular localization	GO:0051641	false	5.3066639845153686e-11	10.275178410823754	3625	280	101	21017	P05305,Q16665,P05231,P29474,P01375,P41595,P63000,P25101,P01275,Q02297,P01584,P48736,Q15848,Q96EB6,P37231,P35354,P35228,P24530,O60603,P49841,P01579,P02753,O75116,Q9UBX5,P07550,P04792,P05019,P01308,P05556,P17931,O14983,O15530,Q9UBU3,P00750,P26678,Q92736,P00441,Q06945,P04637,P50461,P27797,P32418,P22301,P04626,Q9NTG7,O14958,P05771,P09874,O60313,Q99571,P10415,P07101,Q15303,P28223,P49407,P36873,Q07812,…
GO:BP	transmembrane transport	GO:0055085	false	6.164138363965915e-11	10.210127621408441	1538	280	60	21017	P05305,P01160,P01375,P13500,P41595,P25101,P01584,P48736,P01270,Q15848,P04839,Q16236,P24530,P01579,P07550,Q9Y5S8,P05019,P01308,P05556,P13637,O14983,O15530,P26678,Q9BYF1,Q92736,Q14524,P32418,O14958,P05771,Q99571,O00168,P10415,P55916,P28223,O95069,Q07812,P30626,P43681,P68106,P48023,P51178,Q9UQD0,P55851,O75052,O94826,Q9C0K1,Q16539,P35348,P35414,P01241,P17302,P43220,P20020,P19174,P60709,P31639,P48029,…
GO:BP	positive regulation of chemokine production	GO:0032722	false	6.466665302667013e-11	10.189319616394217	72	280	15	21017	Q16665,P05231,P01375,P09601,P01584,Q15848,O60603,P01579,Q16552,Q15063,P78536,P09429,P08887,P01137,O00206
GO:BP	regulation of developmental growth	GO:0048638	false	6.755770782379269e-11	10.170325094097567	322	280	27	21017	P08588,P05305,O14793,P13945,Q02297,Q99988,P49841,P02753,P07550,P05019,Q9UBU3,Q9UMR3,P00441,P13533,P10415,Q15303,O95069,P55073,P15172,O94826,Q9C0B1,Q16539,P01241,P42336,Q9P283,Q07869,Q9HCH3
GO:BP	positive regulation of small molecule metabolic process	GO:0062013	false	6.775157295455153e-11	10.16908061753766	138	280	19	21017	Q9UBK2,Q16665,P29474,P01375,P01275,P01584,P01185,P01270,Q15848,Q96EB6,P37231,P35354,P01579,P35318,P05019,P01308,P04201,P28223,Q07869
GO:BP	lipid biosynthetic process	GO:0008610	false	7.294886899855387e-11	10.136981437032967	733	280	40	21017	P05305,P01375,P41595,P01584,P48736,P01185,Q96EB6,P35354,P01579,Q13085,P35318,P49327,P36969,P02654,P01308,P53396,P35558,P00441,Q9H5J4,Q9NTG7,P04150,P16050,O00767,P28223,P15538,P18054,O14939,Q15648,O15294,Q14457,P01583,P11150,O60427,P42336,P42338,O00329,Q07869,O76062,O94788,O95864
GO:BP	cellular response to cytokine stimulus	GO:0071345	false	7.429717436312819e-11	10.129027702818648	843	280	43	21017	P05305,Q16665,P05231,P01375,P13500,P01584,Q15848,Q96EB6,P37231,Q16236,P35228,P01236,O60603,P04141,P49841,P01579,P10145,P09919,P49327,P08473,P35558,O14733,P04637,Q16552,P08253,Q15063,P16050,P78536,P49238,P08887,P01100,P48023,P22894,P15172,Q15648,O00574,Q16539,P01241,Q15389,P01583,P25106,O00206,Q9GZV9
GO:BP	regulation of protein kinase activity	GO:0045859	false	7.962618097077137e-11	10.098944113397117	438	280	31	21017	P01019,P05305,P01160,P01375,P41595,Q02297,P01584,P48736,Q15848,Q96EB6,P37231,P18825,Q9NPH5,P01579,P07550,P04792,P05019,P01308,O15530,P31323,O14733,P00441,P32418,P04626,P50148,P78536,P01241,Q15389,P60709,O00206,Q8WZ42
GO:BP	rhythmic process	GO:0048511	false	9.507221914839197e-11	10.021946368794854	300	280	26	21017	Q9UBK2,P08588,P29474,P01375,O14793,Q15848,Q96EB6,P37231,P35228,Q9HD89,P04141,P49841,P48552,O75116,Q9UBU3,P04637,P42574,P08253,P50148,P09874,P07101,P36873,P08138,O15294,Q15911,Q07869
GO:BP	female pregnancy	GO:0007565	false	9.515898693731844e-11	10.021550190109702	181	280	21	21017	P01160,P01584,P35354,P01236,P35318,Q9UBU3,Q9BYF1,P00441,P27797,P08253,P01033,P09874,P10415,Q9Y5Q5,Q08345,P01100,P15018,Q15648,P17302,O15123,P01137
GO:BP	macromolecule localization	GO:0033036	false	9.616268289951112e-11	10.01699342853394	3211	280	93	21017	P01019,P30556,P05305,Q16665,P05231,P01375,P02741,P25101,P01275,P01584,P00797,Q15848,Q96EB6,P37231,P35354,P35228,P27169,P24530,Q9HD89,O60603,P49841,P01579,P01189,P02753,P48552,O75116,Q9UBX5,O60543,P04792,P02654,P05019,P01308,P05556,P17931,O15530,Q9UBU3,P00750,Q92736,Q06945,P04637,P50461,P27797,P22301,P04626,Q9NTG7,Q00613,P05771,P09874,Q99571,P10415,P55916,Q15303,P28223,P49407,Q07812,P30626,P63167,…
GO:BP	multi-organism reproductive process	GO:0044703	false	9.668223833216037e-11	10.014653303609307	203	280	22	21017	P05305,P01160,P01584,P35354,P01236,P35318,Q9UBU3,Q9BYF1,P00441,P27797,P08253,P01033,P09874,P10415,Q9Y5Q5,Q08345,P01100,P15018,Q15648,P17302,O15123,P01137
GO:BP	cellular response to organic cyclic compound	GO:0071407	false	1.0350585580974096e-10	9.985035079444577	536	280	34	21017	P05305,O14793,P08235,P48736,Q15848,Q96EB6,P37231,P35354,P49841,P48552,P61296,O75116,P13637,P35558,Q92736,P27797,P42574,P32418,P22301,P08253,P04150,O14958,Q00613,P50148,P09874,Q99571,P28223,P15172,Q15648,Q07869,P60709,P31391,P01137,Q9GZV9
GO:BP	peptidyl-amino acid modification	GO:0018193	false	1.0858135363207317e-10	9.964244748503921	742	280	40	21017	P01019,P05231,P01375,P01275,Q02297,P01185,Q15848,Q96EB6,P35354,Q9NPH5,P35228,P04141,P49841,P01579,P09919,O75116,P05019,P35558,O15530,Q06945,P04637,P04626,Q9NTG7,Q00613,P78536,P10415,Q15303,P28223,P08887,Q07812,Q08345,P68106,P15018,O75052,Q16539,P11532,P01241,Q15389,P01137,Q9H9B1
GO:BP	protein modification process	GO:0036211	false	1.1102466888528325e-10	9.95458051337166	2947	280	88	21017	P01019,P05305,Q16665,P05231,P01160,P01375,P13500,P41595,P63000,P01275,Q02297,P01584,P48736,P01185,Q15848,Q96EB6,P37231,P18825,Q16236,P35354,Q9NPH5,P35228,P24530,O60603,P04141,P49841,P01579,P47989,P09919,O75116,P07550,P04792,P05019,P01308,P35558,O15530,P00750,P31323,O14733,P00441,Q06945,P04637,P32418,P04626,Q9NTG7,Q00613,P05771,P50148,P78536,P09874,P04201,O00168,P10415,P49238,Q15303,P28223,P08887,…
GO:BP	positive regulation of epithelial cell proliferation	GO:0050679	false	1.185492819246412e-10	9.92610107228141	205	280	22	21017	P30556,Q16665,P01375,P09601,P41595,Q96EB6,P05019,O15530,Q9UBU3,Q14524,Q9ULZ1,P22301,P04626,P78536,P09429,P49763,Q15648,Q9NQB0,P35414,O00329,P19174,P01137
GO:BP	regulation of muscle cell apoptotic process	GO:0010660	false	1.2313023486546802e-10	9.909635292130009	75	280	15	21017	P05305,P04179,Q02297,Q96EB6,P37231,Q16236,P01579,P61296,P05019,O15530,P04637,Q00613,Q12983,P18054,O95817
GO:BP	cardiac chamber morphogenesis	GO:0003206	false	1.2738188227255176e-10	9.894892338002226	124	280	18	21017	Q16665,P29474,P25101,Q02297,P02753,P45379,P61296,Q9UMR3,Q92736,Q06945,P04637,P13533,P12883,Q15648,P35414,Q14896,P01137,P19429
GO:BP	cellular response to hypoxia	GO:0071456	false	1.316488993194177e-10	9.880582767560583	143	280	19	21017	P05305,Q16665,P09601,O14793,Q96EB6,P37231,P04839,Q16236,P35354,O75116,P35558,P04637,Q12983,P10415,O95069,P01100,P02545,P42338,P01137
GO:BP	positive regulation of peptidyl-tyrosine phosphorylation	GO:0050731	false	1.49524944597796e-10	9.825286349831261	164	280	20	21017	P01019,P05231,P01375,Q02297,Q15848,Q9NPH5,P04141,P01579,P09919,P05019,P04637,Q00613,P78536,Q15303,P28223,P08887,P15018,P01241,Q15389,P01137
GO:BP	regulation of systemic arterial blood pressure by hormone	GO:0001990	false	1.524924168660224e-10	9.816751752350806	39	280	12	21017	P01019,P30556,P05305,P29474,P00797,P24530,P30518,Q9Y5S8,Q9BYF1,P50052,Q9Y5Q5,P42892
GO:BP	regulation of transporter activity	GO:0032409	false	1.6026276903985603e-10	9.795167357736625	208	280	22	21017	P05305,P01160,P13500,P25101,Q15848,P37231,P27169,P01579,P07550,P01308,P05556,O14983,P26678,Q9BYF1,Q92736,O14958,O00168,P10415,P30626,P68106,O75052,P60709
GO:BP	regulation of macromolecule biosynthetic process	GO:0010556	false	1.663042559246573e-10	9.779096636523455	5633	280	133	21017	Q9UBK2,P01019,P05305,Q16665,P05231,P29474,P01375,P13500,P09601,P04179,O14793,P41595,P63000,P02741,P29279,Q02297,P01584,P08235,P48736,P01185,P01270,Q15848,Q96EB6,P37231,P04839,Q16236,P35354,Q9NPH5,P35228,P05121,P01236,P24530,O60603,P04141,P34913,P49841,P01579,P10145,P01189,P30518,P02753,P47989,P09919,P48552,P61296,O75116,O60543,P07550,Q13145,Q9Y5S8,P04792,P05019,P01308,P35558,Q9UBU3,P00750,O14733,…
GO:BP	cardiac ventricle development	GO:0003231	false	1.9518648609939932e-10	9.70955025437234	127	280	18	21017	Q16665,P29474,P25101,Q02297,P45379,P61296,Q9UMR3,Q92736,Q14524,Q06945,P13533,P12883,O95069,Q15648,P35414,Q14896,P01137,P19429
GO:BP	leukocyte migration	GO:0050900	false	2.357702015148644e-10	9.627511085311504	396	280	29	21017	P05305,P05231,P01375,P13500,P09601,O14793,P63000,P01584,P48736,P05121,P24530,P10145,P05556,P17931,P27797,P22301,Q16552,P08253,P78536,P09429,Q99571,P49238,P08887,P49763,P50281,P27487,P01583,O00329,P01137
GO:BP	multi-multicellular organism process	GO:0044706	false	2.3767350423599465e-10	9.62401923057924	212	280	22	21017	P05305,P01160,P01584,P35354,P01236,P35318,Q9UBU3,Q9BYF1,P00441,P27797,P08253,P01033,P09874,P10415,Q9Y5Q5,Q08345,P01100,P15018,Q15648,P17302,O15123,P01137
GO:BP	cardiac chamber development	GO:0003205	false	2.666312289648307e-10	9.57408898555675	169	280	20	21017	Q16665,P29474,P25101,Q02297,P02753,P45379,P61296,Q9UMR3,Q92736,Q14524,Q06945,P04637,P13533,P12883,O95069,Q15648,P35414,Q14896,P01137,P19429
GO:BP	regulation of lipid transport	GO:0032368	false	2.956314206704558e-10	9.529249409591793	130	280	18	21017	P01019,P30556,P05305,P01584,P00797,Q15848,Q96EB6,P37231,P27169,Q9HD89,P01189,P02654,Q9UBU3,Q99571,P48023,P01583,Q07869,P31391
GO:BP	regulation of striated muscle contraction	GO:0006942	false	2.998653844111459e-10	9.523073665040398	95	280	16	21017	P01160,P48736,O14983,P26678,Q9BYF1,Q92736,Q14524,P32418,P12883,O14958,Q99571,P30626,P68106,P35348,Q14896,P19429
GO:BP	positive regulation of secretion	GO:0051047	false	3.4669285473541327e-10	9.460055108966502	317	280	26	21017	P05305,Q16665,P01275,P01584,P01185,P37231,P01236,Q9HD89,O60603,P01579,P02753,P05019,P01308,Q9UBU3,Q06945,Q9NTG7,P05771,Q99571,P30626,P63167,Q9NQB0,P01583,P31391,P01137,O00206,Q8WZ42
GO:BP	chemokine production	GO:0032602	false	3.5558071411722857e-10	9.449061802200145	96	280	16	21017	Q16665,P05231,P01375,P09601,P01584,Q15848,O60603,P01579,P22301,Q16552,Q15063,P78536,P09429,P08887,P01137,O00206
GO:BP	regulation of chemokine production	GO:0032642	false	3.5558071411722857e-10	9.449061802200145	96	280	16	21017	Q16665,P05231,P01375,P09601,P01584,Q15848,O60603,P01579,P22301,Q16552,Q15063,P78536,P09429,P08887,P01137,O00206
GO:BP	cell chemotaxis	GO:0060326	false	4.014667263225964e-10	9.396350443344968	319	280	26	21017	P30556,P05305,P05231,P13500,O14793,P63000,P01584,P48736,P05121,P24530,P10145,P04792,P17931,P27797,P22301,P08253,P78536,P09429,Q99571,P49238,P08887,P49763,O00574,P27487,O00329,P25106
GO:BP	response to hydrogen peroxide	GO:0042542	false	4.2078043388070086e-10	9.375944462901858	97	280	16	21017	P05305,P05231,P09601,P04179,Q96EB6,Q16236,P04040,P00441,P42574,P08253,Q00613,Q12983,P00738,P10415,P68106,Q14457
GO:BP	calcium-mediated signaling	GO:0019722	false	4.2234182500330466e-10	9.3743359077565	218	280	22	21017	P30556,P05305,P01375,P41595,P24530,P49841,P10145,P01189,P05019,O15530,P26678,Q92736,P32418,O14958,Q99571,P49238,P68106,O00574,P19174,P25106,P19429,P30988
GO:BP	muscle cell apoptotic process	GO:0010657	false	4.952669145241692e-10	9.305160683363226	82	280	15	21017	P05305,P04179,Q02297,Q96EB6,P37231,Q16236,P01579,P61296,P05019,O15530,P04637,Q00613,Q12983,P18054,O95817
GO:BP	regulation of kinase activity	GO:0043549	false	4.963647989294571e-10	9.304199025265095	469	280	31	21017	P01019,P05305,P01160,P01375,P41595,Q02297,P01584,P48736,Q15848,Q96EB6,P37231,P18825,Q9NPH5,P01579,P07550,P04792,P05019,P01308,O15530,P31323,O14733,P00441,P32418,P04626,P50148,P78536,P01241,Q15389,P60709,O00206,Q8WZ42
GO:BP	carbohydrate metabolic process	GO:0005975	false	5.720955884525825e-10	9.242531401156	569	280	34	21017	Q9UBK2,Q16665,P01375,P13945,P01275,P01270,Q15848,Q96EB6,Q13522,O75390,P49841,P01579,P01189,P02753,P05019,P01308,P35558,Q9UBU3,P04637,P04150,P09874,P04201,P28223,P36873,P40926,P55851,O15294,Q9NQB0,Q16539,P42336,Q07869,P31639,P32247,P01137
GO:BP	monoatomic ion transmembrane transport	GO:0034220	false	6.489001764970027e-10	9.187822107715705	1017	280	46	21017	P05305,P01160,P13500,P41595,P25101,P48736,P04839,P24530,P01579,P07550,Q9Y5S8,P05556,P13637,O14983,O15530,P26678,Q92736,Q14524,P32418,O14958,Q99571,O00168,P10415,P55916,P28223,O95069,Q07812,P30626,P43681,P68106,P48023,P51178,Q9UQD0,P55851,O75052,Q9C0K1,P35348,P35414,P17302,P20020,P19174,P31639,P48029,P01137,O76090,Q99726
GO:BP	regulation of transferase activity	GO:0051338	false	6.741207353012274e-10	9.171262314177918	539	280	33	21017	P01019,P30556,P05305,P01160,P01375,P41595,Q02297,P01584,P48736,Q15848,Q96EB6,P37231,P18825,Q9NPH5,P49841,P01579,P07550,P04792,P05019,P01308,O15530,P31323,O14733,P00441,P32418,P04626,P50148,P78536,P01241,Q15389,P60709,O00206,Q8WZ42
GO:BP	cardiac ventricle morphogenesis	GO:0003208	false	8.647513041502716e-10	9.063108774344142	70	280	14	21017	Q16665,P25101,Q02297,P45379,P61296,Q9UMR3,Q92736,Q06945,P13533,P12883,Q15648,Q14896,P01137,P19429
GO:BP	superoxide metabolic process	GO:0006801	false	8.647513041502716e-10	9.063108774344142	70	280	14	21017	P05305,P29474,P04179,P02741,P04839,Q16236,Q9NPH5,P35228,P08294,Q9UBX5,Q9Y5S8,P00441,P18054,P01137
GO:BP	muscle organ development	GO:0007517	false	8.673726848544578e-10	9.0617942586961	358	280	27	21017	O14793,P25101,Q02297,Q96EB6,P45379,P05019,P05556,Q9UMR3,Q92736,P50461,P58546,P13533,P12883,P10415,P30626,P01100,P15018,P15172,Q15648,Q16539,P17302,P02545,Q14896,Q15911,P01137,P19429,Q8WZ42
GO:BP	cellular response to biotic stimulus	GO:0071216	false	9.15192196950771e-10	9.038487691387228	251	280	23	21017	P05231,P29474,P01375,P13500,P01584,P35228,P05121,P24530,O60603,P04141,P49841,P10145,P09919,O14733,P04637,P22301,Q00613,P09429,P49238,P22894,Q16539,P01583,O00206
GO:BP	lipid localization	GO:0010876	false	9.166264152971747e-10	9.037807631432822	480	280	31	21017	P01019,P30556,P05305,P05231,P01375,P02741,P01584,P00797,Q15848,Q96EB6,P37231,P35354,P35228,P27169,Q9HD89,P01189,P02753,P48552,O60543,P02654,Q9UBU3,Q99571,P55916,P48023,Q9C0B1,Q9Y5P4,P01583,P11150,Q07869,P31391,Q9UID3
GO:BP	cellular response to environmental stimulus	GO:0104004	false	1.0874824275429778e-9	8.963577752012661	333	280	26	21017	P01584,Q96EB6,P35354,Q9Y5S8,P08473,P35558,P04637,P27797,P42574,P58546,P08253,Q00613,P03956,P01033,Q12983,P09874,Q07812,Q15835,Q16539,P11532,P17302,Q9UBT6,P42336,P01137,O00206,O95817
GO:BP	cellular response to abiotic stimulus	GO:0071214	false	1.0874824275429778e-9	8.963577752012661	333	280	26	21017	P01584,Q96EB6,P35354,Q9Y5S8,P08473,P35558,P04637,P27797,P42574,P58546,P08253,Q00613,P03956,P01033,Q12983,P09874,Q07812,Q15835,Q16539,P11532,P17302,Q9UBT6,P42336,P01137,O00206,O95817
GO:BP	canonical NF-kappaB signal transduction	GO:0007249	false	1.1328065421253502e-9	8.945844251532188	306	280	25	21017	P05305,P01375,P09601,P41595,P25101,P01584,Q15848,Q96EB6,P01236,P24530,O60603,O75116,P04792,O15530,P05771,P09874,P04201,P49238,P48023,Q9C0K1,P17302,Q15389,P01583,P01137,O00206
GO:BP	cell adhesion	GO:0007155	false	1.265482426644318e-9	8.897743881374469	1511	280	57	21017	P05231,P01375,P13500,P63000,P29279,Q02297,P01584,P48736,Q15848,P05121,P04275,P49841,P01579,P10145,P78380,O75116,Q9UBX5,P04792,P05019,P05556,P17931,P35558,O15530,Q06945,P27797,P42574,P22301,P04626,P08253,Q15063,P16050,P78536,P09429,P13591,P10415,P49238,Q08345,P18054,P15018,P50281,Q9C0K1,Q16539,P27487,Q9HCU4,Q15389,O15123,P01583,Q14896,Q15911,P42336,P42338,Q07869,P25106,P60709,P01137,O43739,Q9NYQ6
GO:BP	smooth muscle contraction	GO:0006939	false	1.2954867615047523e-9	8.887567020682642	104	280	16	21017	P05305,P41595,P25101,P18825,P35354,P24530,O75116,P07550,Q9UBU3,P00441,P32418,P28223,P68106,P35348,P20020,P19429
GO:BP	circadian rhythm	GO:0007623	false	1.369490705345002e-9	8.863440910931798	207	280	21	21017	Q9UBK2,P08588,P01375,Q15848,Q96EB6,P37231,P35228,P04141,P49841,P48552,O75116,Q9UBU3,P04637,P50148,P09874,P07101,P36873,P08138,O15294,Q15911,Q07869
GO:BP	regulation of the force of heart contraction	GO:0002026	false	1.4356414410093417e-9	8.842954013878837	26	280	10	21017	P08588,P29474,P35318,P26678,Q92736,P50461,P32418,P13533,P12883,P35348
GO:BP	import into cell	GO:0098657	false	1.497287618548865e-9	8.824694766690605	921	280	43	21017	P01375,P13500,P41595,P63000,P02741,Q02297,P48736,Q15848,P37231,P05121,O60603,P01579,P10145,P78380,P35318,P07550,P02654,P05556,P17931,P13637,Q9BYF1,Q14524,P00441,P27797,Q9ULZ1,P32418,P16050,P09429,P49407,O60895,O14939,Q9UQD0,Q14457,Q9C0K1,P27487,Q15389,P42336,P42338,P25106,P60709,P31639,P01137,O00206
GO:BP	regulation of tumor necrosis factor production	GO:0032680	false	1.6366335076074035e-9	8.786048561543138	164	280	19	21017	P05231,Q15848,P04839,O60603,P01579,P01189,O60543,P04792,P05019,Q9UBU3,P22301,Q16552,P09429,P49238,P22894,Q15389,P01583,P01137,O00206
GO:BP	tumor necrosis factor production	GO:0032640	false	1.6366335076074035e-9	8.786048561543138	164	280	19	21017	P05231,Q15848,P04839,O60603,P01579,P01189,O60543,P04792,P05019,Q9UBU3,P22301,Q16552,P09429,P49238,P22894,Q15389,P01583,P01137,O00206
GO:BP	positive regulation of lipid metabolic process	GO:0045834	false	1.689825133741426e-9	8.772158234664682	124	280	17	21017	Q9UBK2,P01375,P41595,P01584,P01185,Q15848,P37231,P35354,P01579,P35318,P01308,P35558,Q9NTG7,P28223,O15294,P01583,Q07869
GO:BP	fatty acid metabolic process	GO:0006631	false	1.7099308733251152e-9	8.767021446298067	398	280	28	21017	Q9UBK2,P05305,P01584,P01185,Q15848,Q96EB6,P37231,P35354,Q13085,P16219,P49327,P36969,P02654,P01308,P53396,P35558,P31323,Q9H5J4,P16050,O00767,P07101,P55916,P18054,Q16539,P11150,O60427,Q07869,O95864
GO:BP	protein secretion	GO:0009306	false	1.7784011124605645e-9	8.749970278640525	369	280	27	21017	Q16665,P05231,P01375,P01275,P01584,P37231,P35228,P24530,O60603,P01579,P02753,P05019,P01308,Q9UBU3,Q06945,Q9NTG7,P05771,P30626,P63167,P68106,O15392,P55851,Q9NQB0,P01583,P01137,O00206,Q8WZ42
GO:BP	embryo development	GO:0009790	false	1.8132309051701452e-9	8.741546887324319	1130	280	48	21017	P05305,Q16665,P29474,P01375,P41595,P25101,Q15848,Q16236,P04141,P10145,P02753,P61296,O75116,P35318,P05019,P05556,Q9UMR3,Q92736,P00441,P04637,P42574,Q9ULZ1,P22301,P08253,P13533,O60313,P07101,P42892,Q15303,P36873,Q07812,Q14249,P15018,P22894,P50281,Q15648,Q9Y5P4,P35414,P17302,Q15389,Q13572,P42338,P19174,P01137,Q9H9B1,O94788,O75312,Q9NYQ6
GO:BP	glucose metabolic process	GO:0006006	false	1.8314288960301109e-9	8.737209937857315	187	280	20	21017	Q9UBK2,P01375,P01275,P01270,Q15848,Q96EB6,P02753,P05019,P01308,P35558,Q9UBU3,P04637,P04150,P40926,O15294,Q9NQB0,Q16539,P42336,Q07869,P32247
GO:BP	establishment of protein localization to extracellular region	GO:0035592	false	1.895876092506002e-9	8.72219004996175	370	280	27	21017	Q16665,P05231,P01375,P01275,P01584,P37231,P35228,P24530,O60603,P01579,P02753,P05019,P01308,Q9UBU3,Q06945,Q9NTG7,P05771,P30626,P63167,P68106,O15392,P55851,Q9NQB0,P01583,P01137,O00206,Q8WZ42
GO:BP	regulation of cardiac muscle contraction	GO:0055117	false	1.9457504199322866e-9	8.71091286714965	74	280	14	21017	P01160,P48736,O14983,P26678,Q9BYF1,Q92736,Q14524,P32418,O14958,Q99571,P30626,P68106,P35348,P19429
GO:BP	regulation of cell development	GO:0060284	false	2.0107769248237355e-9	8.696636107270908	851	280	41	21017	Q16665,P05231,P01375,P01584,Q15848,P37231,P24530,O60603,P49841,P01579,P09919,O75116,P02743,P05019,P01308,P05556,P08473,P35558,P00441,Q06945,P04637,P22301,P04626,Q16552,Q00613,O00300,P09429,P10415,P49238,P36873,P01100,P15018,P50281,P15172,Q15648,Q16539,P01583,Q9P283,P60709,P01137,O00206
GO:BP	inflammatory response to wounding	GO:0090594	false	2.253518344381216e-9	8.647138902278556	27	280	10	21017	Q16665,P05231,P01375,P09601,P37231,Q16552,P01033,P01583,P01137,O00206
GO:BP	positive regulation of monooxygenase activity	GO:0032770	false	2.253518344381216e-9	8.647138902278556	27	280	10	21017	Q16665,P01375,P41595,P01584,P01579,P01308,P50052,O75052,P23297,Q9GZV9
GO:BP	myeloid leukocyte migration	GO:0097529	false	2.3200920886158667e-9	8.634494776840135	237	280	22	21017	P05305,P05231,P13500,O14793,P63000,P01584,P48736,P05121,P24530,P10145,P17931,Q16552,P08253,P09429,Q99571,P49238,P08887,P49763,P50281,P27487,P01583,O00329
GO:BP	mesenchyme development	GO:0060485	false	2.3233719409451084e-9	8.633881259864074	316	280	25	21017	P01019,P05305,Q16665,P05231,P29474,P41595,P25101,Q02297,P01584,P24530,P49841,P61296,O75116,Q13145,P05019,Q9UMR3,Q06945,P13591,P10415,Q15303,Q9NQB0,P35414,Q9P283,P01137,O94788
GO:BP	lipid export from cell	GO:0140353	false	2.4420460051253135e-9	8.612246158743362	48	280	12	21017	P01019,P30556,P05305,P01584,P00797,P35354,P35228,Q9HD89,P01189,Q9UBU3,Q99571,P01583
GO:BP	response to amyloid-beta	GO:1904645	false	2.4420460051253135e-9	8.612246158743362	48	280	12	21017	P01375,P49841,P07550,P05019,P13637,P08253,P09874,P45452,P08138,P17302,O00206,P30988
GO:BP	calcium ion transmembrane import into cytosol	GO:0097553	false	2.4718459227273625e-9	8.606978603564917	190	280	20	21017	P41595,O15530,P26678,Q92736,Q14524,P32418,O14958,Q99571,P10415,P28223,Q07812,P30626,P68106,P48023,P51178,Q9UQD0,P35348,P35414,P19174,P01137
GO:BP	cellular response to lipopolysaccharide	GO:0071222	false	2.6251820939974895e-9	8.580840566667364	214	280	21	21017	P05231,P29474,P01375,P13500,P01584,P35228,P05121,P24530,O60603,P04141,P10145,P09919,O14733,P22301,Q00613,P09429,P49238,P22894,Q16539,P01583,O00206
GO:BP	regulation of tumor necrosis factor superfamily cytokine production	GO:1903555	false	2.821008388788181e-9	8.549595622388058	169	280	19	21017	P05231,Q15848,P04839,O60603,P01579,P01189,O60543,P04792,P05019,Q9UBU3,P22301,Q16552,P09429,P49238,P22894,Q15389,P01583,P01137,O00206
GO:BP	tumor necrosis factor superfamily cytokine production	GO:0071706	false	2.821008388788181e-9	8.549595622388058	169	280	19	21017	P05231,Q15848,P04839,O60603,P01579,P01189,O60543,P04792,P05019,Q9UBU3,P22301,Q16552,P09429,P49238,P22894,Q15389,P01583,P01137,O00206
GO:BP	positive regulation of protein secretion	GO:0050714	false	2.879924630016512e-9	8.54061887793391	148	280	18	21017	Q16665,P01275,P37231,O60603,P02753,P05019,P01308,Q9UBU3,Q06945,Q9NTG7,P05771,P30626,P63167,Q9NQB0,P01583,P01137,O00206,Q8WZ42
GO:BP	regulation of gene expression	GO:0010468	false	2.929458844313159e-9	8.533212598975204	5515	280	128	21017	Q9UBK2,P01019,P05305,Q16665,P05231,P29474,P01375,P09601,P04179,O14793,P41595,P63000,P02741,P29279,Q02297,P01584,P08235,P48736,P01185,P01270,Q15848,Q96EB6,P37231,P04839,Q16236,P35354,P35228,P05121,P01236,P24530,O60603,P04141,P34913,P49841,P01579,P10145,P01189,P30518,P02753,P47989,P09919,P48552,P61296,O75116,O60543,P07550,Q13145,Q9Y5S8,P04792,P05019,P01308,P35558,Q9UBU3,P00750,O14733,Q9UMR3,Q9BYF1,…
GO:BP	protein localization to extracellular region	GO:0071692	false	2.9492836836201165e-9	8.53028345182752	377	280	27	21017	Q16665,P05231,P01375,P01275,P01584,P37231,P35228,P24530,O60603,P01579,P02753,P05019,P01308,Q9UBU3,Q06945,Q9NTG7,P05771,P30626,P63167,P68106,O15392,P55851,Q9NQB0,P01583,P01137,O00206,Q8WZ42
GO:BP	morphogenesis of an epithelium	GO:0002009	false	2.969141158640264e-9	8.52736915472418	502	280	31	21017	P01019,P05305,Q16665,P01375,P25101,P61296,P35318,P05556,Q9UMR3,Q92736,P42574,P22301,P08253,P04150,P50052,P78536,O60313,P10415,Q15303,Q08345,P15018,P50281,P08138,Q15648,P35414,P17302,O00329,P60709,P01137,O94788,Q9NYQ6
GO:BP	adaptive thermogenesis	GO:1990845	false	3.1383962714368714e-9	8.503292220840589	170	280	19	21017	Q9UBK2,P08588,P13945,Q15848,P50440,O60543,P07550,Q9UBU3,Q9H5J4,Q00613,O00767,P78536,P55916,P55851,O15294,P17302,P80188,O00206,Q9H9B1
GO:BP	regulation of monoatomic ion transmembrane transport	GO:0034765	false	3.2933085679233016e-9	8.4823675759786	321	280	25	21017	P05305,P01160,P13500,P25101,P48736,P01579,P07550,P05556,O14983,O15530,P26678,Q92736,Q14524,P32418,O14958,Q99571,O00168,P10415,Q07812,P30626,P68106,O75052,P35414,P19174,P01137
GO:BP	positive regulation of endothelial cell proliferation	GO:0001938	false	3.4054155686149207e-9	8.467829882827914	93	280	15	21017	P30556,Q16665,P09601,P41595,Q96EB6,O15530,Q9UBU3,Q9ULZ1,P22301,P78536,P09429,P49763,P35414,O00329,P19174
GO:BP	striated muscle cell differentiation	GO:0051146	false	3.431893350039252e-9	8.464466216805011	294	280	24	21017	P05305,Q02297,Q99988,Q9NPH5,P45379,P05019,P05556,P50461,P27797,P42574,P32418,P58546,P13533,P12883,P10415,P50281,P15172,O94826,Q16539,P35348,P02545,Q07869,P01137,Q8WZ42
GO:BP	positive regulation of secretion by cell	GO:1903532	false	3.431893350039252e-9	8.464466216805011	294	280	24	21017	P05305,Q16665,P01275,P01584,P01185,P37231,Q9HD89,O60603,P01579,P02753,P05019,P01308,Q9UBU3,Q06945,Q9NTG7,P05771,Q99571,P30626,P63167,Q9NQB0,P01583,P01137,O00206,Q8WZ42
GO:BP	macromolecule modification	GO:0043412	false	3.4469422669362223e-9	8.462565990558108	3129	280	88	21017	P01019,P05305,Q16665,P05231,P01160,P01375,P13500,P41595,P63000,P01275,Q02297,P01584,P48736,P01185,Q15848,Q96EB6,P37231,P18825,Q16236,P35354,Q9NPH5,P35228,P24530,O60603,P04141,P49841,P01579,P47989,P09919,O75116,P07550,P04792,P05019,P01308,P35558,O15530,P00750,P31323,O14733,P00441,Q06945,P04637,P32418,P04626,Q9NTG7,Q00613,P05771,P50148,P78536,P09874,P04201,O00168,P10415,P49238,Q15303,P28223,P08887,…
GO:BP	negative regulation of cell differentiation	GO:0045596	false	3.831188022071991e-9	8.416666533753132	680	280	36	21017	P05231,P01375,P04179,O14793,P02741,P01584,P01270,Q15848,Q96EB6,P37231,Q16236,P24530,P49841,P01579,P47989,P61296,Q13145,P02743,P05019,P05556,Q06945,P04637,P27797,P04626,O00300,P09429,Q15648,O94826,P01583,Q15911,Q9P283,Q07869,P60709,P01137,O00206,Q9GZV9
GO:BP	negative regulation of transport	GO:0051051	false	3.947886525203471e-9	8.403635338825657	412	280	28	21017	P05305,P29474,P01375,P63000,Q02297,P01584,Q15848,P18825,P35354,O60603,P02654,P01308,P17931,Q9UBU3,P26678,O14958,P05771,P09429,P10415,P28223,P30626,P68106,P15018,P55851,P17302,Q15389,P01137,Q9GZV9
GO:BP	negative regulation of metabolic process	GO:0009892	false	4.034888549012041e-9	8.394168456782692	3418	280	93	21017	P01019,P05305,Q16665,P05231,P01160,P01375,P09601,P63000,P29279,Q02297,P01584,P48736,P01270,Q15848,Q96EB6,P37231,P35228,P05121,P24530,P04141,P49841,P01579,P10145,P01189,P47989,P48552,P61296,O75116,O60543,P02743,P04792,P02654,P05019,P01308,O15530,Q9UBU3,P00750,P31323,Q9UMR3,P00441,Q06945,P04637,P27797,P42574,Q9H7Z6,Q9ULZ1,P32418,P22301,Q9NTG7,P04150,Q00613,P01033,P50148,Q12983,P78536,P09874,P09429,…
GO:BP	regulation of cold-induced thermogenesis	GO:0120161	false	4.077820139208434e-9	8.38957193360249	151	280	18	21017	Q9UBK2,P08588,P13945,Q15848,P50440,O60543,P07550,Q9UBU3,Q9H5J4,Q00613,O00767,P78536,P55851,O15294,P17302,P80188,O00206,Q9H9B1
GO:BP	response to ketone	GO:1901654	false	4.908883493144004e-9	8.309017275271307	221	280	21	21017	P05305,O14793,P01185,Q96EB6,P37231,P04839,O60603,Q13085,O75116,P35558,P27797,Q15063,P04150,Q00613,P09874,P07101,P55916,P01100,P55851,P42336,P01137
GO:BP	positive regulation of nitric oxide biosynthetic process	GO:0045429	false	5.04919342025112e-9	8.296777992398432	39	280	11	21017	P05305,P01375,P04179,P01584,P35354,P01579,P50052,Q99571,O75052,P42338,O00206
GO:BP	positive regulation of leukocyte migration	GO:0002687	false	5.1189857454412445e-9	8.290816079804086	153	280	18	21017	P05305,P05231,P01375,O14793,P63000,P05121,P10145,P17931,P27797,P78536,P09429,Q99571,P49238,P08887,P49763,P50281,P01583,P01137
GO:BP	cold-induced thermogenesis	GO:0106106	false	5.1189857454412445e-9	8.290816079804086	153	280	18	21017	Q9UBK2,P08588,P13945,Q15848,P50440,O60543,P07550,Q9UBU3,Q9H5J4,Q00613,O00767,P78536,P55851,O15294,P17302,P80188,O00206,Q9H9B1
GO:BP	wound healing involved in inflammatory response	GO:0002246	false	5.2884860156414446e-9	8.276668639715309	9	280	7	21017	Q16665,P09601,P37231,P01033,P01583,P01137,O00206
GO:BP	mesenchymal cell differentiation	GO:0048762	false	5.783670979683623e-9	8.237796421068325	248	280	22	21017	P01019,P05305,Q16665,P05231,P41595,P25101,Q02297,P01584,P24530,P49841,P61296,O75116,Q13145,P05019,Q9UMR3,P13591,P10415,Q15303,Q9NQB0,Q9P283,P01137,O94788
GO:BP	organic hydroxy compound metabolic process	GO:1901615	false	5.88019029361489e-9	8.230608619139911	549	280	32	21017	Q16665,P01375,P25101,P01270,Q96EB6,P27169,P24530,P34913,P01579,P02753,P04040,P61296,P02654,P05019,P53396,P35558,P00441,P04637,P58546,P16050,P04201,P10415,P07101,P15538,P55073,P18054,Q15648,Q13572,P11150,O76062,Q9GZV9,O94788
GO:BP	positive regulation of DNA-templated transcription	GO:0045893	false	5.923785594657993e-9	8.227400668709574	1710	280	60	21017	Q9UBK2,P01019,P05305,Q16665,P05231,P01375,O14793,P01584,P01270,Q96EB6,P37231,Q16236,P01236,O60603,P01189,P09919,P48552,P61296,P07550,Q13145,P05019,P35558,O14733,Q9UMR3,Q06945,P04637,P50461,Q9H7Z6,Q9ULZ1,P22301,P04626,Q16552,P04150,Q00613,P05771,P50052,P09874,P09429,Q15303,P49407,P01100,P15018,P15172,P08138,Q15648,O15294,Q9NQB0,P0C6A0,Q16539,Q9NZI5,P01583,Q15911,Q07869,Q96JK9,P35251,P60709,P01137,…
GO:BP	positive regulation of response to external stimulus	GO:0032103	false	6.073191719442972e-9	8.216583008786555	619	280	34	21017	P01019,P30556,P05305,P05231,P01375,O14793,P63000,P01584,P48736,P35354,P05121,O60603,P01579,P10145,P04792,O15530,P00750,P27797,P42574,Q16552,P78536,P09874,P09429,Q99571,P49238,P08887,P49763,P68106,P22894,Q15648,Q14457,O94826,P01137,O00206
GO:BP	cellular response to molecule of bacterial origin	GO:0071219	false	6.373185248253457e-9	8.19564345777543	224	280	21	21017	P05231,P29474,P01375,P13500,P01584,P35228,P05121,P24530,O60603,P04141,P10145,P09919,O14733,P22301,Q00613,P09429,P49238,P22894,Q16539,P01583,O00206
GO:BP	positive regulation of RNA biosynthetic process	GO:1902680	false	6.37568841451882e-9	8.195472915445329	1713	280	60	21017	Q9UBK2,P01019,P05305,Q16665,P05231,P01375,O14793,P01584,P01270,Q96EB6,P37231,Q16236,P01236,O60603,P01189,P09919,P48552,P61296,P07550,Q13145,P05019,P35558,O14733,Q9UMR3,Q06945,P04637,P50461,Q9H7Z6,Q9ULZ1,P22301,P04626,Q16552,P04150,Q00613,P05771,P50052,P09874,P09429,Q15303,P49407,P01100,P15018,P15172,P08138,Q15648,O15294,Q9NQB0,P0C6A0,Q16539,Q9NZI5,P01583,Q15911,Q07869,Q96JK9,P35251,P60709,P01137,…
GO:BP	positive regulation of nitric oxide metabolic process	GO:1904407	false	6.8827457983913566e-9	8.162238270021245	40	280	11	21017	P05305,P01375,P04179,P01584,P35354,P01579,P50052,Q99571,O75052,P42338,O00206
GO:BP	regulation of carbohydrate metabolic process	GO:0006109	false	7.934498539611087e-9	8.100480515457532	179	280	19	21017	Q9UBK2,Q16665,P01275,P01270,Q15848,Q96EB6,P49841,P01579,P01189,P05019,P01308,P04637,P04150,P04201,P28223,O15294,Q9NQB0,Q07869,P01137
GO:BP	inorganic cation transmembrane transport	GO:0098662	false	8.148893767424363e-9	8.088901343813601	811	280	39	21017	P05305,P01160,P41595,P25101,P48736,P24530,P01579,P05556,P13637,O14983,O15530,P26678,Q92736,Q14524,P32418,O14958,Q99571,O00168,P10415,P55916,P28223,O95069,Q07812,P30626,P68106,P48023,P51178,Q9UQD0,P55851,O75052,Q9C0K1,P35348,P35414,P20020,P19174,P31639,P48029,P01137,Q99726
GO:BP	ossification	GO:0001503	false	8.323092875067044e-9	8.079715259169276	425	280	28	21017	Q16665,P05231,P01375,P29279,P01270,P37231,P35354,P49841,P04040,P61296,P07550,P49327,Q13145,P05019,P32418,P08253,P16050,P10415,P08887,P45452,P50281,Q16539,Q9Y2K2,P17302,P20020,P01137,P30988,Q9GZV9
GO:BP	regulation of canonical NF-kappaB signal transduction	GO:0043122	false	8.959806493585342e-9	8.047701369765955	280	280	23	21017	P05305,P01375,P09601,P41595,P25101,P01584,Q15848,Q96EB6,P01236,P24530,P04792,O15530,P05771,P09874,P04201,P49238,P48023,Q9C0K1,P17302,Q15389,P01583,P01137,O00206
GO:BP	regulation of monoatomic cation transmembrane transport	GO:1904062	false	1.0375894304031575e-8	7.983974460922593	282	280	23	21017	P05305,P01160,P25101,P48736,P01579,P05556,O14983,O15530,P26678,Q92736,Q14524,P32418,O14958,Q99571,O00168,P10415,Q07812,P30626,P68106,O75052,P35414,P19174,P01137
GO:BP	endocytosis	GO:0006897	false	1.0431888855661618e-8	7.981637048685582	704	280	36	21017	P13500,P41595,P63000,P02741,Q02297,P48736,Q15848,P37231,P05121,O60603,P01579,P10145,P78380,P35318,P07550,P02654,P05556,P17931,Q9BYF1,P00441,P27797,Q9ULZ1,P16050,P09429,P49407,O60895,O14939,Q14457,P27487,Q15389,P42336,P42338,P25106,P60709,P01137,O00206
GO:BP	regulation of leukocyte migration	GO:0002685	false	1.0611117202738897e-8	7.974238888535828	230	280	21	21017	P05305,P05231,P01375,P13500,P09601,O14793,P63000,P05121,P10145,P17931,P27797,P78536,P09429,Q99571,P49238,P08887,P49763,P50281,P27487,P01583,P01137
GO:BP	regulation of intrinsic apoptotic signaling pathway	GO:2001242	false	1.067839929886398e-8	7.971493843540764	182	280	19	21017	Q16665,P04179,Q96EB6,Q16236,P35354,Q9Y5S8,P04792,P01308,P00441,P04637,P22301,P08253,P09874,O60313,P10415,Q07812,Q14457,P42338,P25106
GO:BP	response to radiation	GO:0009314	false	1.1004864300823911e-8	7.958415308291617	430	280	28	21017	Q16665,P04179,Q96EB6,P04040,P05556,P08473,O14733,P04637,P42574,P08253,Q00613,P03956,P01033,P50148,P09874,P10415,P07101,P36873,Q07812,P01100,Q15835,Q16539,P11532,P01583,Q9UBT6,Q9P283,P01137,O76090
GO:BP	response to glucose	GO:0009749	false	1.1188232816915273e-8	7.95123850493462	206	280	20	21017	Q16665,P01275,Q15848,Q9NPH5,P35558,Q9UBU3,Q06945,P42574,P05771,P07101,P30626,P63167,P68106,O15392,P55851,O15294,Q9NQB0,O15123,P42336,P01137
GO:BP	positive regulation of cold-induced thermogenesis	GO:0120162	false	1.1793137350528343e-8	7.92837064335551	101	280	15	21017	Q9UBK2,P08588,P13945,Q15848,P50440,P07550,Q9UBU3,Q9H5J4,Q00613,O00767,P55851,O15294,P17302,P80188,Q9H9B1
GO:BP	regulation of defense response	GO:0031347	false	1.2081463454095004e-8	7.917880455487865	783	280	38	21017	P01019,P30556,P05231,P01375,P01584,P48736,Q15848,P37231,Q16236,P35354,P05121,P24530,O60603,P01579,P02743,P05019,P01308,O15530,Q9UBU3,Q9BYF1,P00441,P42574,P22301,Q16552,P16050,P09874,P09429,P04201,P22894,Q15648,Q14457,O94826,Q9C0K1,Q16539,P19174,Q07869,P01137,O00206
GO:BP	negative regulation of protein metabolic process	GO:0051248	false	1.2273321906959107e-8	7.91103787487651	708	280	36	21017	P01019,P05305,P01160,P01584,Q15848,Q96EB6,P37231,P35228,P05121,P24530,P49841,P01579,P47989,P02743,P04792,P05019,P01308,O15530,P00750,P31323,Q06945,P04637,P27797,P32418,P22301,P01033,P50148,P04201,O00168,P49407,Q07812,Q99727,O15294,P01034,Q15389,P01137
GO:BP	regulation of oxidative stress-induced intrinsic apoptotic signaling pathway	GO:1902175	false	1.2447096535976957e-8	7.90493194217953	42	280	11	21017	Q16665,P04179,Q96EB6,Q16236,Q9Y5S8,P04792,P01308,P00441,P22301,P08253,P09874
GO:BP	peptidyl-tyrosine phosphorylation	GO:0018108	false	1.2733198795583338e-8	7.895062480497308	258	280	22	21017	P01019,P05231,P01375,Q02297,Q15848,Q9NPH5,P04141,P01579,P09919,P05019,P04637,P04626,Q00613,P78536,Q15303,P28223,P08887,Q08345,P15018,P01241,Q15389,P01137
GO:BP	positive regulation of RNA metabolic process	GO:0051254	false	1.4566463615467371e-8	7.836645871614002	1844	280	62	21017	Q9UBK2,P01019,P05305,Q16665,P05231,P01375,O14793,P01584,P01270,Q96EB6,P37231,Q16236,P01236,O60603,P01189,P09919,P48552,P61296,O75116,P07550,Q13145,P05019,P35558,O14733,Q9UMR3,Q06945,P04637,P50461,Q9H7Z6,Q9ULZ1,P22301,P04626,Q16552,P04150,Q00613,P05771,P50052,P09874,P09429,Q15303,P49407,P01100,P15018,P15172,P08138,Q15648,O15294,Q9NQB0,Q9C0B1,P0C6A0,Q16539,Q9NZI5,P01583,Q15911,Q07869,Q96JK9,P35251,…
GO:BP	positive regulation of monoatomic ion transport	GO:0043270	false	1.4621084647775067e-8	7.835020408563473	209	280	20	21017	P05305,P01160,P13500,P25101,P01275,P01579,P07550,P17931,O14983,O15530,Q92736,Q14524,Q99571,O00168,Q07812,P30626,O75052,P35414,P20020,P19174
GO:BP	peptidyl-tyrosine modification	GO:0018212	false	1.4844515777003169e-8	7.828433964373452	260	280	22	21017	P01019,P05231,P01375,Q02297,Q15848,Q9NPH5,P04141,P01579,P09919,P05019,P04637,P04626,Q00613,P78536,Q15303,P28223,P08887,Q08345,P15018,P01241,Q15389,P01137
GO:BP	regulation of lipid metabolic process	GO:0019216	false	1.496900144167027e-8	7.824807169786327	315	280	24	21017	Q9UBK2,P01375,P41595,P01584,P48736,P01185,Q15848,Q96EB6,P37231,P35354,P34913,P01579,O60543,P35318,P02654,P01308,P35558,P00441,Q9NTG7,P04150,P28223,O15294,P01583,Q07869
GO:BP	regulation of catabolic process	GO:0009894	false	1.551978536274449e-8	7.809114289290476	1030	280	44	21017	Q16665,P05231,P01375,P09601,P01584,P48736,Q96EB6,Q16236,P35228,P49841,P01579,O75116,O60543,P07550,P04792,P02654,P05019,P01308,P05556,P04637,P42574,Q9H7Z6,P22301,Q00613,P01033,Q12983,P09429,P00738,P10415,P28223,Q07812,Q99727,Q14249,O15294,Q14457,Q9C0B1,Q16539,P01034,P35348,P42336,P42338,Q07869,P30988,O95817
GO:BP	positive regulation of smooth muscle cell proliferation	GO:0048661	false	1.6791664476929105e-8	7.774906252205197	86	280	14	21017	P05305,P05231,P01375,P09601,P35354,Q9Y5S8,P05019,P22301,P08253,P08887,P17302,P42336,P01137,O00206
GO:BP	leukocyte activation	GO:0045321	false	1.7277025588760423e-8	7.762531023522485	951	280	42	21017	P05305,P05231,P01375,P13500,P01584,P48736,O60603,P04141,P01579,P10145,P05019,P01308,P05556,P17931,P35558,O15530,P00441,Q06945,P04637,P42574,P22301,P04626,P05771,P78536,P09429,P10415,P49238,P08887,Q07812,P43681,P68106,P22894,P50281,Q96FZ5,P27487,P17302,P01583,P42336,O00329,P60709,P01137,O00206
GO:BP	positive regulation of protein kinase activity	GO:0045860	false	1.7281405265021218e-8	7.762420945072986	262	280	22	21017	P01019,P05305,P01375,P41595,Q02297,P01584,P48736,Q15848,Q96EB6,P18825,Q9NPH5,P01579,P07550,P05019,P01308,O15530,O14733,P04626,P78536,P01241,Q15389,O00206
GO:BP	monoatomic cation transmembrane transport	GO:0098655	false	1.7726047071929417e-8	7.751388101751089	832	280	39	21017	P05305,P01160,P41595,P25101,P48736,P24530,P01579,P05556,P13637,O14983,O15530,P26678,Q92736,Q14524,P32418,O14958,Q99571,O00168,P10415,P55916,P28223,O95069,Q07812,P30626,P68106,P48023,P51178,Q9UQD0,P55851,O75052,Q9C0K1,P35348,P35414,P20020,P19174,P31639,P48029,P01137,Q99726
GO:BP	leukocyte chemotaxis	GO:0030595	false	1.8857845224035062e-8	7.724507933060721	237	280	21	21017	P05305,P05231,P13500,O14793,P63000,P01584,P48736,P05121,P24530,P10145,P17931,P27797,P22301,P08253,P78536,P09429,P49238,P08887,P49763,P27487,O00329
GO:BP	response to light stimulus	GO:0009416	false	1.954954010511091e-8	7.708863454746981	319	280	24	21017	Q16665,Q96EB6,P04040,P05556,P08473,O14733,P04637,P42574,P08253,P03956,P01033,P50148,P09874,P10415,P07101,P36873,Q07812,P01100,Q15835,Q16539,P11532,Q9UBT6,Q9P283,O76090
GO:BP	fat cell differentiation	GO:0045444	false	2.0438325363554954e-8	7.6895546914708826	238	280	21	21017	Q9UBK2,P08588,P05231,P01375,P04179,P13945,Q15848,Q96EB6,P37231,P35354,Q9HD89,P07550,P01308,Q12983,P28223,Q15648,Q9NQB0,Q9C0B1,Q16539,P34947,P01137
GO:BP	positive regulation of miRNA transcription	GO:1902895	false	2.228738825297527e-8	7.6519408213258595	57	280	12	21017	P01019,Q16665,P01375,P37231,P01236,P04637,Q9ULZ1,P22301,P04150,P01100,P08138,P01137
GO:BP	generation of precursor metabolites and energy	GO:0006091	false	2.2518243759090686e-8	7.647465483957381	509	280	30	21017	Q9UBK2,Q16665,P01375,P04179,P13945,P01185,P01270,Q15848,Q13522,P04839,Q9NPH5,P35228,O75390,P49841,P01579,P01189,P04040,P05019,P01308,P53396,P04637,Q9NTG7,Q12983,P28223,P36873,P40926,P55851,O15294,P42336,Q07869
GO:BP	positive regulation of lipid biosynthetic process	GO:0046889	false	2.3239223305843585e-8	7.633778390895433	88	280	14	21017	P01375,P41595,P01584,P01185,P35354,P01579,P35318,P01308,P35558,Q9NTG7,P28223,O15294,P01583,Q07869
GO:BP	intracellular glucose homeostasis	GO:0001678	false	2.807636173787033e-8	7.551659170742338	169	280	18	21017	Q9UBK2,Q16665,P01275,Q96EB6,Q9NPH5,P35558,Q9UBU3,Q06945,P07101,P30626,P63167,P68106,O15392,P08138,P55851,O15294,P42336,P01137
GO:BP	response to toxic substance	GO:0009636	false	2.8087600427388623e-8	7.551485361747439	242	280	21	21017	P29474,P01375,P04179,P02768,Q16236,P35354,P27169,O60603,P34913,P08294,P04040,Q9UBX5,P36969,P00441,P00738,P10415,P07101,Q07812,P01100,Q9C0K1,Q9H9B1
GO:BP	cardiac muscle tissue morphogenesis	GO:0055008	false	3.4451403393120976e-8	7.462793082218638	59	280	12	21017	P25101,Q02297,P45379,Q9UMR3,Q92736,P13533,P12883,Q15648,Q14896,P01137,P19429,Q8WZ42
GO:BP	intrinsic apoptotic signaling pathway in response to oxidative stress	GO:0008631	false	3.4451403393120976e-8	7.462793082218638	59	280	12	21017	Q16665,P04179,Q96EB6,Q16236,Q9Y5S8,P04792,P01308,P00441,P22301,P08253,P09874,P10415
GO:BP	regulation of transmembrane transporter activity	GO:0022898	false	3.628540068704849e-8	7.440268076793179	195	280	19	21017	P05305,P01160,P13500,P25101,P01579,P07550,P01308,P05556,O14983,P26678,Q9BYF1,Q92736,O14958,O00168,P10415,P30626,P68106,O75052,P60709
GO:BP	regulation of peptidyl-tyrosine phosphorylation	GO:0050730	false	3.755719913975402e-8	7.42530680308072	220	280	20	21017	P01019,P05231,P01375,Q02297,Q15848,Q9NPH5,P04141,P01579,P09919,P05019,P04637,Q00613,P78536,Q15303,P28223,P08887,P15018,P01241,Q15389,P01137
GO:BP	regulation of insulin secretion	GO:0050796	false	3.782213953682353e-8	7.422253907464685	172	280	18	21017	Q16665,P05231,P01375,P01275,P01584,P35228,P01579,P02753,Q9UBU3,Q06945,Q9NTG7,P05771,P30626,P63167,P68106,O15392,P55851,Q9NQB0
GO:BP	cardiocyte differentiation	GO:0035051	false	3.8789916932474714e-8	7.411281150428469	150	280	17	21017	P05305,P25101,Q02297,Q9NPH5,P61296,P05019,P05556,P50461,P27797,P32418,P13533,O94826,P35348,P02545,Q07869,P01137,Q8WZ42
GO:BP	heat generation	GO:0031649	false	4.278168351052399e-8	7.368742129419821	17	280	8	21017	P08588,P01375,P13945,P01584,P35354,P24530,P07550,P01583
GO:BP	response to muscle stretch	GO:0035994	false	4.285728767114637e-8	7.367975317818879	25	280	9	21017	P05305,P01160,Q92736,P50461,P32418,P01100,Q16539,P42336,Q8WZ42
GO:BP	adenylate cyclase-modulating G protein-coupled receptor signaling pathway	GO:0007188	false	4.472503927236484e-8	7.349449269413158	248	280	21	21017	P08588,P05305,P13945,P25101,P01275,P01270,P18825,Q96RP3,P30518,P35318,P07550,P26678,P50148,O60895,P08173,P35348,P43220,P34947,P31391,P30988,Q9HBW0
GO:BP	negative regulation of heart rate	GO:0010459	false	4.7382093448487634e-8	7.324385755072912	11	280	7	21017	P01375,P26678,P50052,P30626,P68106,Q5VYX0,P35348
GO:BP	regulation of miRNA transcription	GO:1902893	false	4.95316911553105e-8	7.30511684369368	76	280	13	21017	P01019,Q16665,P01375,P37231,P01236,P04637,Q9ULZ1,P22301,P04150,P01100,P08138,Q07869,P01137
GO:BP	cellular response to oxidative stress	GO:0034599	false	5.207030588036357e-8	7.283409871109331	250	280	21	21017	Q9UBK2,P05305,Q16665,P05231,P29474,P04179,P25101,Q96EB6,Q16236,P08294,P04040,Q9UBX5,P00441,P04637,P32418,P08253,Q00613,Q12983,P09874,P01100,Q14457
GO:BP	inorganic ion transmembrane transport	GO:0098660	false	5.277102475544867e-8	7.277604472218262	903	280	40	21017	P05305,P01160,P41595,P25101,P48736,P24530,P01579,P05556,P13637,O14983,O15530,P26678,Q92736,Q14524,P32418,O14958,Q99571,O00168,P10415,P55916,P28223,O95069,Q07812,P30626,P68106,P48023,P51178,Q9UQD0,P55851,O75052,Q9C0K1,P35348,P35414,P20020,P19174,P31639,P48029,P01137,O76090,Q99726
GO:BP	generation of neurons	GO:0048699	false	5.4149512927344874e-8	7.266405445482202	1517	280	54	21017	P05305,Q16665,P05231,P04179,P63000,P25101,P18825,Q16236,P24530,P49841,P61296,P35318,P01308,P05556,Q9UBU3,Q9UMR3,P00441,Q06945,P04637,P27797,P42574,P58546,P04626,P08253,Q15063,P01303,P78536,P09429,P13591,P10415,P07101,P49238,P42892,Q15303,P36873,Q07812,Q08345,P55073,P68106,P15018,P08138,Q15648,Q14457,P18089,Q9HCU4,P17302,Q15911,Q9P283,Q9HCH3,P60709,P01137,O94788,O75312,Q9NYQ6
GO:BP	cellular response to metal ion	GO:0071248	false	5.6618167107524865e-8	7.247044194101477	200	280	19	21017	P05305,P09601,P04839,Q16236,P35354,Q14524,P27797,Q00613,P16050,Q12983,P09874,Q99571,P07101,P15538,P01100,P55851,Q14457,Q9C0K1,Q9HCH3
GO:BP	response to vitamin	GO:0033273	false	5.8635457955673484e-8	7.23183967856451	94	280	14	21017	P04179,P01270,P37231,P35354,P04040,Q15063,P05771,P68106,Q15648,Q14457,P01583,P01137,Q9GZV9,O94788
GO:BP	muscle organ morphogenesis	GO:0048644	false	5.889027405232337e-8	7.229956424638815	77	280	13	21017	P25101,Q02297,P45379,Q9UMR3,Q92736,P13533,P12883,P15018,Q15648,Q14896,P01137,P19429,Q8WZ42
GO:BP	miRNA transcription	GO:0061614	false	5.889027405232337e-8	7.229956424638815	77	280	13	21017	P01019,Q16665,P01375,P37231,P01236,P04637,Q9ULZ1,P22301,P04150,P01100,P08138,Q07869,P01137
GO:BP	positive regulation of kinase activity	GO:0033674	false	5.9588194997452274e-8	7.22483976971062	279	280	22	21017	P01019,P05305,P01375,P41595,Q02297,P01584,P48736,Q15848,Q96EB6,P18825,Q9NPH5,P01579,P07550,P05019,P01308,O15530,O14733,P04626,P78536,P01241,Q15389,O00206
GO:BP	regulation of monooxygenase activity	GO:0032768	false	6.109122773397289e-8	7.214021146880892	36	280	10	21017	Q16665,P01375,P41595,P01584,P01579,P01308,P50052,O75052,P23297,Q9GZV9
GO:BP	vasodilation	GO:0042311	false	6.121492789808779e-8	7.213142657703859	48	280	11	21017	P08588,P29474,P01160,P01375,P04179,P13945,P24530,P07550,P01308,P00441,P50052
GO:BP	regulation of lipid biosynthetic process	GO:0046890	false	6.13197863826469e-8	7.21239936674981	177	280	18	21017	P01375,P41595,P01584,P01185,Q96EB6,P35354,P01579,P35318,P02654,P01308,P35558,P00441,Q9NTG7,P04150,P28223,O15294,P01583,Q07869
GO:BP	regeneration	GO:0031099	false	6.178890357190087e-8	7.209089511160207	201	280	19	21017	P05231,P01375,O14793,P37231,P35318,P05019,P22301,P58546,P08253,Q15063,P10415,Q15303,P68106,P15172,Q15648,P55851,P17302,O15123,P01137
GO:BP	nitrogen compound transport	GO:0071705	false	6.259260860011573e-8	7.203476948478208	1909	280	62	21017	P05305,Q16665,P05231,P01375,P25101,P01275,P01584,P01185,Q15848,P37231,P18825,P35354,P35228,P24530,O60603,P04141,P49841,P01579,P02753,P04792,P05019,P01308,P05556,Q9UBU3,Q9BYF1,Q06945,P04637,P27797,Q9NTG7,Q00613,P05771,P07101,P28223,P49407,P30626,P63167,O60895,P43681,P68106,O15392,P25445,P08138,Q15648,P55851,Q14457,O94826,Q9NQB0,Q9Y5P4,Q16539,P17302,P43220,Q15389,P01583,P02545,P60709,P48029,P01137,…
GO:BP	positive regulation of cardiac muscle hypertrophy	GO:0010613	false	6.478639449886604e-8	7.188516188797035	26	280	9	21017	P01019,P05305,P61296,O75116,P05019,P58546,P09874,Q14457,P35348
GO:BP	vascular endothelial cell proliferation	GO:0101023	false	6.478639449886604e-8	7.188516188797035	26	280	9	21017	P13500,P37231,O15530,Q9UBU3,Q9ULZ1,P78536,P09429,P19174,O94788
GO:BP	regulation of vascular endothelial cell proliferation	GO:1905562	false	6.478639449886604e-8	7.188516188797035	26	280	9	21017	P13500,P37231,O15530,Q9UBU3,Q9ULZ1,P78536,P09429,P19174,O94788
GO:BP	regulation of extrinsic apoptotic signaling pathway	GO:2001236	false	6.586468569618943e-8	7.18134737627197	155	280	17	21017	P01019,P29474,P01375,P09601,Q02297,P01584,P05121,P04141,P49841,P05019,P17931,P50052,P10415,Q9NQB0,P01583,P02545,O00206
GO:BP	cardiac conduction	GO:0061337	false	6.795787037802719e-8	7.167760239243293	95	280	14	21017	P01019,P13637,O14983,P26678,Q9BYF1,Q92736,Q14524,P32418,O14958,Q9Y5Q5,P30626,P68106,P17302,P20020
GO:BP	sequestering of calcium ion	GO:0051208	false	6.945384317208134e-8	7.1583037179285425	134	280	16	21017	P41595,O15530,P26678,Q92736,P27797,P32418,O14958,P28223,Q07812,P30626,P68106,P48023,P51178,P35414,P19174,P01137
GO:BP	negative regulation of intracellular signal transduction	GO:1902532	false	7.018877022372534e-8	7.153732366787515	640	280	33	21017	P01019,Q16665,P01160,P04179,O14793,P01584,Q15848,Q96EB6,P37231,Q16236,P35354,P49841,P47989,P04792,P01308,P05556,Q9UMR3,Q9BYF1,P27797,P22301,Q9NTG7,P09874,O60313,P10415,Q14249,P15018,Q9C0K1,Q16539,P35414,P42338,Q07869,P25106,O00206
GO:BP	hexose metabolic process	GO:0019318	false	7.799969250572832e-8	7.1079071094034765	229	280	20	21017	Q9UBK2,P01375,P01275,P01270,Q15848,Q96EB6,P02753,P05019,P01308,P35558,Q9UBU3,P04637,P04150,P40926,O15294,Q9NQB0,Q16539,P42336,Q07869,P32247
GO:BP	acute-phase response	GO:0006953	false	7.800987734354346e-8	7.10785040494781	49	280	11	21017	P05231,P01375,P02741,P01584,P35354,P24530,P02743,P01308,P00738,P08887,P01583
GO:BP	unsaturated fatty acid biosynthetic process	GO:0006636	false	7.800987734354346e-8	7.10785040494781	49	280	11	21017	P05305,P01584,P01185,Q96EB6,P35354,Q9H5J4,P16050,O00767,P18054,O60427,O95864
GO:BP	regulation of signaling receptor activity	GO:0010469	false	7.862091170028721e-8	7.104461924340552	96	280	14	21017	P05305,Q16665,P01375,P13500,P37231,P18825,P05121,P01579,P07550,Q9BYF1,P22301,P78536,Q07869,P30988
GO:BP	regulation of carbohydrate biosynthetic process	GO:0043255	false	7.862091170028721e-8	7.104461924340552	96	280	14	21017	Q9UBK2,P01275,P01270,Q15848,Q96EB6,P49841,P05019,P01308,P04150,P04201,O15294,Q9NQB0,Q07869,P01137
GO:BP	regulation of peptide hormone secretion	GO:0090276	false	8.006398705057482e-8	7.096562786564804	204	280	19	21017	Q16665,P05231,P01375,P01275,P01584,P35228,P01579,P02753,P01308,Q9UBU3,Q06945,Q9NTG7,P05771,P30626,P63167,P68106,O15392,P55851,Q9NQB0
GO:BP	cardiac muscle cell differentiation	GO:0055007	false	9.128462479270634e-8	7.039602365181953	116	280	15	21017	P05305,Q02297,Q9NPH5,P05019,P05556,P50461,P27797,P32418,P13533,O94826,P35348,P02545,Q07869,P01137,Q8WZ42
GO:BP	macrophage differentiation	GO:0030225	false	9.52644535932234e-8	7.0210691191738945	64	280	12	21017	Q15848,Q96EB6,O60603,P04141,P01579,P04150,Q00613,P09874,P15018,P55851,P01137,O00206
GO:BP	positive regulation of muscle hypertrophy	GO:0014742	false	9.605283257610842e-8	7.0174898233683	27	280	9	21017	P01019,P05305,P61296,O75116,P05019,P58546,P09874,Q14457,P35348
GO:BP	regulation of generation of precursor metabolites and energy	GO:0043467	false	9.755947549809261e-8	7.010730543217845	137	280	16	21017	Q9UBK2,Q16665,P01375,P01270,P35228,P49841,P01579,P01189,P05019,P01308,P04637,Q12983,P28223,O15294,P42336,Q07869
GO:BP	intrinsic apoptotic signaling pathway	GO:0097193	false	9.869262659726308e-8	7.005715292596209	315	280	23	21017	Q16665,P01375,P04179,Q96EB6,Q16236,P35354,Q9Y5S8,P04792,P01308,O14983,P00441,P04637,P42574,P22301,P08253,Q12983,P09874,O60313,P10415,Q07812,Q14457,P42338,P25106
GO:BP	fatty acid biosynthetic process	GO:0006633	false	9.917402527569237e-8	7.003602059262871	159	280	17	21017	P05305,P01584,P01185,Q96EB6,P35354,Q13085,P49327,P36969,P02654,P53396,Q9H5J4,P16050,O00767,P18054,P11150,O60427,O95864
GO:BP	myeloid cell differentiation	GO:0030099	false	9.92101957687502e-8	7.003443693384435	439	280	27	21017	Q16665,P01375,Q15848,Q96EB6,P37231,O60603,P04141,P01579,P09919,P49327,P02743,P42574,Q9H7Z6,Q16552,P04150,Q00613,O00300,P09874,P01100,P15018,Q15648,P55851,Q16539,O00329,P01137,O00206,P30988
GO:BP	regulation of peptide secretion	GO:0002791	false	1.0327748703802091e-7	6.985994337925972	207	280	19	21017	Q16665,P05231,P01375,P01275,P01584,P35228,P01579,P02753,P01308,Q9UBU3,Q06945,Q9NTG7,P05771,P30626,P63167,P68106,O15392,P55851,Q9NQB0
GO:BP	response to estradiol	GO:0032355	false	1.0347092144749848e-7	6.985181683339911	117	280	15	21017	P35354,P48552,P04040,P36969,P27797,P42574,P22301,P08253,Q15063,Q00613,P07101,P15172,P01241,P01137,O94788
GO:BP	negative regulation of extrinsic apoptotic signaling pathway	GO:2001237	false	1.04679254636791e-7	6.980139378392504	98	280	14	21017	P29474,P01375,P09601,Q02297,P01584,P05121,P04141,P49841,P05019,P17931,P10415,Q9NQB0,P01583,P02545
GO:BP	regulation of peptide transport	GO:0090087	false	1.2208415194652995e-7	6.913340709264646	209	280	19	21017	Q16665,P05231,P01375,P01275,P01584,P35228,P01579,P02753,P01308,Q9UBU3,Q06945,Q9NTG7,P05771,P30626,P63167,P68106,O15392,P55851,Q9NQB0
GO:BP	negative regulation of catalytic activity	GO:0043086	false	1.27141831020288e-7	6.895711538412237	319	280	23	21017	P01019,P01160,P01584,Q15848,Q96EB6,P37231,P05121,P24530,P49841,P01579,P02743,P04792,P02654,P01308,O15530,P26678,P31323,P04637,P32418,P01033,P50148,P00738,P01034
GO:BP	positive regulation of miRNA metabolic process	GO:2000630	false	1.3945829107585958e-7	6.855555660950055	66	280	12	21017	P01019,Q16665,P01375,P37231,P01236,P04637,Q9ULZ1,P22301,P04150,P01100,P08138,P01137
GO:BP	tissue homeostasis	GO:0001894	false	1.4509697144256836e-7	6.838341652341777	264	280	21	21017	P05231,P29474,P29279,P01270,P35354,Q9NPH5,P02753,Q13085,P07550,P05556,P00441,Q16552,O00300,Q99571,P10415,Q07812,Q9C0K1,P17302,Q15389,P60709,O00206
GO:BP	anatomical structure homeostasis	GO:0060249	false	1.4509697144256836e-7	6.838341652341777	264	280	21	21017	P05231,P29474,P29279,P01270,P35354,Q9NPH5,P02753,Q13085,P07550,P05556,P00441,Q16552,O00300,Q99571,P10415,Q07812,Q9C0K1,P17302,Q15389,P60709,O00206
GO:BP	regulation of calcium ion transmembrane transport	GO:1903169	false	1.4755167420419003e-7	6.831055858386887	163	280	17	21017	P01160,P48736,O14983,O15530,P26678,Q92736,P32418,O14958,Q99571,P10415,Q07812,P30626,P68106,O75052,P35414,P19174,P01137
GO:BP	interleukin-8 production	GO:0032637	false	1.578863718917379e-7	6.80165535490396	83	280	13	21017	P05231,P01375,P02741,P01584,Q15848,P35228,P05121,O60603,P22301,P09429,P08887,P49407,O00206
GO:BP	regulation of interleukin-8 production	GO:0032677	false	1.578863718917379e-7	6.80165535490396	83	280	13	21017	P05231,P01375,P02741,P01584,Q15848,P35228,P05121,O60603,P22301,P09429,P08887,P49407,O00206
GO:BP	organophosphate metabolic process	GO:0019637	false	1.5870292993354476e-7	6.799415055335732	1063	280	43	21017	Q9UBK2,Q16665,P29474,P01160,P41595,P48736,P01270,P27169,P01579,P47989,Q13085,Q9Y5S8,P36969,P02654,P05019,P01308,P53396,P35558,P04637,Q9H5J4,P13533,P12883,P16050,P09874,P04201,O60313,P28223,P40926,P51178,O14939,P55851,O15294,Q14457,P23109,Q13572,P11150,O60427,P42336,P42338,O00329,P19174,Q07869,P01137
GO:BP	cellular response to carbohydrate stimulus	GO:0071322	false	1.6266717677829613e-7	6.78870007080106	164	280	17	21017	Q16665,P01275,Q9NPH5,P35558,Q9UBU3,Q06945,P05771,P07101,P30626,P63167,P68106,O15392,P55851,O15294,P42336,Q07869,P01137
GO:BP	positive regulation of transferase activity	GO:0051347	false	1.631561811900806e-7	6.787396468269655	323	280	23	21017	P01019,P30556,P05305,P01375,P41595,Q02297,P01584,P48736,Q15848,Q96EB6,P18825,Q9NPH5,P01579,P07550,P05019,P01308,O15530,O14733,P04626,P78536,P01241,Q15389,O00206
GO:BP	regulation of endothelial cell apoptotic process	GO:2000351	false	1.9468506469908278e-7	6.710667364183959	53	280	11	21017	P01375,P13500,Q16236,P05121,O15530,P22301,O60895,P48023,Q15389,P19174,P01137
GO:BP	gland development	GO:0048732	false	2.1154924553016528e-7	6.674588519199008	454	280	27	21017	P05305,Q16665,P05231,P01375,P04179,P25101,Q02297,P01236,P47989,P61296,P49327,P35558,P00441,Q9ULZ1,P22301,P08253,P04150,P10415,Q15303,Q07812,Q08345,Q15648,P55851,P17302,P42336,P01137,O94788
GO:BP	muscle cell development	GO:0055001	false	2.1861777794646817e-7	6.660314524224775	191	280	18	21017	P05305,P25101,P45379,P35318,P05019,P05556,P50461,P32418,P13533,P12883,P10415,O60895,P15172,O94826,P35348,P02545,Q07869,Q8WZ42
GO:BP	positive regulation of reactive oxygen species metabolic process	GO:2000379	false	2.410136063474018e-7	6.617958438774541	69	280	12	21017	P01019,P30556,P04179,P02741,Q16236,P47989,Q9BYF1,P00441,P04637,Q16539,P01137,O00206
GO:BP	monocarboxylic acid biosynthetic process	GO:0072330	false	2.532767492286071e-7	6.596404676554437	218	280	19	21017	P05305,P01584,P01185,Q96EB6,P35354,P50440,Q13085,P49327,P36969,P02654,P53396,Q9H5J4,P16050,O00767,P18054,P11150,O60427,O94788,O95864
GO:BP	central nervous system development	GO:0007417	false	2.6977370003209105e-7	6.569000391534668	1038	280	42	21017	Q16665,P05231,P01375,P01584,P37231,O60603,P49841,P01579,P30518,P05556,Q9UMR3,Q14524,Q06945,P04637,P42574,P58546,P04626,P04150,P50052,P01303,Q12983,P04201,P10415,P07101,P49238,Q15303,Q07812,P63167,P15018,P08138,Q15648,Q9HCU4,P25106,P60709,P23297,P31391,P01137,O00206,Q9UID3,O94788,O75312,Q9NYQ6
GO:BP	muscle tissue morphogenesis	GO:0060415	false	2.874585861012474e-7	6.541424714881276	70	280	12	21017	P25101,Q02297,P45379,Q9UMR3,Q92736,P13533,P12883,Q15648,Q14896,P01137,P19429,Q8WZ42
GO:BP	brown fat cell differentiation	GO:0050873	false	2.9849018131133907e-7	6.525069950204423	55	280	11	21017	Q9UBK2,P08588,P13945,Q15848,Q96EB6,P35354,P07550,P01308,Q12983,Q9C0B1,Q16539
GO:BP	feeding behavior	GO:0007631	false	3.084138412666871e-7	6.510866139535299	106	280	14	21017	P13945,P01275,P00797,Q99988,Q9HD89,P61296,P01308,Q9UBU3,Q9BYF1,Q9ULZ1,P01303,P07101,P01100,P32247
GO:BP	catabolic process	GO:0009056	false	3.1811553229248083e-7	6.497415125535097	2562	280	73	21017	Q16665,P05231,P29474,P01375,P09601,P01584,P48736,Q15848,Q96EB6,Q16236,P35228,P27169,P34913,P49841,P01579,P47989,P16219,P04040,O75116,O60543,P07550,P04792,P02654,P05019,P01308,P05556,P08473,P35558,P04637,P42574,Q9H7Z6,P22301,P08253,Q00613,P03956,P01033,Q12983,P09429,P00738,P10415,P42892,P28223,P49407,Q07812,Q99727,P55073,Q14249,P25445,P22894,P45452,P50281,P51178,O14939,P55851,O15294,Q14457,Q9C0B1,…
GO:BP	release of sequestered calcium ion into cytosol	GO:0051209	false	3.394720897284811e-7	6.469195926170464	127	280	15	21017	P41595,O15530,P26678,Q92736,P32418,O14958,P28223,Q07812,P30626,P68106,P48023,P51178,P35414,P19174,P01137
GO:BP	negative regulation of heart contraction	GO:0045822	false	3.419245056339344e-7	6.466069772323599	21	280	8	21017	P01375,P48736,P26678,P50052,P30626,P68106,Q5VYX0,P35348
GO:BP	cellular response to reactive oxygen species	GO:0034614	false	3.4974280845637905e-7	6.4562512068713644	149	280	16	21017	P05305,P05231,P29474,P04179,Q96EB6,Q16236,P08294,P04040,Q9UBX5,P00441,P32418,P08253,Q00613,Q12983,P01100,Q14457
GO:BP	lipid transport	GO:0006869	false	3.5205328857885194e-7	6.453391594521474	431	280	26	21017	P01019,P30556,P05305,P01584,P00797,Q15848,Q96EB6,P37231,P35354,P35228,P27169,Q9HD89,P01189,P02753,O60543,P02654,Q9UBU3,Q99571,P55916,P48023,Q9Y5P4,P01583,P11150,Q07869,P31391,Q9UID3
GO:BP	peptide hormone secretion	GO:0030072	false	3.5206209262733786e-7	6.45338073394442	249	280	20	21017	P05305,Q16665,P05231,P01375,P01275,P01584,P35228,P01579,P02753,P01308,Q9UBU3,Q06945,Q9NTG7,P05771,P30626,P63167,P68106,O15392,P55851,Q9NQB0
GO:BP	cell growth	GO:0016049	false	3.7347038545901005e-7	6.4277438301046725	500	280	28	21017	P01019,P30556,P05305,P25101,Q02297,P01185,P37231,P49841,P05019,P01308,P05556,P04637,P58546,P04626,Q15063,P50052,P78536,P10415,Q08345,P50281,O94826,P35348,P18089,P17302,Q9P283,Q07869,Q9HCH3,P01137
GO:BP	response to tumor necrosis factor	GO:0034612	false	3.781483349531642e-7	6.42233780753085	250	280	20	21017	P05305,P01375,P13500,Q15848,Q96EB6,Q16236,P35354,P10145,P35558,O14733,P04637,P42574,Q15063,P78536,P49238,Q14249,P01100,P22894,P15172,Q16539
GO:BP	monosaccharide metabolic process	GO:0005996	false	3.781483349531642e-7	6.42233780753085	250	280	20	21017	Q9UBK2,P01375,P01275,P01270,Q15848,Q96EB6,P02753,P05019,P01308,P35558,Q9UBU3,P04637,P04150,P40926,O15294,Q9NQB0,Q16539,P42336,Q07869,P32247
GO:BP	negative regulation of sequestering of calcium ion	GO:0051283	false	3.799891181176513e-7	6.420228840249309	128	280	15	21017	P41595,O15530,P26678,Q92736,P32418,O14958,P28223,Q07812,P30626,P68106,P48023,P51178,P35414,P19174,P01137
GO:BP	peptide transport	GO:0015833	false	4.052601811315126e-7	6.392266065797907	279	280	21	21017	P05305,Q16665,P05231,P01375,P01275,P01584,P35228,P01579,P02753,P01308,Q9UBU3,Q06945,Q9NTG7,P05771,P30626,P63167,P68106,O15392,P55851,Q9NQB0,P17302
GO:BP	cellular component disassembly	GO:0022411	false	4.0912256969769273e-7	6.388146561506772	434	280	26	21017	P05231,P01375,P49841,P60981,O60543,P07550,P05556,P58546,P08253,Q00613,P03956,P05771,Q12983,P49238,Q07812,Q08345,Q14249,P22894,P45452,P50281,Q14457,P01034,P11532,P27487,P42336,P01137
GO:BP	positive regulation of monoatomic ion transmembrane transport	GO:0034767	false	4.27603698175627e-7	6.368958547405442	151	280	16	21017	P05305,P01160,P13500,P25101,P01579,P07550,O14983,O15530,Q92736,Q99571,O00168,Q07812,P30626,O75052,P35414,P19174
GO:BP	cellular response to hexose stimulus	GO:0071331	false	4.27603698175627e-7	6.368958547405442	151	280	16	21017	Q16665,P01275,Q9NPH5,P35558,Q9UBU3,Q06945,P07101,P30626,P63167,P68106,O15392,P55851,O15294,P42336,Q07869,P01137
GO:BP	regulation of chemotaxis	GO:0050920	false	4.3593564585282327e-7	6.3605776178732425	225	280	19	21017	P05305,P05231,P13500,O14793,P63000,P05121,P10145,P04792,P27797,P78536,P09429,Q99571,P49238,P08887,P49763,P27487,O15123,Q9P283,P01137
GO:BP	negative regulation of response to external stimulus	GO:0032102	false	4.4895392703970945e-7	6.347798225275267	403	280	25	21017	P05305,P29474,P01375,P13500,Q15848,P37231,P05121,P02743,P05019,P01308,Q9UBU3,P00750,P00441,P22301,Q16552,P09874,P18054,Q9C0K1,Q16539,P27487,O15123,P19174,Q9P283,Q07869,P01137
GO:BP	maintenance of location in cell	GO:0051651	false	4.703157471154383e-7	6.327610479959322	226	280	19	21017	P41595,Q96EB6,O14983,O15530,P26678,Q92736,P27797,P32418,O14958,P28223,Q07812,P30626,P68106,P02794,P48023,P51178,P35414,P19174,P01137
GO:BP	regulation of sequestering of calcium ion	GO:0051282	false	4.7464926542439285e-7	6.323627186911856	130	280	15	21017	P41595,O15530,P26678,Q92736,P32418,O14958,P28223,Q07812,P30626,P68106,P48023,P51178,P35414,P19174,P01137
GO:BP	sprouting angiogenesis	GO:0002040	false	4.7464926542439285e-7	6.323627186911856	130	280	15	21017	P30556,P09601,P35354,P05556,O15530,Q9UBU3,P22301,P49763,O60895,P08138,P35414,Q15389,P42338,P23297,P01137
GO:BP	peptide secretion	GO:0002790	false	5.015814293384743e-7	6.299658551294419	254	280	20	21017	P05305,Q16665,P05231,P01375,P01275,P01584,P35228,P01579,P02753,P01308,Q9UBU3,Q06945,Q9NTG7,P05771,P30626,P63167,P68106,O15392,P55851,Q9NQB0
GO:BP	regulation of miRNA metabolic process	GO:2000628	false	5.204982335249209e-7	6.283580740066377	91	280	13	21017	P01019,Q16665,P01375,P37231,P01236,P04637,Q9ULZ1,P22301,P04150,P01100,P08138,Q07869,P01137
GO:BP	cellular response to monosaccharide stimulus	GO:0071326	false	5.211708560300192e-7	6.28301987810763	153	280	16	21017	Q16665,P01275,Q9NPH5,P35558,Q9UBU3,Q06945,P07101,P30626,P63167,P68106,O15392,P55851,O15294,P42336,Q07869,P01137
GO:BP	negative regulation of blood circulation	GO:1903523	false	5.311348213047612e-7	6.274795225214687	22	280	8	21017	P01375,P48736,P26678,P50052,P30626,P68106,Q5VYX0,P35348
GO:BP	endothelial cell apoptotic process	GO:0072577	false	5.48273981245085e-7	6.261002363399396	58	280	11	21017	P01375,P13500,Q16236,P05121,O15530,P22301,O60895,P48023,Q15389,P19174,P01137
GO:BP	carbohydrate biosynthetic process	GO:0016051	false	5.967989389999025e-7	6.224171957631395	203	280	18	21017	Q9UBK2,P01275,P01270,Q15848,Q96EB6,P49841,P02753,P05019,P01308,P35558,P04150,P09874,P04201,P40926,O15294,Q9NQB0,Q07869,P01137
GO:BP	regulation of D-glucose transmembrane transport	GO:0010827	false	6.65330856736947e-7	6.1769623343627185	75	280	12	21017	P05305,P01375,P25101,P01584,P01270,Q15848,Q16236,P05019,P01308,P05771,Q16539,P01241
GO:BP	insulin secretion	GO:0030073	false	7.006714862620189e-7	6.154485555706125	205	280	18	21017	Q16665,P05231,P01375,P01275,P01584,P35228,P01579,P02753,Q9UBU3,Q06945,Q9NTG7,P05771,P30626,P63167,P68106,O15392,P55851,Q9NQB0
GO:BP	regulation of protein serine/threonine kinase activity	GO:0071900	false	7.58604565738796e-7	6.119984547779817	260	280	20	21017	P01019,P05305,P01160,P01375,P41595,P01584,P48736,Q15848,Q96EB6,P37231,P01579,P07550,P31323,O14733,P32418,P04626,P78536,P01241,P60709,O00206
GO:BP	negative regulation of systemic arterial blood pressure	GO:0003085	false	8.05048032946341e-7	6.094178206810744	23	280	8	21017	P08588,P01160,P01375,P04179,P13945,P07550,P50052,P35348
GO:BP	regulation of heart growth	GO:0060420	false	8.059870166745924e-7	6.093671954016244	60	280	11	21017	P05305,Q02297,P02753,P05019,Q9UMR3,P13533,Q15303,O95069,O94826,Q16539,Q07869
GO:BP	adenylate cyclase-activating G protein-coupled receptor signaling pathway	GO:0007189	false	8.436120958025846e-7	6.073857201926083	158	280	16	21017	P08588,P13945,P01275,P01270,P18825,Q96RP3,P35318,P07550,P26678,P50148,O60895,P35348,P43220,P31391,P30988,Q9HBW0
GO:BP	hemostasis	GO:0007599	false	9.149137617853257e-7	6.038619839863414	235	280	19	21017	P05305,P05231,P29474,P48736,P18825,Q16236,P05121,P04275,P30518,P04792,P00750,P50148,P18054,Q16539,Q13572,P42336,P42338,P60709,O00206
GO:BP	amide transport	GO:0042886	false	9.400212520111212e-7	6.026862327754741	322	280	22	21017	P05305,Q16665,P05231,P01375,P01275,P01584,P35228,P01579,P02753,P01308,Q9UBU3,Q06945,Q9NTG7,P05771,P30626,P63167,P68106,O15392,P55851,Q9NQB0,Q9Y5P4,P17302
GO:BP	lymphocyte activation	GO:0046649	false	9.519952593026681e-7	6.021365214287603	787	280	35	21017	P05231,P13500,P01584,P48736,P01579,P05019,P01308,P05556,P17931,P35558,O15530,P00441,Q06945,P04637,P42574,P22301,P04626,P05771,P78536,P09429,P10415,P08887,Q07812,P43681,P68106,P50281,Q96FZ5,P27487,P17302,P01583,P42336,O00329,P60709,P01137,O00206
GO:BP	positive regulation of transcription by RNA polymerase II	GO:0045944	false	9.54186751923703e-7	6.020366617546924	1261	280	46	21017	Q9UBK2,P05305,Q16665,P05231,P01375,P01584,P01270,Q96EB6,P37231,Q16236,O60603,P01189,P09919,P48552,P61296,P07550,P05019,P35558,Q9UMR3,Q06945,P04637,P50461,Q9H7Z6,P22301,Q16552,P04150,Q00613,P09874,P09429,P49407,P01100,P15018,P15172,Q15648,O15294,Q9NQB0,P0C6A0,Q16539,Q9NZI5,P01583,Q15911,Q07869,Q96JK9,P01137,O00206,Q9UIG0
GO:BP	T cell activation	GO:0042110	false	9.935611648352946e-7	6.002805392033989	558	280	29	21017	P05231,P13500,P01584,P48736,P01579,P05019,P01308,P17931,P35558,O15530,P00441,Q06945,P04637,P42574,P22301,P04626,P78536,P09429,P10415,P08887,Q07812,P68106,P27487,P17302,P01583,P42336,O00329,P60709,P01137
GO:BP	positive regulation of canonical NF-kappaB signal transduction	GO:0043123	false	0.0000010380424343354634	5.983784892517379	210	280	18	21017	P05305,P01375,P09601,P41595,P25101,P01584,Q15848,P01236,P24530,P05771,P09874,P04201,P49238,P48023,P17302,P01583,P01137,O00206
GO:BP	ventricular cardiac muscle tissue morphogenesis	GO:0055010	false	0.0000010938218111563852	5.961053420904314	47	280	10	21017	P25101,Q02297,P45379,Q92736,P13533,P12883,Q15648,Q14896,P01137,P19429
GO:BP	response to transforming growth factor beta	GO:0071559	false	0.0000012937559649210583	5.888147634859815	268	280	20	21017	P05305,O14793,Q99988,Q96EB6,P37231,O75116,O60543,Q13145,O15530,P04637,Q15063,P04150,P78536,P09874,P49238,P01100,O15294,Q15911,Q07869,P01137
GO:BP	negative regulation of phosphate metabolic process	GO:0045936	false	0.000001410585733687697	5.85060051281528	329	280	22	21017	P01019,P01160,P01584,Q15848,Q96EB6,P37231,P01579,P47989,P04792,P02654,O15530,P31323,P04637,P32418,P50148,P09874,P04201,Q07812,P63167,Q15389,Q07869,P01137
GO:BP	negative regulation of phosphorus metabolic process	GO:0010563	false	0.000001410585733687697	5.85060051281528	329	280	22	21017	P01019,P01160,P01584,Q15848,Q96EB6,P37231,P01579,P47989,P04792,P02654,O15530,P31323,P04637,P32418,P50148,P09874,P04201,Q07812,P63167,Q15389,Q07869,P01137
GO:BP	metabolic process	GO:0008152	false	0.0000015871360450476088	5.799385845090678	14188	280	234	21017	Q9UBK2,P08588,P01019,P30556,P05305,Q16665,P05231,P29474,P01160,P01375,P13500,P09601,P04179,O14793,P13945,P41595,P63000,P02741,P29279,P25101,P01275,Q02297,P01584,P08235,P48736,P01185,P01270,P00797,Q15848,Q96EB6,P37231,Q13522,P18825,P04839,Q16236,P35354,Q9NPH5,P35228,P05121,P27169,P01236,P24530,O60603,O75390,P04141,P34913,P49841,P01579,P10145,P78380,P01189,P30518,P02753,P47989,P09919,P00746,P50440,…
GO:BP	response to heat	GO:0009408	false	0.0000017350193986685167	5.760695665145387	100	280	13	21017	P29474,P09601,Q96EB6,P35354,P49841,P04792,P05019,O14733,P00441,Q00613,P11532,P01583,O95817
GO:BP	epithelial tube morphogenesis	GO:0060562	false	0.0000019805783850684017	5.703207964908756	335	280	22	21017	P01019,P05305,Q16665,P01375,P25101,P61296,P35318,Q9UMR3,Q92736,P42574,P04150,P50052,O60313,P10415,Q08345,P50281,Q15648,P35414,P17302,O00329,P01137,Q9NYQ6
GO:BP	negative regulation of smooth muscle cell proliferation	GO:0048662	false	0.0000020949169227538833	5.6788331949912205	50	280	10	21017	Q9UBK2,P29474,P09601,P04179,Q15848,P37231,P01579,Q9BYF1,Q9ULZ1,P22301
GO:BP	positive regulation of chemotaxis	GO:0050921	false	0.000002235383957254193	5.650647870207597	145	280	15	21017	P05305,P05231,O14793,P63000,P05121,P10145,P04792,P27797,P78536,P09429,Q99571,P49238,P08887,P49763,P01137
GO:BP	positive regulation of lipid transport	GO:0032370	false	0.0000022440221182166435	5.648972866768774	83	280	12	21017	P05305,P01584,Q15848,Q96EB6,P37231,P27169,Q9HD89,Q9UBU3,Q99571,P48023,P01583,P31391
GO:BP	heart growth	GO:0060419	false	0.0000022440221182166435	5.648972866768774	83	280	12	21017	P05305,Q02297,P02753,P05019,Q9UMR3,P13533,Q15303,O95069,O94826,Q16539,P35348,Q07869
GO:BP	regulation of leukocyte chemotaxis	GO:0002688	false	0.0000023006522025332186	5.638149030152381	123	280	14	21017	P05305,P05231,P13500,O14793,P63000,P05121,P10145,P27797,P78536,P09429,P49238,P08887,P49763,P27487
GO:BP	interleukin-23 production	GO:0032627	false	0.000002313951239867724	5.635645796844726	10	280	6	21017	P63000,P04141,P01579,Q16552,P01137,O00206
GO:BP	regulation of interleukin-23 production	GO:0032667	false	0.000002313951239867724	5.635645796844726	10	280	6	21017	P63000,P04141,P01579,Q16552,P01137,O00206
GO:BP	energy derivation by oxidation of organic compounds	GO:0015980	false	0.0000023402015724698105	5.630746733170609	338	280	22	21017	Q9UBK2,Q16665,P01375,P04179,P13945,P01270,Q13522,P35228,O75390,P49841,P01579,P01189,P04040,P05019,P01308,P53396,P04637,Q9NTG7,Q12983,P36873,P40926,P42336
GO:BP	embryonic morphogenesis	GO:0048598	false	0.0000023656339943221543	5.626052447595715	617	280	30	21017	P05305,Q16665,P41595,P25101,Q15848,P02753,P61296,O75116,P35318,P05556,Q9UMR3,Q92736,P00441,P04637,P42574,Q9ULZ1,P22301,P08253,O60313,P07101,P42892,Q07812,P22894,P50281,Q15648,P35414,P17302,P01137,O94788,Q9NYQ6
GO:BP	negative regulation of locomotion	GO:0040013	false	0.0000024730208141697215	5.606772228385563	339	280	22	21017	P01375,P13500,P09601,P63000,Q15848,P37231,Q16236,P05121,Q9UBU3,P27797,P01033,P50052,P09429,P10415,P49238,P08138,O15294,P27487,P17302,O15123,Q9P283,P01137
GO:BP	response to superoxide	GO:0000303	false	0.000002477704783026038	5.605950440793123	26	280	8	21017	P29474,P04179,Q16236,P08294,Q9UBX5,P00441,P55916,P55851
GO:BP	leukocyte cell-cell adhesion	GO:0007159	false	0.0000024996542228237786	5.60212006313019	404	280	24	21017	P05231,P01375,P13500,P01584,P01579,P78380,P05019,P05556,P17931,P35558,O15530,Q06945,P42574,P22301,P04626,P09429,P49238,Q9C0K1,P27487,P01583,P42336,Q07869,P60709,P01137
GO:BP	regulation of multicellular organism growth	GO:0040014	false	0.000002783053395456501	5.555478461244232	67	280	11	21017	P08588,P13945,Q99988,P07550,Q9UBU3,P00441,P10415,P55073,Q9C0B1,P01241,P42336
GO:BP	response to ethanol	GO:0045471	false	0.000002852028892269873	5.544846079209436	125	280	14	21017	P01375,P04179,O14793,P01185,P01270,Q15848,P04839,P09919,P04040,P00441,P05771,P07101,P01100,Q07869
GO:BP	positive regulation of blood circulation	GO:1903524	false	0.000002938754023420084	5.531836763278167	38	280	9	21017	P08588,P05305,P01160,P35318,Q9UBU3,Q9BYF1,Q92736,Q9ULZ1,P35348
GO:BP	vascular endothelial growth factor production	GO:0010573	false	0.000002938754023420084	5.531836763278167	38	280	9	21017	Q16665,P05231,P01375,P01584,P35354,Q9Y5S8,P08887,P01583,P01137
GO:BP	cellular response to amyloid-beta	GO:1904646	false	0.000002938754023420084	5.531836763278167	38	280	9	21017	P01375,P49841,P07550,P05019,P13637,P09874,P08138,P17302,O00206
GO:BP	cellular response to glucose stimulus	GO:0071333	false	0.0000029791828247950626	5.5259028444307035	148	280	15	21017	Q16665,P01275,Q9NPH5,P35558,Q9UBU3,Q06945,P07101,P30626,P63167,P68106,O15392,P55851,O15294,P42336,P01137
GO:BP	regulation of endocytosis	GO:0030100	false	0.0000031463075859157008	5.5021988226103495	282	280	20	21017	P13500,P63000,Q02297,Q15848,P37231,P05121,O60603,P01579,P02654,P17931,P00441,P27797,Q9ULZ1,P16050,P09429,P49407,Q15389,P42338,P60709,P01137
GO:BP	response to nicotine	GO:0035094	false	0.000003151540129004344	5.501477158570353	52	280	10	21017	P05305,P01375,P09601,P01185,P42574,P08253,P10415,P07101,P43681,Q07869
GO:BP	positive regulation of lipid localization	GO:1905954	false	0.000003210748666269848	5.493393689177873	105	280	13	21017	P05305,P01584,Q15848,Q96EB6,P37231,P27169,Q9HD89,O60543,Q9UBU3,Q99571,P48023,P01583,P31391
GO:BP	positive regulation of cell adhesion	GO:0045785	false	0.000003212498819813716	5.493157023208815	478	280	26	21017	P05231,P01375,P13500,P63000,Q02297,P01584,P49841,P01579,P05019,P35558,O15530,Q06945,P27797,P22301,P04626,P16050,P09429,P15018,P27487,Q15389,P01583,Q15911,P42336,P60709,P01137,O43739
GO:BP	response to oxygen radical	GO:0000305	false	0.000003480505604268124	5.458357662606896	27	280	8	21017	P29474,P04179,Q16236,P08294,Q9UBX5,P00441,P55916,P55851
GO:BP	reproductive process	GO:0022414	false	0.000003815136165934153	5.418489957038458	1556	280	51	21017	P05305,P29474,P01160,O14793,P25101,P01584,P01185,P00797,Q96EB6,P35354,P01236,P24530,Q9HD89,P02753,P48552,P35318,P36969,P05019,P05556,Q9UBU3,P00750,P26678,Q9BYF1,P00441,P27797,P42574,P08253,P04150,P01033,P09874,P04201,P10415,P07101,Q9Y5Q5,P36873,Q07812,Q08345,P63167,P01100,O15392,P15018,P50281,Q15648,P16109,P0C6A0,P18089,P17302,O15123,P01583,P42336,P01137
GO:BP	blood coagulation	GO:0007596	false	0.000003912029920929701	5.40759783219605	228	280	18	21017	P05305,P05231,P29474,P48736,P18825,Q16236,P05121,P04275,P04792,P00750,P50148,P18054,Q16539,Q13572,P42336,P42338,P60709,O00206
GO:BP	gluconeogenesis	GO:0006094	false	0.000003919770037978175	5.406739411083281	87	280	12	21017	Q9UBK2,P01275,Q15848,Q96EB6,P02753,P01308,P35558,P04150,P40926,O15294,Q9NQB0,Q07869
GO:BP	miRNA metabolic process	GO:0010586	false	0.000004068104464301408	5.390607903417152	107	280	13	21017	P01019,Q16665,P01375,P37231,P01236,P04637,Q9ULZ1,P22301,P04150,P01100,P08138,Q07869,P01137
GO:BP	interleukin-6 production	GO:0032635	false	0.000004323592032527223	5.36415529214266	152	280	15	21017	P05231,P01375,P01584,P35228,O60603,P01579,Q9UBU3,P22301,Q16552,P09429,P08887,P49407,P01583,P01137,O00206
GO:BP	regulation of interleukin-6 production	GO:0032675	false	0.000004323592032527223	5.36415529214266	152	280	15	21017	P05231,P01375,P01584,P35228,O60603,P01579,Q9UBU3,P22301,Q16552,P09429,P08887,P49407,P01583,P01137,O00206
GO:BP	positive regulation of growth	GO:0045927	false	0.000004391239184770576	5.357412906827073	258	280	19	21017	P05305,Q02297,P01185,P05019,P01308,Q9UBU3,Q9UMR3,P58546,P04626,P78536,P10415,Q15303,P55073,P50281,P15172,Q16539,P01241,Q9HCH3,O75312
GO:BP	negative regulation of cell migration	GO:0030336	false	0.000004529313031559243	5.343967663158754	288	280	20	21017	P01375,P13500,P09601,P63000,Q15848,P37231,Q16236,P05121,P27797,P01033,P50052,P09429,P10415,P49238,P08138,O15294,P27487,P17302,O15123,P01137
GO:BP	negative regulation of cytokine production	GO:0001818	false	0.000004529313031559243	5.343967663158754	288	280	20	21017	P05231,P01375,P63000,Q15848,P01579,P01189,O60543,P05019,Q9UBU3,P42574,P22301,P09429,P49238,P08887,P49407,Q15389,P20020,Q07869,P01137,O00206
GO:BP	regulation of cardiac muscle tissue growth	GO:0055021	false	0.000004656807548107351	5.331911709785125	54	280	10	21017	P05305,Q02297,P02753,P05019,Q9UMR3,Q15303,O95069,O94826,Q16539,Q07869
GO:BP	positive regulation of cell development	GO:0010720	false	0.00000480808849077515	5.318027547930922	452	280	25	21017	Q16665,P05231,P01375,P01584,Q15848,P37231,O60603,P01579,P05556,P08473,P35558,Q06945,P22301,Q16552,Q00613,P09429,P10415,P49238,P36873,P01100,P15018,P50281,P15172,P60709,P01137
GO:BP	regulation of cellular response to growth factor stimulus	GO:0090287	false	0.000004900145869670755	5.309790991512271	320	280	21	21017	P01019,Q16665,P01584,Q96EB6,P37231,P47989,O60543,Q13145,P05556,O15530,Q9UMR3,P04637,Q9ULZ1,P05771,P50052,P78536,P08138,O15294,P42338,Q07869,P01137
GO:BP	regulation of organ growth	GO:0046620	false	0.000005123455975766813	5.290436991196245	89	280	12	21017	P05305,Q02297,P02753,P05019,Q9UMR3,P00441,P13533,Q15303,O95069,O94826,Q16539,Q07869
GO:BP	acute inflammatory response	GO:0002526	false	0.0000051280825706984915	5.290044990566068	109	280	13	21017	P05231,P01375,P02741,P01584,P48736,P37231,P35354,P24530,P02743,P01308,P00738,P08887,P01583
GO:BP	response to UV	GO:0009411	false	0.000005186055076401162	5.285162875293221	154	280	15	21017	Q96EB6,P04040,P08473,O14733,P04637,P42574,P08253,P03956,P01033,P09874,P10415,Q07812,Q16539,P11532,Q9UBT6
GO:BP	coagulation	GO:0050817	false	0.000005529831045586207	5.257288137608598	233	280	18	21017	P05305,P05231,P29474,P48736,P18825,Q16236,P05121,P04275,P04792,P00750,P50148,P18054,Q16539,Q13572,P42336,P42338,P60709,O00206
GO:BP	response to alcohol	GO:0097305	false	0.000005668445362913838	5.246536035090529	262	280	19	21017	P01375,P04179,O14793,P01185,P01270,Q15848,P37231,P04839,P09919,Q13085,P04040,P35558,P00441,P05771,P09874,P07101,P01100,Q07869,P01137
GO:BP	biomineral tissue development	GO:0031214	false	0.000005771248297835423	5.238730240531042	180	280	16	21017	Q16665,P29474,P01270,P35354,O75116,P07550,P05019,P32418,P16050,P45452,Q9NZW4,P17302,P20020,Q07869,P01137,Q9GZV9
GO:BP	hexose biosynthetic process	GO:0019319	false	0.000005842224302355146	5.233421773037737	90	280	12	21017	Q9UBK2,P01275,Q15848,Q96EB6,P02753,P01308,P35558,P04150,P40926,O15294,Q9NQB0,Q07869
GO:BP	mononuclear cell migration	GO:0071674	false	0.000006334878610110651	5.198261702716484	235	280	18	21017	P05231,P01375,P13500,O14793,P48736,P05121,P24530,P17931,P27797,P08253,P78536,P09429,Q99571,P49238,P08887,P50281,O00329,P01137
GO:BP	neuron differentiation	GO:0030182	false	0.000006388719529126821	5.1945861773908275	1434	280	48	21017	P05305,Q16665,P05231,P04179,P63000,P25101,P18825,Q16236,P24530,P49841,P61296,P35318,P01308,P05556,Q9UBU3,Q9UMR3,P00441,Q06945,P27797,P42574,P58546,P04626,P08253,Q15063,P01303,P78536,P09429,P13591,P10415,P07101,P42892,Q15303,P36873,Q08345,P55073,P68106,P15018,P08138,Q15648,Q14457,P18089,Q9HCU4,Q15911,Q9P283,Q9HCH3,P60709,O94788,O75312
GO:BP	extracellular matrix organization	GO:0030198	false	0.0000064616343871762375	5.189657618915704	325	280	21	21017	P01019,P05231,P01375,P37231,Q9UBX5,Q9Y5S8,P05556,P08253,Q15063,P03956,O00300,Q08345,O60895,P22894,P45452,P50281,Q9C0K1,P01034,P27487,P01137,Q8N6G6
GO:BP	positive regulation of signaling receptor activity	GO:2000273	false	0.000006575305712014571	5.182084050297603	29	280	8	21017	P05305,Q16665,P13500,P18825,P01579,P07550,P22301,P78536
GO:BP	negative regulation of macromolecule metabolic process	GO:0010605	false	0.000006639378200255999	5.177872591843208	3197	280	81	21017	P01019,P05305,Q16665,P05231,P01160,P01375,P63000,P29279,Q02297,P01584,P01270,Q15848,Q96EB6,P37231,P35228,P05121,P24530,P04141,P49841,P01579,P10145,P01189,P47989,P48552,P61296,O75116,O60543,P02743,P04792,P05019,P01308,O15530,Q9UBU3,P00750,P31323,Q9UMR3,Q06945,P04637,P27797,P42574,Q9H7Z6,Q9ULZ1,P32418,P22301,P04150,Q00613,P01033,P50148,P09874,P09429,P04201,O00168,P49238,P08887,O95069,P49407,Q07812,…
GO:BP	extracellular structure organization	GO:0043062	false	0.000006824808511559454	5.165909529421234	326	280	21	21017	P01019,P05231,P01375,P37231,Q9UBX5,Q9Y5S8,P05556,P08253,Q15063,P03956,O00300,Q08345,O60895,P22894,P45452,P50281,Q9C0K1,P01034,P27487,P01137,Q8N6G6
GO:BP	external encapsulating structure organization	GO:0045229	false	0.000007206876340814197	5.142252929718381	327	280	21	21017	P01019,P05231,P01375,P37231,Q9UBX5,Q9Y5S8,P05556,P08253,Q15063,P03956,O00300,Q08345,O60895,P22894,P45452,P50281,Q9C0K1,P01034,P27487,P01137,Q8N6G6
GO:BP	positive regulation of cellular component biogenesis	GO:0044089	false	0.000007257824897338957	5.1391935138203335	497	280	26	21017	P01019,P01375,O14793,P63000,P29279,Q02297,P04141,P49841,P01579,P09919,O75116,P17931,Q9UBU3,Q9BYF1,P04637,Q16552,Q00613,P03956,P16050,Q07812,P63167,Q14457,P11532,P42336,P01137,O00206
GO:BP	response to angiotensin	GO:1990776	false	0.00000767249897416577	5.115063160962503	42	280	9	21017	P01019,P30556,P04839,Q16236,P35354,O75116,Q00613,P50052,P04201
GO:BP	superoxide anion generation	GO:0042554	false	0.00000767249897416577	5.115063160962503	42	280	9	21017	P05305,P04179,P02741,P04839,Q9NPH5,Q9Y5S8,P00441,P18054,P01137
GO:BP	positive regulation of cation transmembrane transport	GO:1904064	false	0.00000788330803963023	5.103291503083461	135	280	14	21017	P05305,P01160,P25101,P01579,O14983,O15530,Q92736,Q99571,O00168,Q07812,P30626,O75052,P35414,P19174
GO:BP	myoblast differentiation	GO:0045445	false	0.000008030652026332533	5.095249191963871	113	280	13	21017	P01375,O14793,Q02297,P05019,P05556,Q06945,P50461,P15172,Q9NQB0,Q16539,Q15911,P60709,P01137
GO:BP	renal system development	GO:0072001	false	0.000008942728100248767	5.048529973581457	331	280	21	21017	P01019,P30556,P05305,P25101,P00797,Q15848,P24530,P02753,P04040,P08473,Q06945,P50052,P10415,Q15303,P08887,Q07812,P15018,Q15389,O15123,P01137,O94788
GO:BP	regulation of circadian rhythm	GO:0042752	false	0.000008957541045112413	5.047811193139525	114	280	13	21017	Q9UBK2,P08588,P37231,P04141,P49841,O75116,Q9UBU3,P04637,P50148,P09874,P36873,Q15911,Q07869
GO:BP	cytokine-mediated signaling pathway	GO:0019221	false	0.000009308919068123853	5.031100745442225	503	280	26	21017	P05305,Q16665,P05231,P01375,P13500,P01584,Q15848,Q96EB6,P37231,P01236,P04141,P01579,P10145,P09919,P04637,Q16552,P78536,P49238,P08887,P22894,Q15648,O00574,P01241,Q15389,P01583,P25106
GO:BP	negative regulation of neuron apoptotic process	GO:0043524	false	0.000009594003699050979	5.018000118424101	161	280	15	21017	Q9UBK2,Q16665,P13500,P04179,Q96EB6,P00441,P22301,P10415,P49238,Q07812,O15392,P55851,Q15389,P42336,O75312
GO:BP	cardiac muscle tissue growth	GO:0055017	false	0.000009654224531651426	5.015282604862337	75	280	11	21017	P05305,Q02297,P02753,P05019,Q9UMR3,Q15303,O95069,O94826,Q16539,P35348,Q07869
GO:BP	monosaccharide biosynthetic process	GO:0046364	false	0.000009715685370703957	5.012526557677073	94	280	12	21017	Q9UBK2,P01275,Q15848,Q96EB6,P02753,P01308,P35558,P04150,P40926,O15294,Q9NQB0,Q07869
GO:BP	immune response	GO:0006955	false	0.000009889908906142698	5.004807708578934	2008	280	59	21017	P05305,P05231,P01375,P13500,P02741,P01584,P48736,Q96EB6,P37231,P04839,Q16236,P35228,O60603,P04141,P01579,P10145,P09919,P00746,P02743,P01308,P17931,P35558,O15530,O14733,P04637,Q9ULZ1,P22301,Q16552,P05771,P16050,P78536,P09874,P09429,P10415,P49238,P08887,Q07812,P15538,P07437,P02794,P48023,P15018,O14939,Q15648,Q14457,O94826,Q9Y5P4,O00574,Q16539,Q15389,P01583,P80188,P42336,O00329,P19174,P25106,P05451,…
GO:BP	positive regulation of leukocyte chemotaxis	GO:0002690	false	0.00001098973496704496	4.959012781074035	95	280	12	21017	P05305,P05231,O14793,P63000,P05121,P10145,P27797,P78536,P09429,P49238,P08887,P49763
GO:BP	D-glucose transmembrane transport	GO:1904659	false	0.00001110750993486781	4.954383289641776	116	280	13	21017	P05305,P01375,P25101,P01584,P01270,Q15848,Q16236,P05019,P01308,P05771,Q16539,P01241,P31639
GO:BP	positive regulation of carbohydrate metabolic process	GO:0045913	false	0.000011155882141575205	4.952496082567865	76	280	11	21017	Q9UBK2,Q16665,P01275,P01270,Q96EB6,P01579,P05019,P01308,P04201,P28223,Q07869
GO:BP	negative regulation of cell motility	GO:2000146	false	0.00001144692417017886	4.941311194142591	304	280	20	21017	P01375,P13500,P09601,P63000,Q15848,P37231,Q16236,P05121,P27797,P01033,P50052,P09429,P10415,P49238,P08138,O15294,P27487,P17302,O15123,P01137
GO:BP	epithelial cell differentiation	GO:0030855	false	0.00001152804200575624	4.938244449713593	741	280	32	21017	P05305,Q16665,P01375,P25101,Q02297,P01584,Q15848,P37231,P05121,P24530,P49841,P01579,P47989,O75116,P49327,P17931,P35558,O15530,P00441,Q06945,P42574,Q16552,P01303,Q15303,P07437,P15018,Q15648,Q9NZW4,P17302,Q9NZI5,P01583,P01137
GO:BP	ventricular cardiac muscle tissue development	GO:0003229	false	0.000011530188629154146	4.938163587767688	59	280	10	21017	P25101,Q02297,P45379,Q92736,P13533,P12883,Q15648,Q14896,P01137,P19429
GO:BP	negative regulation of reactive oxygen species metabolic process	GO:2000378	false	0.00001191776751511867	4.923805090792913	44	280	9	21017	Q16665,P01308,P04637,Q9NTG7,Q12983,P00738,P10415,Q14457,Q07869
GO:BP	stem cell differentiation	GO:0048863	false	0.000012243954905422697	4.912078278581576	245	280	18	21017	P05305,Q16665,P41595,P25101,Q02297,Q16236,P24530,P49841,P61296,P05556,P04637,P10415,Q15303,P15018,Q15648,Q16539,Q9P283,O94788
GO:BP	leukocyte apoptotic process	GO:0071887	false	0.000012348783685723293	4.908375816865259	117	280	13	21017	Q16665,P05231,Q96EB6,P17931,P04637,P42574,P22301,P78536,P10415,Q07812,P48023,P42338,O00329
GO:BP	striated muscle cell development	GO:0055002	false	0.000012367848959667408	4.907705827143694	164	280	15	21017	P05305,P45379,P05019,P05556,P50461,P32418,P13533,P12883,P10415,P15172,O94826,P35348,P02545,Q07869,Q8WZ42
GO:BP	regulation of glucose metabolic process	GO:0010906	false	0.000012412167343120166	4.906152377810418	96	280	12	21017	Q9UBK2,P01275,P01270,Q15848,Q96EB6,P05019,P01308,P04637,P04150,O15294,Q9NQB0,Q07869
GO:BP	neuroinflammatory response	GO:0150076	false	0.000012862851234060316	4.8906627531872084	77	280	11	21017	P05231,P01375,P01584,P35354,O60603,P01579,P05019,P05556,P04150,P49238,P22894
GO:BP	cellular response to nutrient levels	GO:0031669	false	0.000013054192577048777	4.884249984827362	246	280	18	21017	P02768,Q96EB6,P37231,Q16236,Q96RP3,P35558,P04637,Q15063,P10415,P01100,P15172,Q15648,P55851,O15294,Q14457,O60427,Q07869,Q9GZV9
GO:BP	organ growth	GO:0035265	false	0.000013443882612966181	4.871475288285541	165	280	15	21017	P05305,Q02297,P02753,P05019,Q9UMR3,P00441,P13533,P10415,Q15303,O95069,P45452,O94826,Q16539,P35348,Q07869
GO:BP	negative regulation of protein modification process	GO:0031400	false	0.000014416558973218244	4.8411383871392974	373	280	22	21017	P01019,P01160,P01584,Q15848,Q96EB6,P37231,P49841,P01579,P47989,P04792,O15530,P31323,Q06945,P32418,P50148,P04201,O00168,P49407,Q07812,O15294,Q15389,P01137
GO:BP	negative regulation of muscle cell apoptotic process	GO:0010656	false	0.000014724735788158258	4.831952489191074	45	280	9	21017	P05305,Q02297,Q16236,P61296,P05019,O15530,Q00613,P18054,O95817
GO:BP	protein localization	GO:0008104	false	0.000014971224892622021	4.824742665766209	2738	280	72	21017	P05305,Q16665,P05231,P01375,P25101,P01275,P01584,Q15848,P37231,P35354,P35228,P24530,O60603,P49841,P01579,P02753,O75116,Q9UBX5,P04792,P05019,P01308,P05556,P17931,O15530,Q9UBU3,P00750,Q92736,Q06945,P04637,P50461,P27797,P22301,P04626,Q9NTG7,P05771,P09874,P10415,Q15303,P28223,P49407,Q07812,P30626,P63167,O60895,P68106,O15392,P50281,P08138,Q15648,P55851,O15294,Q14457,O94826,Q9NQB0,Q16539,P11532,Q9HCU4,…
GO:BP	hexose transmembrane transport	GO:0008645	false	0.000015214872644994573	4.817731678521561	119	280	13	21017	P05305,P01375,P25101,P01584,P01270,Q15848,Q16236,P05019,P01308,P05771,Q16539,P01241,P31639
GO:BP	chordate embryonic development	GO:0043009	false	0.00001534331405861752	4.814080825398661	669	280	30	21017	P05305,Q16665,P29474,P25101,P04141,P02753,P61296,P35318,P05019,P05556,P04637,P42574,P22301,P13533,O60313,P42892,P36873,Q14249,P15018,P50281,Q15648,Q9Y5P4,P17302,Q15389,Q13572,P19174,P01137,O94788,O75312,Q9NYQ6
GO:BP	positive regulation of interleukin-6 production	GO:0032755	false	0.000015763968138549775	4.802334451582761	98	280	12	21017	P05231,P01375,P01584,P35228,O60603,P01579,Q16552,P09429,P08887,P01583,P01137,O00206
GO:BP	regulation of vascular associated smooth muscle cell proliferation	GO:1904705	false	0.00001616586097753344	4.791401160348163	61	280	10	21017	P05305,P01375,P04179,Q15848,P37231,P05019,Q9ULZ1,P22301,P08253,P17302
GO:BP	protein transport	GO:0015031	false	0.00001631816558662388	4.787328664233163	1428	280	47	21017	Q16665,P05231,P01375,P25101,P01275,P01584,Q15848,P37231,P35354,P35228,P24530,O60603,P49841,P01579,P02753,P04792,P05019,P01308,Q9UBU3,Q06945,P04637,P27797,Q9NTG7,P05771,P49407,P30626,P63167,O60895,P68106,O15392,P08138,Q15648,P55851,Q14457,O94826,Q9NQB0,Q16539,P43220,Q15389,P01583,P02545,P01137,O00206,Q8WZ42,Q9UID3,O75312,O95817
GO:BP	cellular macromolecule localization	GO:0070727	false	0.000017742942237633586	4.750974361301533	2749	280	72	21017	P05305,Q16665,P05231,P01375,P25101,P01275,P01584,Q15848,P37231,P35354,P35228,P24530,O60603,P49841,P01579,P02753,O75116,Q9UBX5,P04792,P05019,P01308,P05556,P17931,O15530,Q9UBU3,P00750,Q92736,Q06945,P04637,P50461,P27797,P22301,P04626,Q9NTG7,P05771,P09874,P10415,Q15303,P28223,P49407,Q07812,P30626,P63167,O60895,P68106,O15392,P50281,P08138,Q15648,P55851,O15294,Q14457,O94826,Q9NQB0,Q16539,P11532,Q9HCU4,…
GO:BP	connective tissue replacement involved in inflammatory response wound healing	GO:0002248	false	0.000018091993252731826	4.742513582892838	7	280	5	21017	Q16665,P37231,P01033,P01583,P01137
GO:BP	connective tissue replacement	GO:0097709	false	0.000018281892716660272	4.737978843949593	13	280	6	21017	Q16665,P37231,O75116,P01033,P01583,P01137
GO:BP	action potential	GO:0001508	false	0.000018293086431620886	4.7377130136522485	144	280	14	21017	P01375,Q92736,Q14524,P00441,P32418,P50148,Q99571,P30626,P43681,P68106,Q9UQD0,O75052,P35348,P17302
GO:BP	monosaccharide transmembrane transport	GO:0015749	false	0.00001866974217541886	4.7288616795102705	121	280	13	21017	P05305,P01375,P25101,P01584,P01270,Q15848,Q16236,P05019,P01308,P05771,Q16539,P01241,P31639
GO:BP	extracellular matrix disassembly	GO:0022617	false	0.000019050151898926253	4.720101557069597	62	280	10	21017	P05231,P08253,P03956,Q08345,P22894,P45452,P50281,P01034,P27487,P01137
GO:BP	positive regulation of protein serine/threonine kinase activity	GO:0071902	false	0.000020009176772392857	4.698770778958078	145	280	14	21017	P05305,P01375,P41595,P01584,P48736,Q15848,Q96EB6,P01579,P07550,O14733,P04626,P78536,P01241,O00206
GO:BP	positive regulation of cyclase activity	GO:0031281	false	0.0000203096020792826	4.692298585529942	33	280	8	21017	P29474,P13945,P25101,P30518,P07550,Q16539,P43220,P30988
GO:BP	positive regulation of hormone secretion	GO:0046887	false	0.000021870251652499978	4.660146219675518	146	280	14	21017	P05305,Q16665,P01275,P37231,Q9HD89,P02753,P01308,Q9UBU3,Q06945,Q9NTG7,P05771,P30626,P63167,Q9NQB0
GO:BP	regulation of acute inflammatory response	GO:0002673	false	0.00002212097887265036	4.655195659031695	47	280	9	21017	P05231,P01375,P01584,P48736,P37231,P35354,P24530,P02743,P01308
GO:BP	sodium ion homeostasis	GO:0055078	false	0.00002212097887265036	4.655195659031695	47	280	9	21017	P01019,P30556,P05305,P25101,P24530,P13637,P32418,Q9Y5Q5,P01583
GO:BP	regulation of release of sequestered calcium ion into cytosol	GO:0051279	false	0.000022266492335346523	4.652348192457893	81	280	11	21017	O15530,P26678,Q92736,P32418,O14958,Q07812,P30626,P68106,P35414,P19174,P01137
GO:BP	actin-mediated cell contraction	GO:0070252	false	0.00002232738636232199	4.651162112345276	101	280	12	21017	P45379,O14983,P26678,Q92736,Q14524,P13533,P12883,P30626,O75052,P17302,Q14896,P42336
GO:BP	vascular associated smooth muscle cell proliferation	GO:1990874	false	0.000022380753932897452	4.6501252876297405	63	280	10	21017	P05305,P01375,P04179,Q15848,P37231,P05019,Q9ULZ1,P22301,P08253,P17302
GO:BP	positive regulation of tyrosine phosphorylation of STAT protein	GO:0042531	false	0.000022380753932897452	4.6501252876297405	63	280	10	21017	P05231,P01375,P04141,P01579,P05019,Q00613,Q15303,P08887,P15018,P01241
GO:BP	positive regulation of inflammatory response	GO:0050729	false	0.000023887198358085345	4.621834784070732	147	280	14	21017	P01019,P30556,P05231,P01375,P01584,P48736,P35354,P05121,O60603,P01579,P42574,P22894,P01137,O00206
GO:BP	actin filament-based process	GO:0030029	false	0.000023973932981583547	4.62026071306335	806	280	33	21017	P05305,P01375,P63000,P29279,P09919,P45379,O75116,P60981,P05556,O14983,O15530,Q9UBU3,P26678,Q92736,Q14524,P50461,P27797,P58546,P13533,P12883,P16050,P10415,P49407,P30626,O75052,P17302,P01583,Q14896,P42336,P60709,P01137,Q8WZ42,Q9NYQ6
GO:BP	multicellular organismal reproductive process	GO:0048609	false	0.000024577748803219634	4.609457898793478	980	280	37	21017	P05305,P29474,O14793,P25101,P01185,Q96EB6,P35354,P24530,Q9HD89,P48552,P36969,P05019,P05556,Q9UBU3,P26678,Q9BYF1,P00441,P27797,P42574,P08253,P04150,P09874,P04201,P10415,P07101,P36873,Q07812,P63167,P15018,Q15648,P0C6A0,P18089,P17302,O15123,P01583,P42336,P01137
GO:BP	collagen metabolic process	GO:0032963	false	0.00002500720630299089	4.60193482306215	102	280	12	21017	Q16665,P05231,P37231,P05556,P08253,P03956,P08887,P22894,P45452,P50281,P01034,P01137
GO:BP	regulation of MAP kinase activity	GO:0043405	false	0.00002519128152025319	4.598749738694118	124	280	13	21017	P01019,P05305,P01160,P01375,P41595,P01584,P48736,Q15848,P37231,O14733,P04626,P01241,O00206
GO:BP	receptor-mediated endocytosis	GO:0006898	false	0.000025879139395223545	4.5870501701254405	257	280	18	21017	P41595,P63000,Q02297,Q15848,P05121,P10145,P35318,P07550,P02654,P05556,Q9BYF1,Q9ULZ1,P49407,O60895,P27487,Q15389,P42338,P25106
GO:BP	regulation of hemopoiesis	GO:1903706	false	0.0000261129003748035	4.58314488816109	420	280	23	21017	Q16665,P01375,Q15848,P01579,P09919,P02743,P35558,P00441,Q06945,P22301,P04626,Q16552,Q00613,O00300,P09429,P01100,P15018,P50281,Q15648,Q16539,P60709,P01137,O00206
GO:BP	negative regulation of catabolic process	GO:0009895	false	0.000026364821892035895	4.57897515820573	352	280	21	21017	P01375,P09601,P01584,P48736,P35228,O60543,P02654,P01308,P04637,P22301,P01033,P00738,P10415,Q99727,O15294,Q14457,Q16539,P01034,P35348,P42336,Q07869
GO:BP	regulation of protein localization to nucleus	GO:1900180	false	0.000028435864756065723	4.546133559988674	149	280	14	21017	P05305,P35354,P49841,P01579,P01308,P09874,P08138,Q9NQB0,Q16539,Q15389,P02545,P01137,O75312,O95817
GO:BP	kidney development	GO:0001822	false	0.00002873399252088896	4.54160402561534	321	280	20	21017	P01019,P30556,P05305,P25101,P00797,Q15848,P24530,P04040,P08473,Q06945,P50052,P10415,Q15303,P08887,Q07812,P15018,Q15389,O15123,P01137,O94788
GO:BP	regulation of purine nucleotide metabolic process	GO:1900542	false	0.000028955348842845076	4.5382711984871245	83	280	11	21017	Q9UBK2,Q16665,P29474,P01579,P05019,P01308,P04637,P09874,P28223,O15294,Q07869
GO:BP	cellular response to insulin stimulus	GO:0032869	false	0.000030353727074643824	4.51778797514648	202	280	16	21017	O14793,P01584,Q15848,Q96EB6,P37231,P49841,P01308,P35558,O15530,P50461,P05771,P09874,P55851,O15294,P20020,P42336
GO:BP	cellular response to toxic substance	GO:0097237	false	0.00003061587987557983	4.514053254777389	126	280	13	21017	P29474,P01375,P04179,P02768,Q16236,P35354,P08294,P04040,Q9UBX5,P36969,P00441,P00738,Q9C0K1
GO:BP	regulation of nitric-oxide synthase activity	GO:0050999	false	0.00003069256638176634	4.5129667961937665	23	280	7	21017	Q16665,P41595,P01584,P01308,P50052,O75052,P23297
GO:BP	embryo development ending in birth or egg hatching	GO:0009792	false	0.00003087510814577517	4.510391512532888	690	280	30	21017	P05305,Q16665,P29474,P25101,P04141,P02753,P61296,P35318,P05019,P05556,P04637,P42574,P22301,P13533,O60313,P42892,P36873,Q14249,P15018,P50281,Q15648,Q9Y5P4,P17302,Q15389,Q13572,P19174,P01137,O94788,O75312,Q9NYQ6
GO:BP	apoptotic mitochondrial changes	GO:0008637	false	0.000031249737159022685	4.505153631147622	104	280	12	21017	P04179,P01185,P49841,P05019,O14983,P04637,Q12983,O60313,P10415,Q15303,Q07812,P02545
GO:BP	adult heart development	GO:0007512	false	0.00003163618637597034	4.49981587459581	14	280	6	21017	P61296,P13533,P12883,P35348,P35414,P17302
GO:BP	cell surface receptor signaling pathway via STAT	GO:0097696	false	0.000032396436410112325	4.4895027593162595	176	280	15	21017	P05231,P01375,P13500,P37231,P01236,P04141,P01579,P05019,P22301,Q00613,Q15303,P08887,P15018,P01241,P01137
GO:BP	regulation of cell growth	GO:0001558	false	0.00003254057130294357	4.487574826582385	425	280	23	21017	P01019,P30556,P05305,Q02297,P01185,P37231,P49841,P05019,P01308,P04637,P58546,P04626,P50052,P78536,P10415,Q08345,P50281,O94826,P17302,Q9P283,Q07869,Q9HCH3,P01137
GO:BP	regulation of gluconeogenesis	GO:0006111	false	0.00003258406337667751	4.486994758209484	49	280	9	21017	Q9UBK2,P01275,Q15848,Q96EB6,P01308,P04150,O15294,Q9NQB0,Q07869
GO:BP	cellular response to transforming growth factor beta stimulus	GO:0071560	false	0.00003289616462989813	4.4828547335749045	261	280	18	21017	P05305,O14793,Q99988,Q96EB6,P37231,O60543,Q13145,O15530,P04637,Q15063,P04150,P78536,P09874,P49238,P01100,O15294,Q07869,P01137
GO:BP	regulation of nucleotide metabolic process	GO:0006140	false	0.000032928622467589396	4.482426437136196	84	280	11	21017	Q9UBK2,Q16665,P29474,P01579,P05019,P01308,P04637,P09874,P28223,O15294,Q07869
GO:BP	renal system process	GO:0003014	false	0.000033705597878608035	4.47229796482908	127	280	13	21017	P01019,P30556,P05305,P25101,P00797,Q15848,P24530,P30518,P35318,P50052,P10415,Q9Y5Q5,P31639
GO:BP	regulation of G protein-coupled receptor signaling pathway	GO:0008277	false	0.00003375727742316328	4.4716325871582505	151	280	14	21017	P05305,Q16665,P41595,P10145,O75116,P35318,Q9ULZ1,P49407,O60895,Q15835,P35414,P34947,P31391,P30988
GO:BP	mitochondrion organization	GO:0007005	false	0.000035501150282622946	4.449757575020892	427	280	23	21017	Q9UBK2,P05305,P29474,P04179,P25101,P01185,P37231,P49841,P05019,O14983,P04637,Q12983,P09874,O60313,P10415,Q15303,Q07812,Q14249,P55851,O94826,Q9Y5P4,P02545,Q8TB37
GO:BP	embryonic organ development	GO:0048568	false	0.00003575913383995161	4.446613009257698	463	280	24	21017	P05305,Q16665,P01375,P25101,P04141,P10145,P02753,P61296,P35318,Q9UMR3,Q92736,P00441,P04637,P22301,P07101,P42892,P15018,P50281,Q15648,P35414,P17302,P01137,O94788,Q9NYQ6
GO:BP	epithelial cell apoptotic process	GO:1904019	false	0.00003738086649923215	4.427350635769559	85	280	11	21017	P05231,P09601,P25101,P48736,P61296,Q92736,P42574,P10415,Q07812,Q9NQB0,Q07869
GO:BP	phagocytosis	GO:0006909	false	0.00003872575663579529	4.412000088106122	234	280	17	21017	P13500,P63000,P02741,Q15848,P37231,O60603,P01579,P05556,P00441,P27797,P16050,P09429,O14939,Q14457,P42336,P01137,O00206
GO:BP	regulation of cyclase activity	GO:0031279	false	0.00003927680284217322	4.405863871305484	50	280	9	21017	P29474,P13945,P25101,P24530,P30518,P07550,Q16539,P43220,P30988
GO:BP	regulation of blood volume by renin-angiotensin	GO:0002016	false	0.00004771941855283484	4.321304856720761	8	280	5	21017	P01019,P30556,P00797,Q9BYF1,P50052
GO:BP	stem cell development	GO:0048864	false	0.000047925889995857894	4.319429813417013	87	280	11	21017	P05305,Q16665,P41595,P25101,Q02297,P24530,P61296,P10415,Q15303,Q9P283,O94788
GO:BP	positive regulation of muscle cell differentiation	GO:0051149	false	0.000048018803604392584	4.318588664655568	68	280	10	21017	P05305,P04179,Q02297,Q96EB6,P05019,P10415,P50281,P15172,Q16539,P01137
GO:BP	negative regulation of intrinsic apoptotic signaling pathway	GO:2001243	false	0.000053401235557246397	4.272448694479188	109	280	12	21017	Q16665,P04179,Q96EB6,Q16236,P35354,P04792,P01308,P22301,O60313,P10415,P42338,P25106
GO:BP	positive regulation of heart contraction	GO:0045823	false	0.000053927307079565146	4.268191266151393	37	280	8	21017	P08588,P05305,P01160,P35318,Q9BYF1,Q92736,Q9ULZ1,P35348
GO:BP	regulation of cardiac conduction	GO:1903779	false	0.00005882400637997716	4.230445399933284	25	280	7	21017	P01019,O14983,Q9BYF1,Q92736,P32418,Q9Y5Q5,P20020
GO:BP	regulation of systemic arterial blood pressure by renin-angiotensin	GO:0003081	false	0.00005882400637997716	4.230445399933284	25	280	7	21017	P01019,P30556,P00797,P24530,Q9Y5S8,Q9BYF1,P50052
GO:BP	carbohydrate transmembrane transport	GO:0034219	false	0.00005892936093867253	4.2296682685996245	133	280	13	21017	P05305,P01375,P25101,P01584,P01270,Q15848,Q16236,P05019,P01308,P05771,Q16539,P01241,P31639
GO:BP	positive regulation of transporter activity	GO:0032411	false	0.00006104309738409458	4.214363437984168	89	280	11	21017	P05305,P01160,P13500,P25101,Q15848,P27169,P01579,P07550,O14983,Q92736,O75052
GO:BP	regulation of cell-cell adhesion	GO:0022407	false	0.00006556160751032688	4.183350406469664	478	280	24	21017	P05231,P01375,P13500,P01584,Q15848,P01579,P05019,P17931,P35558,O15530,Q06945,P42574,P22301,P04626,P09429,P18054,Q16539,P27487,Q9HCU4,P01583,P42336,Q07869,P60709,P01137
GO:BP	positive regulation of nucleotide metabolic process	GO:0045981	false	0.00006752425456120347	4.170540201538778	38	280	8	21017	Q9UBK2,Q16665,P29474,P01579,P05019,P01308,P28223,Q07869
GO:BP	foam cell differentiation	GO:0090077	false	0.00006752425456120347	4.170540201538778	38	280	8	21017	P01019,P30556,P02741,Q15848,P37231,P04141,Q07869,P01137
GO:BP	positive regulation of purine nucleotide metabolic process	GO:1900544	false	0.00006752425456120347	4.170540201538778	38	280	8	21017	Q9UBK2,Q16665,P29474,P01579,P05019,P01308,P28223,Q07869
GO:BP	macrophage derived foam cell differentiation	GO:0010742	false	0.00006752425456120347	4.170540201538778	38	280	8	21017	P01019,P30556,P02741,Q15848,P37231,P04141,Q07869,P01137
GO:BP	regulation of monoatomic ion transmembrane transporter activity	GO:0032412	false	0.0000732431559841943	4.135232950593845	187	280	15	21017	P05305,P01160,P13500,P25101,P01579,P07550,P05556,O14983,P26678,Q92736,O14958,O00168,P30626,P68106,O75052
GO:BP	positive regulation of organelle organization	GO:0010638	false	0.00007378755681021263	4.132016869400396	481	280	24	21017	Q9UBK2,P05305,P01375,P63000,P29279,P01584,P04141,P49841,P09919,O75116,P60981,P07550,P05019,P01308,O14733,P04637,P16050,Q12983,Q07812,P63167,Q14249,Q14457,P11532,P01583
GO:BP	negative regulation of growth	GO:0045926	false	0.00007623732720586258	4.117832337974304	245	280	17	21017	P08588,Q16665,O14793,P13945,Q99988,P37231,P02753,P07550,P04637,P50052,P10415,O95069,O94826,P17302,Q9P283,Q07869,P01137
GO:BP	platelet activation	GO:0030168	false	0.00007706049918336058	4.11316818203627	136	280	13	21017	P05231,P29474,P48736,P18825,P04275,P04792,P50148,P18054,Q16539,P42336,P42338,P60709,O00206
GO:BP	negative regulation of cellular component organization	GO:0051129	false	0.0000773274420862155	4.111666355607741	719	280	30	21017	P01375,P63000,P01584,P01185,Q15848,P37231,O60603,P49841,O75116,P02654,P05019,P17931,P04637,P58546,Q00613,Q12983,P09874,P09429,O60313,O15392,P15018,P50281,Q14457,P01034,P27487,P02545,P42336,Q9P283,P01137,Q9UIG0
GO:BP	muscle cell cellular homeostasis	GO:0046716	false	0.00007958317012622252	4.099178765102877	26	280	7	21017	Q16665,O14793,P26678,P00441,P50461,P01137,O95817
GO:BP	unsaturated fatty acid metabolic process	GO:0033559	false	0.00008032799549116253	4.095133070307712	113	280	12	21017	P05305,P01584,P01185,Q96EB6,P35354,P36969,Q9H5J4,P16050,O00767,P18054,O60427,O95864
GO:BP	positive regulation of nitric-oxide synthase activity	GO:0051000	false	0.00008249081873677626	4.083594385920922	16	280	6	21017	Q16665,P41595,P01308,P50052,O75052,P23297
GO:BP	mammary gland development	GO:0030879	false	0.00009179432551282	4.03718416492773	138	280	13	21017	Q16665,Q02297,P01236,P47989,P49327,Q9ULZ1,P04150,Q15303,Q07812,Q08345,Q15648,P17302,P01137
GO:BP	release of cytochrome c from mitochondria	GO:0001836	false	0.00009404407329761901	4.026668568696734	55	280	9	21017	P04179,P01185,P05019,P04637,Q12983,O60313,P10415,Q07812,P02545
GO:BP	gliogenesis	GO:0042063	false	0.00009996097277436803	4.000169526170192	346	280	20	21017	P05231,P01375,P13500,P01584,P37231,O60603,P01579,P00441,Q06945,P04637,P04626,P04150,Q12983,Q99571,P49238,P36873,P15018,P50281,P01137,O00206
GO:BP	regulation of nucleobase-containing compound metabolic process	GO:0019219	false	0.00010534214007223953	3.9773978630041347	4002	280	91	21017	Q9UBK2,P01019,P05305,Q16665,P05231,P29474,P01375,P09601,P04179,O14793,Q02297,P01584,P08235,P01270,Q15848,Q96EB6,P37231,Q16236,Q9NPH5,P01236,P24530,O60603,P04141,P01579,P10145,P01189,P09919,P48552,P61296,O75116,O60543,P07550,Q13145,P05019,P01308,P35558,O14733,Q9UMR3,Q06945,P04637,P50461,P27797,Q9H7Z6,Q9ULZ1,P22301,P58546,P04626,Q16552,P04150,Q00613,P05771,P50052,P09874,P09429,P04201,Q15303,P28223,…
GO:BP	purine-containing compound metabolic process	GO:0072521	false	0.00010568441175209478	3.9759890655714396	567	280	26	21017	Q9UBK2,Q16665,P29474,P01160,P01270,P01579,P47989,Q13085,Q9Y5S8,P05019,P01308,P53396,P04637,Q9H5J4,P13533,P12883,P09874,O60313,P28223,P40926,P55851,O15294,P23109,Q07869,P01137,P02766
GO:BP	cellular detoxification	GO:1990748	false	0.00010791296764617497	3.9669263640401216	116	280	12	21017	P29474,P04179,P02768,Q16236,P35354,P08294,P04040,Q9UBX5,P36969,P00441,P00738,Q9C0K1
GO:BP	regulation of tyrosine phosphorylation of STAT protein	GO:0042509	false	0.00011059750296901286	3.956254678266591	74	280	10	21017	P05231,P01375,P04141,P01579,P05019,Q00613,Q15303,P08887,P15018,P01241
GO:BP	regulation of smooth muscle contraction	GO:0006940	false	0.00011075643360851125	3.955631037118234	56	280	9	21017	P05305,P18825,P35354,P07550,Q9UBU3,P00441,P35348,P20020,P19429
GO:BP	epithelial to mesenchymal transition	GO:0001837	false	0.00011271920123641375	3.948002097434603	166	280	14	21017	P01019,P05305,Q16665,P05231,P25101,P01584,P49841,O75116,Q13145,P05019,Q9UMR3,P13591,Q9NQB0,P01137
GO:BP	organic hydroxy compound transport	GO:0015850	false	0.00011393935635360002	3.943326238213281	283	280	18	21017	P01019,P30556,P00797,Q15848,Q96EB6,P37231,P18825,P27169,P01189,P02753,P02654,Q9UBU3,P05771,P28223,P43681,P11150,P60709,Q9UID3
GO:BP	defense response to other organism	GO:0098542	false	0.00011549492826684967	3.937437086543111	1228	280	41	21017	P05305,P05231,P01375,P13500,P02741,P01584,P48736,P37231,P04839,Q16236,P35228,P05121,O60603,P01579,P10145,P00746,P02743,P01308,P17931,O15530,P04637,P22301,Q16552,Q12983,P78536,P09874,P09429,P00738,P10415,P49238,P08887,P07437,P48023,Q15648,Q14457,O94826,P80188,O00329,P05451,P01137,O00206
GO:BP	positive regulation of mononuclear cell migration	GO:0071677	false	0.00012162218913895749	3.914987183768168	95	280	11	21017	P01375,O14793,P05121,P17931,P27797,P78536,P09429,Q99571,P49238,P50281,P01137
GO:BP	odontogenesis of dentin-containing tooth	GO:0042475	false	0.00012162218913895749	3.914987183768168	95	280	11	21017	P05121,P61296,P35318,Q14524,P05771,O00300,Q07812,P08138,Q9NZW4,Q07869,P01137
GO:BP	regulation of organic acid transport	GO:0032890	false	0.00012612723811322206	3.8991911141814106	75	280	10	21017	P05305,P01375,P01584,P01185,P05556,Q9BYF1,Q99571,P01583,Q07869,P31391
GO:BP	leukocyte proliferation	GO:0070661	false	0.00012650693779255176	3.897885656603572	351	280	20	21017	P05231,P02741,P01584,P48736,P01270,P04141,P05019,P17931,P04637,P42574,P22301,P04626,P09429,P10415,Q07812,P68106,P17302,P01583,P01137,O00206
GO:BP	regulation of striated muscle cell apoptotic process	GO:0010662	false	0.00012744189049669467	3.894687794754062	41	280	8	21017	Q02297,Q16236,P61296,O15530,P04637,Q00613,Q12983,O95817
GO:BP	embryo implantation	GO:0007566	false	0.00013000210528310102	3.8860496145744685	57	280	9	21017	P01584,P35354,P00441,P27797,P08253,P01033,Q08345,P15018,P17302
GO:BP	endocrine hormone secretion	GO:0060986	false	0.00013000210528310102	3.8860496145744685	57	280	9	21017	P01019,P30556,P01584,P00797,P37231,Q9HD89,P01189,Q9UBU3,P17302
GO:BP	regulation of organelle organization	GO:0033043	false	0.00013169247277924087	3.8804390475428696	1139	280	39	21017	Q9UBK2,P05305,P01375,P63000,P29279,P01584,P01185,P37231,P04141,P49841,P09919,O75116,P60981,P07550,P05019,P01308,O14733,P04637,P27797,P58546,P16050,Q12983,P09874,O60313,Q07812,P63167,Q14249,O15392,P15018,Q14457,P11532,P01583,P02545,P42336,P60709,P01137,Q9BTV5,Q9UIG0,Q9NYQ6
GO:BP	primary metabolic process	GO:0044238	false	0.00013545905871696653	3.8681919465611037	12419	280	208	21017	Q9UBK2,P01019,P30556,P05305,Q16665,P05231,P29474,P01160,P01375,P13500,P09601,P04179,O14793,P13945,P41595,P63000,P29279,P01275,Q02297,P01584,P08235,P48736,P01185,P01270,P00797,Q15848,Q96EB6,P37231,Q13522,P18825,Q16236,P35354,Q9NPH5,P35228,P05121,P27169,P01236,P24530,O60603,O75390,P04141,P34913,P49841,P01579,P10145,P78380,P01189,P02753,P47989,P09919,P00746,Q13085,P16219,P48552,P04040,P61296,O75116,…
GO:BP	cellular oxidant detoxification	GO:0098869	false	0.0001357552507831244	3.8672433636394077	96	280	11	21017	P29474,P04179,P02768,Q16236,P35354,P08294,P04040,Q9UBX5,P36969,P00441,P00738
GO:BP	tyrosine phosphorylation of STAT protein	GO:0007260	false	0.00014354714053316955	3.843005454250961	76	280	10	21017	P05231,P01375,P04141,P01579,P05019,Q00613,Q15303,P08887,P15018,P01241
GO:BP	positive regulation of calcium ion transport	GO:0051928	false	0.0001436905334627972	3.8425718428629554	119	280	12	21017	P13500,P01275,P17931,O14983,O15530,Q92736,Q99571,Q07812,P30626,P35414,P20020,P19174
GO:BP	regulation of cell activation	GO:0050865	false	0.00014490136667584427	3.8389275183453977	616	280	27	21017	P05231,P29474,P01375,P13500,P01584,P01579,P05019,P17931,P35558,O15530,P00441,Q06945,P42574,P22301,P04626,P50148,P09429,P10415,P18054,P22894,P50281,P27487,P01583,P42336,P60709,P01137,O00206
GO:BP	negative regulation of phosphorylation	GO:0042326	false	0.00014858477063418415	3.8280257018034476	288	280	18	21017	P01019,P01160,P01584,Q15848,Q96EB6,P37231,P01579,P47989,P04792,O15530,P31323,P32418,P50148,P04201,Q07812,P63167,Q15389,P01137
GO:BP	positive regulation of protein localization to nucleus	GO:1900182	false	0.00015132883988366871	3.8200782972989025	97	280	11	21017	P05305,P35354,P01579,P01308,P09874,P08138,Q9NQB0,Q16539,P01137,O75312,O95817
GO:BP	positive regulation of leukocyte activation	GO:0002696	false	0.00015226372431750525	3.8174035517214797	355	280	20	21017	P05231,P01375,P13500,P01584,P01579,P05019,P35558,O15530,Q06945,P22301,P09429,P10415,P22894,P50281,P27487,P01583,P42336,P60709,P01137,O00206
GO:BP	cellular response to epidermal growth factor stimulus	GO:0071364	false	0.0001556229237961137	3.807926429551552	42	280	8	21017	O15530,P04626,Q15303,P01100,Q15648,Q14457,P19174,O75312
GO:BP	execution phase of apoptosis	GO:0097194	false	0.0001630522583390067	3.7876731816640548	77	280	10	21017	P05231,P01275,O60543,P04637,P42574,Q00613,Q07812,Q6UXS9,Q14249,P48023
GO:BP	positive regulation of protein-containing complex assembly	GO:0031334	false	0.00016730384851077184	3.776494068793923	199	280	15	21017	P01375,P63000,Q02297,P04141,P49841,P01579,P09919,P17931,P04637,P03956,P16050,Q07812,P11532,P01137,O00206
GO:BP	regulation of cellular component biogenesis	GO:0044087	false	0.000170424069064314	3.7684690696418763	965	280	35	21017	P01019,P01375,O14793,P63000,P29279,Q02297,P01584,P37231,O60603,P04141,P49841,P01579,P09919,O75116,P17931,Q9UBU3,Q9BYF1,P04637,P58546,Q16552,Q9NTG7,Q00613,P03956,P16050,P09429,Q07812,P63167,P50281,O15294,Q14457,P11532,P35414,P42336,P01137,O00206
GO:BP	regulation of autophagy	GO:0010506	false	0.000174659243764479	3.757808424571596	358	280	20	21017	Q16665,P09601,Q96EB6,P49841,P01579,P07550,P04792,P04637,P42574,Q9H7Z6,P22301,Q12983,P09429,P10415,Q14249,Q14457,P35348,P42336,P42338,O95817
GO:BP	cellular response to tumor necrosis factor	GO:0071356	false	0.00017637821062678154	3.7535550676681906	229	280	16	21017	P05305,P01375,P13500,Q15848,Q96EB6,Q16236,P10145,P35558,P04637,Q15063,P78536,P49238,P01100,P22894,P15172,Q16539
GO:BP	negative regulation of oxidative stress-induced intrinsic apoptotic signaling pathway	GO:1902176	false	0.00018247952920965316	3.73878584819345	29	280	7	21017	Q16665,P04179,Q96EB6,Q16236,P04792,P01308,P22301
GO:BP	connective tissue development	GO:0061448	false	0.00018298153795795846	3.737592726485191	292	280	18	21017	Q9UBK2,P05305,Q16665,P29279,P01270,Q96EB6,P37231,P61296,Q9UBU3,P01033,P09874,P08887,P45452,Q9C0B1,Q16539,Q9Y2K2,P42336,P01137
GO:BP	regulation of leukocyte differentiation	GO:1902105	false	0.0001832493110230816	3.7369576495350545	325	280	19	21017	P01375,Q15848,P01579,P02743,P35558,P00441,Q06945,P22301,P04626,Q16552,Q00613,O00300,P09429,P01100,P15018,P50281,P60709,P01137,O00206
GO:BP	positive regulation of vascular endothelial cell proliferation	GO:1905564	false	0.00018698629243741978	3.728190229490179	18	280	6	21017	O15530,Q9UBU3,Q9ULZ1,P78536,P09429,P19174
GO:BP	prostaglandin secretion	GO:0032310	false	0.00018698629243741978	3.728190229490179	18	280	6	21017	P05305,P01584,P35354,P35228,Q99571,P01583
GO:BP	lactation	GO:0007595	false	0.0001890016279142274	3.723534455132993	43	280	8	21017	Q16665,P01236,P47989,Q9ULZ1,Q15303,Q08345,Q15648,P17302
GO:BP	positive regulation of striated muscle cell differentiation	GO:0051155	false	0.0001890016279142274	3.723534455132993	43	280	8	21017	P05305,Q02297,P05019,P10415,P50281,P15172,Q16539,P01137
GO:BP	cellular response to light stimulus	GO:0071482	false	0.00018972833269806797	3.7218678097774878	122	280	12	21017	Q96EB6,P08473,P04637,P08253,P03956,P01033,P09874,Q07812,Q15835,Q16539,P11532,Q9UBT6
GO:BP	carboxylic acid biosynthetic process	GO:0046394	false	0.00019228633305715513	3.7160515825779115	326	280	19	21017	P05305,P01584,P01185,Q96EB6,P35354,P50440,Q13085,P49327,P36969,P02654,P53396,Q9H5J4,P16050,O00767,P18054,P11150,O60427,O94788,O95864
GO:BP	cardiac muscle cell development	GO:0055013	false	0.0002091819726259769	3.6794757458392415	79	280	10	21017	P05305,P05019,P50461,P32418,P13533,O94826,P35348,P02545,Q07869,Q8WZ42
GO:BP	organic acid biosynthetic process	GO:0016053	false	0.00022190930112654054	3.6538244943282603	329	280	19	21017	P05305,P01584,P01185,Q96EB6,P35354,P50440,Q13085,P49327,P36969,P02654,P53396,Q9H5J4,P16050,O00767,P18054,P11150,O60427,O94788,O95864
GO:BP	purine nucleotide metabolic process	GO:0006163	false	0.00022245459054045732	3.652758627785934	435	280	22	21017	Q9UBK2,Q16665,P29474,P01160,P01270,P01579,P47989,Q9Y5S8,P05019,P01308,P04637,P13533,P12883,P09874,O60313,P28223,P40926,P55851,O15294,P23109,Q07869,P01137
GO:BP	establishment of localization in cell	GO:0051649	false	0.0002321901757432057	3.6341561597515204	1976	280	55	21017	Q16665,P29474,P01275,Q02297,P01584,P48736,Q15848,P35354,P49841,P01579,P07550,P04792,P05556,O14983,O15530,Q9UBU3,P26678,Q92736,P00441,P04637,P27797,P05771,O60313,P10415,P07101,P36873,Q07812,P30626,P63167,O60895,P07437,P68106,O15392,P25445,P08138,O14939,Q15648,P55851,Q14457,O94826,Q9C0K1,Q9Y5P4,Q16539,P17302,P43220,Q15389,P02545,Q14896,O00329,P60709,P01137,Q9UID3,Q99726,O75312,O95817
GO:BP	regulation of leukocyte cell-cell adhesion	GO:1903037	false	0.0002500293769375049	3.6020089613586976	366	280	20	21017	P05231,P01375,P13500,P01584,P01579,P05019,P17931,P35558,O15530,Q06945,P42574,P22301,P04626,P09429,P27487,P01583,P42336,Q07869,P60709,P01137
GO:BP	ameboidal-type cell migration	GO:0001667	false	0.0002519160555159427	3.5987441524710344	235	280	16	21017	P05305,Q16665,P41595,P63000,P25101,P24530,P01579,P61296,P05556,P27797,P01033,Q15303,P17302,P19174,Q9P283,P01137
GO:BP	positive regulation of tumor necrosis factor production	GO:0032760	false	0.0002555593005931689	3.5925083091020475	102	280	11	21017	P05231,P04839,O60603,P01579,P04792,Q16552,P09429,P22894,P01583,P01137,O00206
GO:BP	positive regulation of myeloid cell differentiation	GO:0045639	false	0.0002555593005931689	3.5925083091020475	102	280	11	21017	Q16665,P01375,P01579,P09919,Q16552,Q00613,P01100,P15018,Q15648,Q16539,P01137
GO:BP	neural crest cell development	GO:0014032	false	0.00026642686660697504	3.5744219828394512	81	280	10	21017	P05305,Q16665,P41595,P25101,Q02297,P24530,P61296,Q15303,Q9P283,O94788
GO:BP	placenta development	GO:0001890	false	0.0002671146543719279	3.5733022851786185	151	280	13	21017	Q16665,P37231,P35354,P04141,P35318,P08473,Q9UBU3,P00441,P22301,P09874,P15018,Q15648,Q16539
GO:BP	striated muscle cell apoptotic process	GO:0010658	false	0.0002745436209142189	3.5613886427720858	45	280	8	21017	Q02297,Q16236,P61296,O15530,P04637,Q00613,Q12983,O95817
GO:BP	peptidyl-serine phosphorylation	GO:0018105	false	0.0002807334111541233	3.5517058972466664	207	280	15	21017	P05231,P01375,P01275,P01185,P35354,P49841,P01579,O75116,P35558,P10415,Q07812,P15018,Q16539,P11532,Q15389
GO:BP	extrinsic apoptotic signaling pathway via death domain receptors	GO:0008625	false	0.00029990069620602927	3.5230225260441212	82	280	10	21017	P29474,P01375,P09601,P05121,P49841,P17931,P10415,Q07812,P48023,O95817
GO:BP	positive regulation of vascular endothelial growth factor production	GO:0010575	false	0.00030050967992238675	3.5221415340799798	31	280	7	21017	Q16665,P05231,P01584,P35354,Q9Y5S8,P01583,P01137
GO:BP	regulation of macrophage derived foam cell differentiation	GO:0010743	false	0.00030050967992238675	3.5221415340799798	31	280	7	21017	P01019,P30556,P02741,Q15848,P37231,P04141,Q07869
GO:BP	cellular response to radiation	GO:0071478	false	0.00031025943030146423	3.50827500929532	180	280	14	21017	Q96EB6,P08473,P04637,P08253,Q00613,P03956,P01033,P09874,Q07812,Q15835,Q16539,P11532,Q9UBT6,P01137
GO:BP	negative regulation of protein phosphorylation	GO:0001933	false	0.000311617605714482	3.5063780136161213	270	280	17	21017	P01019,P01160,P01584,Q15848,Q96EB6,P37231,P01579,P47989,P04792,O15530,P31323,P32418,P50148,P04201,Q07812,Q15389,P01137
GO:BP	carbohydrate transport	GO:0008643	false	0.0003117531169784721	3.506189195652841	153	280	13	21017	P05305,P01375,P25101,P01584,P01270,Q15848,Q16236,P05019,P01308,P05771,Q16539,P01241,P31639
GO:BP	positive regulation of interleukin-8 production	GO:0032757	false	0.00031895591217065617	3.496269343351128	63	280	9	21017	P05231,P01375,P01584,Q15848,P35228,P05121,O60603,P09429,O00206
GO:BP	regulation of ATP-dependent activity	GO:0043462	false	0.00031895591217065617	3.496269343351128	63	280	9	21017	Q96EB6,P45379,O14983,P26678,Q92736,P04637,P13533,Q14896,P19429
GO:BP	actin filament-based movement	GO:0030048	false	0.00032308732173350725	3.4906800837935874	128	280	12	21017	P45379,O14983,P26678,Q92736,Q14524,P13533,P12883,P30626,O75052,P17302,Q14896,P42336
GO:BP	positive regulation of cell activation	GO:0050867	false	0.0003250541152780599	3.488044331297353	372	280	20	21017	P05231,P01375,P13500,P01584,P01579,P05019,P35558,O15530,Q06945,P22301,P09429,P10415,P22894,P50281,P27487,P01583,P42336,P60709,P01137,O00206
GO:BP	response to epidermal growth factor	GO:0070849	false	0.00032853290910909885	3.4834211206897843	46	280	8	21017	O15530,P04626,Q15303,P01100,Q15648,Q14457,P19174,O75312
GO:BP	positive regulation of organic acid transport	GO:0032892	false	0.00032853290910909885	3.4834211206897843	46	280	8	21017	P05305,P01584,P01185,P05556,Q9BYF1,Q99571,P01583,P31391
GO:BP	blood vessel remodeling	GO:0001974	false	0.00032853290910909885	3.4834211206897843	46	280	8	21017	P01019,P29474,P25101,P50052,Q07812,P15018,P01034,P01137
GO:BP	cellular response to vascular endothelial growth factor stimulus	GO:0035924	false	0.0003668587434638646	3.435501125784087	64	280	9	21017	P47989,P04792,P05556,P49763,O60895,Q16539,P42336,P42338,O00329
GO:BP	positive regulation of tumor necrosis factor superfamily cytokine production	GO:1903557	false	0.0003804613542712197	3.4196894505337134	106	280	11	21017	P05231,P04839,O60603,P01579,P04792,Q16552,P09429,P22894,P01583,P01137,O00206
GO:BP	positive regulation of chemokine (C-X-C motif) ligand 2 production	GO:2000343	false	0.0003809579265640827	3.4191229856630194	11	280	5	21017	P01375,Q15063,P09429,P01137,O00206
GO:BP	fever generation	GO:0001660	false	0.0003809579265640827	3.4191229856630194	11	280	5	21017	P01375,P01584,P35354,P24530,P01583
GO:BP	in utero embryonic development	GO:0001701	false	0.00038483540981003886	3.4147249741145176	412	280	21	21017	P05305,Q16665,P29474,P25101,P04141,P61296,P35318,P05019,P05556,P04637,P22301,P13533,P36873,Q14249,P15018,Q15648,Q9Y5P4,P17302,Q15389,P19174,O75312
GO:BP	multicellular organism growth	GO:0035264	false	0.0003913154016631014	3.407473058499363	156	280	13	21017	P08588,P13945,Q99988,P07550,Q9UBU3,P00441,P04637,P10415,P55073,Q9C0B1,Q9Y2K2,P01241,P42336
GO:BP	semaphorin-plexin signaling pathway	GO:0071526	false	0.0003913866383883714	3.407394004874367	47	280	8	21017	P05305,P63000,P25101,P61296,P04626,P13591,P42892,Q9P283
GO:BP	hormone metabolic process	GO:0042445	false	0.00039827814891637273	3.399813520016386	243	280	16	21017	Q16665,P00797,P24530,P02753,P35318,P08473,Q9BYF1,P04150,Q9Y5Q5,P42892,P15538,P55073,Q15648,Q9NQB0,P27487,O94788
GO:BP	T cell proliferation	GO:0042098	false	0.0004073699780063782	3.3900109804085097	213	280	15	21017	P05231,P01584,P48736,P05019,P17931,P04637,P42574,P22301,P04626,P09429,Q07812,P68106,P17302,P01583,P01137
GO:BP	cardiac cell development	GO:0055006	false	0.0004235399314965685	3.373105637963542	85	280	10	21017	P05305,P05019,P50461,P32418,P13533,O94826,P35348,P02545,Q07869,Q8WZ42
GO:BP	regulation of striated muscle cell differentiation	GO:0051153	false	0.0004235399314965685	3.373105637963542	85	280	10	21017	P05305,Q02297,P05019,P10415,P50281,P15172,O94826,Q16539,Q07869,P01137
GO:BP	amide metabolic process	GO:0043603	false	0.00043108109337831554	3.365441024284894	452	280	22	21017	P01375,P04179,P00797,Q16236,P01579,P47989,Q13085,O75116,P05019,P08473,P53396,Q9BYF1,P00441,P04637,Q9H5J4,P42574,Q9NTG7,Q9Y5Q5,P42892,Q14457,Q9Y5P4,P27487
GO:BP	regulation of fat cell differentiation	GO:0045598	false	0.00045331942668376123	3.3435956691593183	132	280	12	21017	P05231,P01375,P04179,Q15848,Q96EB6,P37231,P35354,P01308,P28223,Q9C0B1,Q16539,P01137
GO:BP	regulation of myeloid cell differentiation	GO:0045637	false	0.0004598773244724311	3.3373580039925668	215	280	15	21017	Q16665,P01375,Q15848,P01579,P09919,P02743,Q16552,Q00613,O00300,P01100,P15018,Q15648,Q16539,P01137,O00206
GO:BP	cellular component organization	GO:0016043	false	0.0004773604301252485	3.3211535838430732	8108	280	150	21017	Q9UBK2,P01019,P30556,P05305,P05231,P29474,P01375,P13500,P04179,O14793,P63000,P29279,P25101,Q02297,P01584,P01185,Q15848,Q99988,Q96EB6,P37231,Q16236,P05121,O60603,P04141,P49841,P01579,P47989,P09919,Q13085,P45379,O75116,Q9UBX5,P60981,O60543,P35318,P07550,Q9Y5S8,P36969,P02743,P02654,P05019,P01308,P05556,P17931,P13637,O14983,O15530,Q9UBU3,P00750,P26678,O14733,Q9BYF1,P00441,P04637,P50461,P27797,P42574,…
GO:BP	nephron development	GO:0072006	false	0.0004886316458167567	3.3110184097356137	159	280	13	21017	P01019,P05305,P25101,Q15848,P24530,P50052,P10415,Q15303,P08887,P15018,Q15389,O15123,P01137
GO:BP	removal of superoxide radicals	GO:0019430	false	0.0005284968162728749	3.276957624589832	21	280	6	21017	P29474,P04179,Q16236,P08294,Q9UBX5,P00441
GO:BP	muscle cell migration	GO:0014812	false	0.0005289896172179479	3.2765528520275815	87	280	10	21017	O14793,Q15848,Q16236,P05121,P05019,P00750,Q15063,P10415,Q08345,O00206
GO:BP	embryonic heart tube development	GO:0035050	false	0.0005289896172179479	3.2765528520275815	87	280	10	21017	P05305,Q16665,P25101,P61296,Q9UMR3,Q92736,P42892,Q15648,P35414,P17302
GO:BP	positive regulation of insulin secretion	GO:0032024	false	0.0005289896172179479	3.2765528520275815	87	280	10	21017	Q16665,P01275,P02753,Q9UBU3,Q06945,Q9NTG7,P05771,P30626,P63167,Q9NQB0
GO:BP	response to starvation	GO:0042594	false	0.0005501675131369837	3.2595050578610785	218	280	15	21017	Q9UBK2,P02768,Q96EB6,P37231,Q16236,P35318,P35558,P04637,P10415,P01100,P15172,P55851,Q14457,O60427,Q07869
GO:BP	interleukin-1 production	GO:0032612	false	0.0005566892889122857	3.2543871347394795	110	280	11	21017	P05231,P01375,P01579,P04792,P05019,Q9UBU3,P22301,Q16552,P09429,P49238,O00206
GO:BP	regulation of interleukin-1 production	GO:0032652	false	0.0005566892889122857	3.2543871347394795	110	280	11	21017	P05231,P01375,P01579,P04792,P05019,Q9UBU3,P22301,Q16552,P09429,P49238,O00206
GO:BP	morphogenesis of a branching epithelium	GO:0061138	false	0.0005662685276748077	3.2469775751154573	189	280	14	21017	P01019,P05305,P01375,P25101,P35318,Q9UMR3,P22301,P50052,P10415,Q08345,P50281,Q15648,P01137,Q9NYQ6
GO:BP	positive regulation of catabolic process	GO:0009896	false	0.0005666585315381773	3.246678568165106	537	280	24	21017	Q16665,P05231,P01375,P09601,P01584,Q96EB6,Q16236,P49841,P01579,O75116,P07550,P05019,P01308,Q00613,Q12983,P09429,P28223,Q07812,Q14249,Q14457,Q9C0B1,P42338,Q07869,O95817
GO:BP	mononuclear cell proliferation	GO:0032943	false	0.000566816023038891	3.246557881397378	315	280	18	21017	P05231,P02741,P01584,P48736,P05019,P17931,P04637,P42574,P22301,P04626,P09429,P10415,Q07812,P68106,P17302,P01583,P01137,O00206
GO:BP	odontogenesis	GO:0042476	false	0.0005797932914748984	3.236726813976345	135	280	12	21017	P05305,P05121,P61296,P35318,Q14524,P05771,O00300,Q07812,P08138,Q9NZW4,Q07869,P01137
GO:BP	peptidyl-serine modification	GO:0018209	false	0.0005836482999688683	3.2338487751370892	219	280	15	21017	P05231,P01375,P01275,P01185,P35354,P49841,P01579,O75116,P35558,P10415,Q07812,P15018,Q16539,P11532,Q15389
GO:BP	production of molecular mediator involved in inflammatory response	GO:0002532	false	0.0005898688398061145	3.229244545105119	88	280	10	21017	Q16665,P05231,P01375,P35228,P05121,P01308,Q16552,Q16539,Q07869,O00206
GO:BP	regulation of vascular endothelial growth factor production	GO:0010574	false	0.000594128597711936	3.2261195428436853	34	280	7	21017	Q16665,P05231,P01584,P35354,Q9Y5S8,P01583,P01137
GO:BP	cell communication by electrical coupling	GO:0010644	false	0.000594128597711936	3.2261195428436853	34	280	7	21017	P13637,Q92736,P32418,O14958,P30626,P68106,P17302
GO:BP	response to fluid shear stress	GO:0034405	false	0.000594128597711936	3.2261195428436853	34	280	7	21017	P29474,Q16236,P35354,P04141,P08253,Q99571,P01137
GO:BP	relaxation of muscle	GO:0090075	false	0.000594128597711936	3.2261195428436853	34	280	7	21017	O14983,P26678,P00441,P32418,Q99571,P30626,P42336
GO:BP	positive regulation of lyase activity	GO:0051349	false	0.000594128597711936	3.2261195428436853	34	280	7	21017	P29474,P13945,P25101,P30518,P07550,P43220,P30988
GO:BP	animal organ regeneration	GO:0031100	false	0.0006266214568821665	3.2029947380116432	68	280	9	21017	P05231,P01375,P37231,P35318,P22301,Q15648,P55851,O15123,P01137
GO:BP	renal sodium excretion	GO:0035812	false	0.0006459598429715376	3.1897944797107214	12	280	5	21017	P01019,P30556,P05305,P24530,Q9Y5Q5
GO:BP	negative regulation of inflammatory response	GO:0050728	false	0.0006519606748482394	3.185778599377709	163	280	13	21017	Q15848,P37231,P02743,P05019,P01308,Q9UBU3,P00441,P22301,Q16552,Q9C0K1,Q16539,P19174,Q07869
GO:BP	regulation of leukocyte apoptotic process	GO:2000106	false	0.0006568088072013079	3.1825610323604723	89	280	10	21017	Q16665,Q96EB6,P17931,P04637,P22301,P78536,P10415,Q07812,P42338,O00329
GO:BP	negative regulation of immune system process	GO:0002683	false	0.0006585916833691688	3.181383757817374	502	280	23	21017	P01375,P13500,P09601,Q15848,P37231,P02743,P01308,P17931,O15530,P42574,P22301,P04626,P16050,O00300,P09874,P09429,P49238,Q16539,P27487,Q15389,P19174,P01137,O00206
GO:BP	positive regulation of apoptotic signaling pathway	GO:2001235	false	0.0006806983755018595	3.167045285845262	137	280	12	21017	P01019,P01375,Q96EB6,Q9Y5S8,P00441,P04637,P08253,P50052,Q07812,P08138,Q14457,O00206
GO:BP	extrinsic apoptotic signaling pathway in absence of ligand	GO:0097192	false	0.000712289118807395	3.1473436900482428	69	280	9	21017	P01375,Q02297,P01584,P04141,P49841,P10415,Q07812,P01583,O95817
GO:BP	negative regulation of muscle contraction	GO:0045932	false	0.0007185844854457602	3.143522163638511	22	280	6	21017	P48736,P35354,P07550,O14983,P00441,P30626
GO:BP	regulation of steroid hormone secretion	GO:2000831	false	0.0007185844854457602	3.143522163638511	22	280	6	21017	P01019,P30556,P00797,Q9HD89,P01189,Q9UBU3
GO:BP	response to hyperoxia	GO:0055093	false	0.0007185844854457602	3.143522163638511	22	280	6	21017	P04179,P37231,P04040,Q9Y5S8,P08253,Q12983
GO:BP	positive regulation of peptide hormone secretion	GO:0090277	false	0.0007328221917475464	3.135001387583146	113	280	11	21017	Q16665,P01275,P02753,P01308,Q9UBU3,Q06945,Q9NTG7,P05771,P30626,P63167,Q9NQB0
GO:BP	positive regulation of ATP metabolic process	GO:1903580	false	0.0007342501895367	3.134155932697934	35	280	7	21017	Q9UBK2,Q16665,P01579,P05019,P01308,P28223,Q07869
GO:BP	release of sequestered calcium ion into cytosol by endoplasmic reticulum	GO:1903514	false	0.0007342501895367	3.134155932697934	35	280	7	21017	P26678,Q92736,P32418,O14958,P30626,P68106,P48023
GO:BP	cellular response to angiotensin	GO:1904385	false	0.0007342501895367	3.134155932697934	35	280	7	21017	P01019,P30556,Q16236,O75116,Q00613,P50052,P04201
GO:BP	response to gamma radiation	GO:0010332	false	0.0007568384200427848	3.1209968295805557	51	280	8	21017	P04179,P04637,Q00613,P09874,P10415,Q07812,P11532,P01583
GO:BP	regulation of lipid storage	GO:0010883	false	0.0007568384200427848	3.1209968295805557	51	280	8	21017	P05231,P01375,P02741,Q96EB6,P37231,O60543,Q9C0B1,Q07869
GO:BP	response to ionizing radiation	GO:0010212	false	0.0007969461584248206	3.0985710184895328	139	280	12	21017	P04179,Q96EB6,P04637,P42574,Q00613,P09874,P10415,Q07812,Q16539,P11532,P01583,P01137
GO:BP	glomerulus development	GO:0032835	false	0.000807938272643702	3.092621818525254	70	280	9	21017	P05305,P25101,Q15848,P24530,P50052,P10415,P08887,Q15389,O15123
GO:BP	regulation of fibroblast proliferation	GO:0048145	false	0.0008109426510664442	3.091009857510224	91	280	10	21017	P01019,P04179,P37231,P05019,P04637,Q07812,P02794,P15018,P08138,P01137
GO:BP	lipid storage	GO:0019915	false	0.0008109426510664442	3.091009857510224	91	280	10	21017	P05231,P01375,P02741,P01584,Q96EB6,P37231,P48552,O60543,Q9C0B1,Q07869
GO:BP	homeostasis of number of cells	GO:0048872	false	0.0008195028695883179	3.0864495213562155	323	280	18	21017	Q16665,P05231,P29474,P09601,P01270,P00441,Q06945,P42574,P78536,P09429,P10415,P49238,Q07812,Q15648,Q16539,P42338,O00329,P01137
GO:BP	positive regulation of lymphocyte activation	GO:0051251	false	0.0008574381119417394	3.0667972166054955	324	280	18	21017	P05231,P13500,P01584,P01579,P05019,P35558,O15530,Q06945,P22301,P09429,P10415,P50281,P27487,P01583,P42336,P60709,P01137,O00206
GO:BP	detoxification	GO:0098754	false	0.0008614393553695222	3.064775291118362	140	280	12	21017	P29474,P04179,P02768,Q16236,P35354,P08294,P04040,Q9UBX5,P36969,P00441,P00738,Q9C0K1
GO:BP	hormone-mediated signaling pathway	GO:0009755	false	0.0008744989061532475	3.0582407294121836	226	280	15	21017	P08235,P01270,P00797,Q96EB6,P37231,Q96RP3,P01236,Q9UBU3,P27797,P04150,P09874,Q15648,Q07869,P31391,O94788
GO:BP	positive regulation of peptide secretion	GO:0002793	false	0.0008760402624637903	3.057475933370702	115	280	11	21017	Q16665,P01275,P02753,P01308,Q9UBU3,Q06945,Q9NTG7,P05771,P30626,P63167,Q9NQB0
GO:BP	regulation of fatty acid metabolic process	GO:0019217	false	0.0008992610875831658	3.046114198773281	92	280	10	21017	Q9UBK2,P01584,P01185,Q15848,Q96EB6,P37231,P35354,P02654,P01308,Q07869
GO:BP	body fluid secretion	GO:0007589	false	0.0008992610875831658	3.046114198773281	92	280	10	21017	P05305,Q16665,P01236,P47989,Q9ULZ1,Q15303,Q08345,Q15648,Q9HCU4,P17302
GO:BP	negative regulation of hormone secretion	GO:0046888	false	0.0009145321288201593	3.0388010325339816	71	280	9	21017	P05305,P01584,Q15848,Q9UBU3,P68106,P15018,P55851,P17302,Q9GZV9
GO:BP	signal transduction in absence of ligand	GO:0038034	false	0.0009145321288201593	3.0388010325339816	71	280	9	21017	P01375,Q02297,P01584,P04141,P49841,P10415,Q07812,P01583,O95817
GO:BP	cell surface receptor signaling pathway via JAK-STAT	GO:0007259	false	0.0009239159159579424	3.0343675513958215	168	280	13	21017	P05231,P01375,P13500,P01236,P04141,P01579,P05019,P22301,Q00613,Q15303,P08887,P15018,P01241
GO:BP	negative regulation of secretion	GO:0051048	false	0.0009239159159579424	3.0343675513958215	168	280	13	21017	P05305,P01375,Q02297,P01584,Q15848,P18825,P01308,Q9UBU3,P68106,P15018,P55851,P17302,Q9GZV9
GO:BP	regulation of immune response	GO:0050776	false	0.0009293188393265427	3.031835258661255	897	280	32	21017	P05231,P01375,P01584,Q96EB6,P37231,Q16236,O60603,P01579,P00746,P01308,P17931,P35558,O15530,O14733,P22301,Q16552,P05771,P16050,P09874,P09429,P10415,Q07812,O14939,Q15648,Q14457,O94826,Q16539,P42336,O00329,P19174,P01137,O00206
GO:BP	steroid metabolic process	GO:0008202	false	0.0009381497390611906	3.0277278378918275	326	280	18	21017	P01375,Q96EB6,P27169,P24530,P34913,P01579,P04040,P35318,P02654,P53396,P00441,P04150,P15538,Q15648,P01583,P11150,O76062,Q9GZV9
GO:BP	regulation of mitochondrion organization	GO:0010821	false	0.0009565107409684937	3.0193101487760936	116	280	11	21017	Q9UBK2,P01185,P37231,P49841,P05019,P04637,Q12983,O60313,Q07812,Q14249,P02545
GO:BP	cellular response to superoxide	GO:0071451	false	0.0009613698686448179	3.017109493697236	23	280	6	21017	P29474,P04179,Q16236,P08294,Q9UBX5,P00441
GO:BP	cellular response to oxygen radical	GO:0071450	false	0.0009613698686448179	3.017109493697236	23	280	6	21017	P29474,P04179,Q16236,P08294,Q9UBX5,P00441
GO:BP	response to salt	GO:1902074	false	0.0009613698686448179	3.017109493697236	23	280	6	21017	P05305,P24530,Q00613,Q5VYX0,P01137,Q9GZV9
GO:BP	regulation of mononuclear cell migration	GO:0071675	false	0.0010045119458427052	2.998044894174348	142	280	12	21017	P01375,P13500,O14793,P05121,P17931,P27797,P78536,P09429,Q99571,P49238,P50281,P01137
GO:BP	regulation of muscle cell differentiation	GO:0051147	false	0.0010045119458427052	2.998044894174348	142	280	12	21017	P05305,P04179,Q02297,Q96EB6,P05019,P10415,P50281,P15172,O94826,Q16539,Q07869,P01137
GO:BP	negative regulation of gene expression	GO:0010629	false	0.0010282503176142163	2.987901147670399	1640	280	47	21017	P05305,Q16665,P05231,P01375,P63000,P29279,P01270,Q15848,Q96EB6,P37231,P35228,P05121,P49841,P01579,P10145,P01189,P47989,P61296,O75116,O60543,P05019,P01308,Q9UBU3,P00750,P04637,P27797,P42574,Q9ULZ1,P22301,Q00613,P09429,P49238,P08887,P49407,Q9C0B1,Q16539,P35414,P17302,Q15389,P02545,P20020,P42336,Q07869,P01137,O00206,Q9H9B1,P30988
GO:BP	regulation of lyase activity	GO:0051339	false	0.0010294644156255224	2.9873886605705415	53	280	8	21017	P29474,P13945,P25101,P24530,P30518,P07550,P43220,P30988
GO:BP	cell-cell adhesion	GO:0098609	false	0.0010488422534330564	2.9792898250716124	948	280	33	21017	P05231,P01375,P13500,P01584,P48736,Q15848,P01579,P78380,P04792,P05019,P05556,P17931,P35558,O15530,Q06945,P42574,P22301,P04626,P09429,P10415,P49238,P18054,Q9C0K1,Q16539,P27487,Q9HCU4,P01583,P42336,P42338,Q07869,P60709,P01137,Q9NYQ6
GO:BP	lymphocyte differentiation	GO:0030098	false	0.0010530398276330148	2.977555202799183	438	280	21	21017	P05231,P01584,P01579,P05556,P35558,P00441,Q06945,P04637,P22301,P04626,P78536,P09429,P10415,P08887,Q07812,P50281,Q96FZ5,P01583,O00329,P60709,P01137
GO:BP	neural crest cell differentiation	GO:0014033	false	0.0011014979332378899	2.9580163133876773	94	280	10	21017	P05305,Q16665,P41595,P25101,Q02297,P24530,P61296,Q15303,Q9P283,O94788
GO:BP	regulation of ATP metabolic process	GO:1903578	false	0.0011647787537487427	2.933756559746213	73	280	9	21017	Q9UBK2,Q16665,P01579,P05019,P01308,P09874,P28223,O15294,Q07869
GO:BP	smooth muscle cell migration	GO:0014909	false	0.0011647787537487427	2.933756559746213	73	280	9	21017	Q15848,Q16236,P05121,P05019,P00750,Q15063,P10415,Q08345,O00206
GO:BP	regulation of leukocyte activation	GO:0002694	false	0.0012439124663680364	2.9052101797021734	561	280	24	21017	P05231,P01375,P13500,P01584,P01579,P05019,P17931,P35558,O15530,P00441,Q06945,P42574,P22301,P04626,P09429,P10415,P22894,P50281,P27487,P01583,P42336,P60709,P01137,O00206
GO:BP	regulation of vesicle-mediated transport	GO:0060627	false	0.00125790550555127	2.9003519820696275	521	280	23	21017	P13500,P63000,Q02297,Q15848,P37231,P05121,O60603,P01579,P02654,P17931,O15530,P00441,P27797,Q9ULZ1,P05771,P16050,P09429,P49407,O14939,Q15389,P42338,P60709,P01137
GO:BP	striated muscle cell proliferation	GO:0014855	false	0.0013107423115490092	2.882482681057789	74	280	9	21017	O14793,Q02297,P02753,Q9UMR3,Q15303,O95069,P01100,Q16539,Q15389
GO:BP	regulation of mitochondrial membrane potential	GO:0051881	false	0.0013107423115490092	2.882482681057789	74	280	9	21017	P04179,P02768,P00441,Q12983,P09874,P10415,Q07812,P63167,P55851
GO:BP	regulation of cardiac muscle cell apoptotic process	GO:0010665	false	0.0013317302899017549	2.8755837222136797	38	280	7	21017	Q02297,Q16236,P61296,O15530,P04637,Q00613,Q12983
GO:BP	positive regulation of fatty acid metabolic process	GO:0045923	false	0.0013317302899017549	2.8755837222136797	38	280	7	21017	Q9UBK2,P01584,P01185,Q15848,P37231,P35354,Q07869
GO:BP	sodium ion transport	GO:0006814	false	0.0014381698479247857	2.842189820726044	235	280	15	21017	P05305,P29474,P01160,P25101,P24530,P07550,P13637,Q14524,P32418,Q99571,O00168,Q9UQD0,P31639,P48029,P01137
GO:BP	response to purine-containing compound	GO:0014074	false	0.001458647668654514	2.8360495977829365	147	280	12	21017	P01584,P48736,P00797,Q15848,P37231,P35354,P35558,Q92736,P32418,O14958,Q99571,P01100
GO:BP	female sex differentiation	GO:0046660	false	0.001464969346821292	2.834171462440002	121	280	11	21017	P29474,Q96EB6,Q9HD89,P02753,P48552,P00441,P42574,P08253,P10415,Q07812,P50281
GO:BP	regulation of myoblast differentiation	GO:0045661	false	0.0014722807306538905	2.8320093719621924	75	280	9	21017	P01375,O14793,Q06945,P50461,P15172,Q16539,Q15911,P60709,P01137
GO:BP	regulation of phagocytosis	GO:0050764	false	0.001479391346737084	2.829916925904035	97	280	10	21017	P13500,Q15848,P37231,O60603,P01579,P00441,P27797,P16050,P09429,P01137
GO:BP	synaptic signaling	GO:0099536	false	0.001584586702257179	2.800083992963617	783	280	29	21017	P05305,P01375,P13500,P41595,P01584,Q15848,P35354,Q9HD89,P49841,P07550,P01308,P05556,P08473,Q9UBU3,P00750,P31323,P04150,P05771,P50148,P01303,Q99571,P07101,P49238,P28223,P08173,P43681,P08138,P35348,P19174
GO:BP	negative regulation of biosynthetic process	GO:0009890	false	0.001590351798484643	2.7985067956538616	2838	280	68	21017	P05305,Q16665,P05231,P01375,P63000,P29279,Q02297,P01270,Q15848,Q96EB6,P37231,P35228,P05121,P24530,P04141,P49841,P01579,P10145,P01189,P47989,P48552,P61296,O75116,O60543,P02654,P05019,P01308,Q9UBU3,P00750,Q9UMR3,P00441,Q06945,P04637,P27797,P42574,Q9H7Z6,Q9ULZ1,P22301,P04150,Q00613,P09874,P09429,P49238,P08887,O95069,P49407,P63167,O15392,P48023,Q15648,O15294,Q9NQB0,Q9C0B1,P0C6A0,Q16539,P35414,P17302,…
GO:BP	regulation of ossification	GO:0030278	false	0.0015913445824551242	2.798235770035781	122	280	11	21017	Q16665,P01270,P07550,P32418,P10415,Q16539,P17302,P20020,P01137,P30988,Q9GZV9
GO:BP	nervous system process involved in regulation of systemic arterial blood pressure	GO:0001976	false	0.0015974932149390934	2.796560977752203	14	280	5	21017	P04179,Q9BYF1,P50052,P35348,P19429
GO:BP	protein kinase A signaling	GO:0010737	false	0.0016046766755349047	2.794612459942249	39	280	7	21017	P05305,P25101,P01275,Q15848,P07550,Q8WZ42,P30988
GO:BP	morphogenesis of a branching structure	GO:0001763	false	0.001611640084054861	2.792731939554105	206	280	14	21017	P01019,P05305,P01375,P25101,P35318,Q9UMR3,P22301,P50052,P10415,Q08345,P50281,Q15648,P01137,Q9NYQ6
GO:BP	transforming growth factor beta receptor signaling pathway	GO:0007179	false	0.001611640084054861	2.792731939554105	206	280	14	21017	O14793,Q99988,Q96EB6,P37231,O60543,Q13145,O15530,P04637,P78536,P09874,P01100,O15294,Q07869,P01137
GO:BP	regulation of T cell activation	GO:0050863	false	0.0016473399287413688	2.7832167748776517	375	280	19	21017	P05231,P13500,P01584,P01579,P05019,P17931,P35558,O15530,P00441,Q06945,P42574,P22301,P04626,P09429,P27487,P01583,P42336,P60709,P01137
GO:BP	regulation of actin filament-based process	GO:0032970	false	0.0016473399287413688	2.7832167748776517	375	280	19	21017	P05305,P63000,P29279,P09919,O75116,P60981,O14983,P26678,Q92736,Q14524,P50461,P58546,P16050,P30626,P01583,Q14896,P42336,P01137,Q9NYQ6
GO:BP	adenylate cyclase-activating adrenergic receptor signaling pathway	GO:0071880	false	0.001649248697479167	2.782713850238465	25	280	6	21017	P08588,P13945,P18825,P07550,P26678,P35348
GO:BP	positive regulation of heart rate	GO:0010460	false	0.001649248697479167	2.782713850238465	25	280	6	21017	P08588,P05305,P01160,P35318,Q92736,P35348
GO:BP	vascular associated smooth muscle contraction	GO:0014829	false	0.001649248697479167	2.782713850238465	25	280	6	21017	P05305,P25101,P24530,P32418,P28223,P20020
GO:BP	negative regulation of protein kinase activity	GO:0006469	false	0.0016861574729149123	2.7731018683682227	149	280	12	21017	P01019,P01160,P01584,Q15848,Q96EB6,P37231,P01579,P04792,O15530,P31323,P32418,P50148
GO:BP	positive regulation of neuron apoptotic process	GO:0043525	false	0.0018328758277252704	2.736866956292771	57	280	8	21017	P01375,P04637,P42574,P08253,P04150,P28223,Q07812,P48023
GO:BP	amyloid-beta metabolic process	GO:0050435	false	0.0018328758277252704	2.736866956292771	57	280	8	21017	P01375,P00797,P01579,O75116,P05019,P08473,P42574,Q14457
GO:BP	response to fatty acid	GO:0070542	false	0.0018328758277252704	2.736866956292771	57	280	8	21017	P05305,Q15848,P35354,O60603,P04040,O00767,P55851,P42336
GO:BP	cell communication involved in cardiac conduction	GO:0086065	false	0.0018328758277252704	2.736866956292771	57	280	8	21017	P13637,Q92736,Q14524,P32418,O14958,P30626,P68106,P17302
GO:BP	positive regulation of MAP kinase activity	GO:0043406	false	0.0018476707979847773	2.733375405060999	77	280	9	21017	P05305,P01375,P41595,P01584,P48736,O14733,P04626,P01241,O00206
GO:BP	regulation of tissue remodeling	GO:0034103	false	0.0018476707979847773	2.733375405060999	77	280	9	21017	P05231,P37231,P61296,O75116,P04637,O00300,P01034,P17302,P01137
GO:BP	head development	GO:0060322	false	0.0018487006733335775	2.7331334006000967	789	280	29	21017	Q16665,P25101,P49841,P30518,P05556,Q14524,P04637,P42574,P58546,P08253,P50052,P01303,Q12983,P04201,P10415,P07101,P49238,Q15303,Q07812,P63167,P50281,Q15648,Q9HCU4,P60709,P23297,P31391,P01137,Q9UID3,O94788
GO:BP	myeloid leukocyte activation	GO:0002274	false	0.0018767103972887444	2.7266027399323036	240	280	15	21017	P05231,P01375,P48736,O60603,P04141,P01579,P10145,O15530,P22301,P09429,P49238,P22894,O00329,P01137,O00206
GO:BP	regulation of endocrine process	GO:0044060	false	0.00192305182997786	2.7160090105248886	40	280	7	21017	P01019,P30556,P00797,Q9HD89,P01189,Q9UBU3,P17302
GO:BP	myeloid cell apoptotic process	GO:0033028	false	0.00192305182997786	2.7160090105248886	40	280	7	21017	P05231,Q15848,Q96EB6,P78536,P10415,P42338,O00329
GO:BP	developmental process involved in reproduction	GO:0003006	false	0.0019423354421897038	2.7116757651017	1022	280	34	21017	P05305,P29474,P25101,P01584,P00797,Q96EB6,P35354,Q9HD89,P02753,P48552,P36969,P05019,Q9UBU3,P26678,P00441,P27797,P42574,P08253,P09874,P04201,P10415,P36873,Q07812,P63167,P15018,P50281,Q15648,P0C6A0,P18089,P17302,O15123,P01583,P42336,P01137
GO:BP	immune effector process	GO:0002252	false	0.0019618919439092983	2.7073249161488566	703	280	27	21017	P05231,P01375,P02741,P01584,P48736,Q96EB6,P35228,P01579,P02753,P00746,P01308,P17931,P35558,O15530,P04637,P22301,Q16552,P78536,P09429,P49238,P08887,P07437,O14939,Q15389,O00329,P01137,O00206
GO:BP	lymphocyte proliferation	GO:0046651	false	0.0019837193803910343	2.7025197637177967	308	280	17	21017	P05231,P01584,P48736,P05019,P17931,P04637,P42574,P22301,P04626,P09429,P10415,Q07812,P68106,P17302,P01583,P01137,O00206
GO:BP	regulation of RNA biosynthetic process	GO:2001141	false	0.0019895384146824246	2.7012476709314974	3454	280	78	21017	Q9UBK2,P01019,P05305,Q16665,P05231,P01375,P09601,P04179,O14793,Q02297,P01584,P08235,P01270,Q15848,Q96EB6,P37231,Q16236,P01236,P24530,O60603,P04141,P01579,P10145,P01189,P09919,P48552,P61296,P07550,Q13145,P05019,P01308,P35558,O14733,Q9UMR3,Q06945,P04637,P50461,P27797,Q9H7Z6,Q9ULZ1,P22301,P58546,P04626,Q16552,P04150,Q00613,P05771,P50052,P09874,P09429,Q15303,P49407,P01100,O15392,P48023,P15018,P15172,…
GO:BP	cellular response to type II interferon	GO:0071346	false	0.00203000923260556	2.6925019868845554	125	280	11	21017	P05305,P01375,P13500,P37231,P35228,O60603,P01579,P04637,P48023,Q15648,O00206
GO:BP	negative regulation of transferase activity	GO:0051348	false	0.0020307176776969155	2.6923504505691	180	280	13	21017	P01019,P01160,P01584,Q15848,Q96EB6,P37231,P49841,P01579,P04792,O15530,P31323,P32418,P50148
GO:BP	neuron development	GO:0048666	false	0.002071312471009317	2.683754380006288	1170	280	37	21017	P05305,P05231,P04179,P63000,P25101,Q16236,P24530,P49841,P61296,P35318,P01308,P05556,Q9UBU3,P00441,P42574,P04626,P08253,Q15063,P01303,P78536,P09429,P13591,P10415,P07101,P42892,Q08345,P55073,P68106,P15018,P08138,Q14457,P18089,Q9HCU4,Q9P283,Q9HCH3,P60709,O75312
GO:BP	neural crest cell migration	GO:0001755	false	0.002101799885510647	2.677408635955575	58	280	8	21017	P05305,Q16665,P41595,P25101,P24530,P61296,Q15303,Q9P283
GO:BP	regulation of cardiac muscle contraction by calcium ion signaling	GO:0010882	false	0.0021201483556850466	2.673633748599031	26	280	6	21017	P26678,Q92736,P32418,O14958,P68106,P19429
GO:BP	cell communication by electrical coupling involved in cardiac conduction	GO:0086064	false	0.0021201483556850466	2.673633748599031	26	280	6	21017	P13637,Q92736,P32418,P30626,P68106,P17302
GO:BP	programmed cell death involved in cell development	GO:0010623	false	0.0021201483556850466	2.673633748599031	26	280	6	21017	P01584,P00441,P10415,Q07812,P48023,P01583
GO:BP	regulation of lymphocyte activation	GO:0051249	false	0.0021343380493051905	2.6707367932898607	497	280	22	21017	P05231,P13500,P01584,P01579,P05019,P17931,P35558,O15530,P00441,Q06945,P42574,P22301,P04626,P09429,P10415,P50281,P27487,P01583,P42336,P60709,P01137,O00206
GO:BP	regulation of biomineral tissue development	GO:0070167	false	0.0021567852964488464	2.6661930858703387	101	280	10	21017	Q16665,P29474,P01270,O75116,P07550,P32418,P17302,P20020,P01137,Q9GZV9
GO:BP	columnar/cuboidal epithelial cell differentiation	GO:0002065	false	0.002198217906097907	2.6579292588073398	126	280	11	21017	Q16665,P05121,P49841,P49327,O15530,Q06945,P01303,P07437,Q9NZW4,P17302,P01137
GO:BP	regulation of myeloid leukocyte differentiation	GO:0002761	false	0.002198217906097907	2.6579292588073398	126	280	11	21017	P01375,Q15848,P01579,P02743,Q16552,Q00613,O00300,P01100,P15018,P01137,O00206
GO:BP	nucleotide metabolic process	GO:0009117	false	0.002206535759750494	2.6562890298589963	498	280	22	21017	Q9UBK2,Q16665,P29474,P01160,P01270,P01579,P47989,Q9Y5S8,P05019,P01308,P04637,P13533,P12883,P09874,O60313,P28223,P40926,P55851,O15294,P23109,Q07869,P01137
GO:BP	purine ribonucleotide metabolic process	GO:0009150	false	0.002220822090486062	2.653486231282658	346	280	18	21017	Q9UBK2,Q16665,P01160,P01270,P01579,P47989,P05019,P01308,P13533,P12883,P09874,O60313,P28223,P55851,O15294,P23109,Q07869,P01137
GO:BP	positive regulation of autophagy	GO:0010508	false	0.0022375954600943196	2.6502184277850747	153	280	12	21017	Q16665,P09601,Q96EB6,P49841,P01579,P07550,Q12983,P09429,Q14249,Q14457,P42338,O95817
GO:BP	defense response to symbiont	GO:0140546	false	0.0022426876073796493	2.6492312167602305	1125	280	36	21017	P05305,P05231,P01375,P13500,P02741,P01584,P48736,P37231,P04839,Q16236,P35228,O60603,P01579,P10145,P00746,P02743,P01308,P17931,O15530,P04637,Q16552,Q12983,P09874,P09429,P10415,P49238,P07437,P48023,Q15648,Q14457,O94826,P80188,O00329,P05451,P01137,O00206
GO:BP	regulation of systemic arterial blood pressure by norepinephrine-epinephrine	GO:0001993	false	0.0022734260713511414	2.643319163880814	7	280	4	21017	P08588,P13945,P07550,P35348
GO:BP	sarcoplasmic reticulum calcium ion transport	GO:0070296	false	0.002292736229282796	2.63964590634997	41	280	7	21017	O14983,P26678,Q92736,P32418,O14958,P30626,P68106
GO:BP	positive regulation of glucose metabolic process	GO:0010907	false	0.002292736229282796	2.63964590634997	41	280	7	21017	Q9UBK2,P01275,P01270,Q96EB6,P05019,P01308,Q07869
GO:BP	chemical synaptic transmission	GO:0007268	false	0.002304286304095432	2.6374635614623996	753	280	28	21017	P05305,P01375,P13500,P41595,P01584,Q15848,P35354,Q9HD89,P49841,P07550,P01308,P05556,P08473,Q9UBU3,P00750,P31323,P04150,P05771,P01303,Q99571,P07101,P49238,P28223,P08173,P43681,P08138,P35348,P19174
GO:BP	anterograde trans-synaptic signaling	GO:0098916	false	0.002304286304095432	2.6374635614623996	753	280	28	21017	P05305,P01375,P13500,P41595,P01584,Q15848,P35354,Q9HD89,P49841,P07550,P01308,P05556,P08473,Q9UBU3,P00750,P31323,P04150,P05771,P01303,Q99571,P07101,P49238,P28223,P08173,P43681,P08138,P35348,P19174
GO:BP	female gonad development	GO:0008585	false	0.0023634402959983665	2.6264553641442103	102	280	10	21017	P29474,Q96EB6,Q9HD89,P48552,P00441,P42574,P08253,P10415,Q07812,P50281
GO:BP	regulation of extracellular matrix disassembly	GO:0010715	false	0.0023701705583675592	2.6252204008706284	15	280	5	21017	P05231,Q08345,P01034,P27487,P01137
GO:BP	positive regulation of sequestering of calcium ion	GO:0051284	false	0.0023701705583675592	2.6252204008706284	15	280	5	21017	Q92736,O14958,P30626,P68106,P01137
GO:BP	regulation of ketone metabolic process	GO:0010565	false	0.002378574695343746	2.62368320570456	127	280	11	21017	Q9UBK2,P01584,P01185,Q15848,Q96EB6,P37231,P35354,P35318,P02654,P01308,Q07869
GO:BP	bone mineralization	GO:0030282	false	0.002378574695343746	2.62368320570456	127	280	11	21017	Q16665,P01270,P35354,P07550,P05019,P32418,P16050,P45452,P17302,P20020,Q9GZV9
GO:BP	regulation of insulin secretion involved in cellular response to glucose stimulus	GO:0061178	false	0.0024036660453404727	2.6191258714199668	59	280	8	21017	Q16665,P01275,Q9UBU3,P30626,P63167,P68106,O15392,P55851
GO:BP	response to cadmium ion	GO:0046686	false	0.0024036660453404727	2.6191258714199668	59	280	8	21017	P09601,P04179,P01270,P04839,P04040,Q00613,P01100,Q9C0K1
GO:BP	negative regulation of cell development	GO:0010721	false	0.002529921089145616	2.5968930247068234	279	280	16	21017	P05231,P01375,P01584,Q15848,P24530,P49841,P02743,P05019,P04637,P04626,O00300,P09429,P01583,Q9P283,P01137,O00206
GO:BP	membrane depolarization	GO:0051899	false	0.0025651004098157008	2.590895629937982	80	280	9	21017	P05305,P02768,Q14524,P32418,P09874,Q99571,P10415,P43681,P17302
GO:BP	cellular response to steroid hormone stimulus	GO:0071383	false	0.002687453635276398	2.5706590195851047	215	280	14	21017	P05305,O14793,P08235,Q96EB6,P13637,P35558,P27797,P04150,P09874,P15172,Q15648,Q07869,P31391,P01137
GO:BP	trans-synaptic signaling	GO:0099537	false	0.002690529588018537	2.5701622276120886	759	280	28	21017	P05305,P01375,P13500,P41595,P01584,Q15848,P35354,Q9HD89,P49841,P07550,P01308,P05556,P08473,Q9UBU3,P00750,P31323,P04150,P05771,P01303,Q99571,P07101,P49238,P28223,P08173,P43681,P08138,P35348,P19174
GO:BP	nitric oxide mediated signal transduction	GO:0007263	false	0.0026955567136782302	2.5693515263178552	27	280	6	21017	P01019,P29474,P35228,P01308,P50052,O75052
GO:BP	negative regulation of striated muscle cell apoptotic process	GO:0010664	false	0.0026955567136782302	2.5693515263178552	27	280	6	21017	Q02297,Q16236,P61296,O15530,Q00613,O95817
GO:BP	steroid hormone secretion	GO:0035929	false	0.0026955567136782302	2.5693515263178552	27	280	6	21017	P01019,P30556,P00797,Q9HD89,P01189,Q9UBU3
GO:BP	cardiac muscle cell apoptotic process	GO:0010659	false	0.002720158890380143	2.5654057271423043	42	280	7	21017	Q02297,Q16236,P61296,O15530,P04637,Q00613,Q12983
GO:BP	macrophage migration	GO:1905517	false	0.002741722927926306	2.5619764361083837	60	280	8	21017	P13500,O14793,P24530,P17931,P08253,Q99571,P49238,P50281
GO:BP	mesenchymal cell migration	GO:0090497	false	0.002741722927926306	2.5619764361083837	60	280	8	21017	P05305,Q16665,P41595,P25101,P24530,P61296,Q15303,Q9P283
GO:BP	granulocyte migration	GO:0097530	false	0.0027505220821145092	2.560584864038344	156	280	12	21017	P05305,P13500,O14793,P63000,P01584,P48736,P10145,P17931,Q16552,P27487,P01583,O00329
GO:BP	regulation of protein localization to membrane	GO:1905475	false	0.00276694089205113	2.558000118246188	185	280	13	21017	P01375,P01579,P01308,P05556,P17931,O15530,P50461,P04626,P50281,O15294,P42336,P60709,P01137
GO:BP	nervous system process	GO:0050877	false	0.002799072089874697	2.5529859161706336	1489	280	43	21017	Q16665,P29474,P01375,P13500,P04179,P25101,P01185,P35354,O60603,P49841,P02753,P50440,O75116,P07550,P01308,P05556,P08473,O14983,Q9UBU3,P31323,Q9BYF1,P00441,P42574,P12883,P50052,O60313,Q99571,P07101,P49238,P28223,O95069,P49407,P43681,P68106,P01100,O15392,Q15835,Q9UQD0,P35348,P43220,Q9P283,P19429,O76090
GO:BP	protein localization to nucleus	GO:0034504	false	0.0028216012787834377	2.54950435651307	316	280	17	21017	P05305,P35354,P49841,P01579,P01308,P04637,P27797,P09874,P08138,Q15648,Q9NQB0,Q16539,Q15389,P02545,P01137,O75312,O95817
GO:BP	response to axon injury	GO:0048678	false	0.002852434602716784	2.544784303791364	81	280	9	21017	P04179,P00441,P08253,Q12983,Q99571,P10415,O95069,Q07812,P68106
GO:BP	response to osmotic stress	GO:0006970	false	0.002852434602716784	2.544784303791364	81	280	9	21017	P01375,P35354,P35558,O15530,O14733,P04637,P42574,P07101,Q07812
GO:BP	negative regulation of protein serine/threonine kinase activity	GO:0071901	false	0.002852434602716784	2.544784303791364	81	280	9	21017	P01019,P01160,P01584,Q15848,Q96EB6,P37231,P01579,P31323,P32418
GO:BP	positive regulation of ion transmembrane transporter activity	GO:0032414	false	0.002852434602716784	2.544784303791364	81	280	9	21017	P05305,P01160,P13500,P25101,P01579,P07550,O14983,Q92736,O75052
GO:BP	cellular component organization or biogenesis	GO:0071840	false	0.00293651545958457	2.532167708427495	8323	280	150	21017	Q9UBK2,P01019,P30556,P05305,P05231,P29474,P01375,P13500,P04179,O14793,P63000,P29279,P25101,Q02297,P01584,P01185,Q15848,Q99988,Q96EB6,P37231,Q16236,P05121,O60603,P04141,P49841,P01579,P47989,P09919,Q13085,P45379,O75116,Q9UBX5,P60981,O60543,P35318,P07550,Q9Y5S8,P36969,P02743,P02654,P05019,P01308,P05556,P17931,P13637,O14983,O15530,Q9UBU3,P00750,P26678,O14733,Q9BYF1,P00441,P04637,P50461,P27797,P42574,…
GO:BP	branching morphogenesis of an epithelial tube	GO:0048754	false	0.002943258476226088	2.5311715965923853	157	280	12	21017	P01019,P05305,P01375,P25101,Q9UMR3,P50052,P10415,Q08345,P50281,Q15648,P01137,Q9NYQ6
GO:BP	negative regulation of calcium ion transport	GO:0051926	false	0.0031194617092919798	2.5059203408703747	61	280	8	21017	P29474,P35354,P26678,O14958,P10415,P30626,P68106,P01137
GO:BP	regulation of carbohydrate catabolic process	GO:0043470	false	0.0031194617092919798	2.5059203408703747	61	280	8	21017	Q16665,P01579,P05019,P01308,P04637,P28223,O15294,Q07869
GO:BP	negative regulation of kinase activity	GO:0033673	false	0.0031478533516922313	2.5019855082171483	158	280	12	21017	P01019,P01160,P01584,Q15848,Q96EB6,P37231,P01579,P04792,O15530,P31323,P32418,P50148
GO:BP	nucleobase-containing small molecule metabolic process	GO:0055086	false	0.0031598964382862846	2.500327150615082	677	280	26	21017	Q9UBK2,Q16665,P29474,P01160,P01270,P01579,P47989,Q13085,Q9Y5S8,P05019,P01308,P53396,P04637,Q9H5J4,P13533,P12883,P09874,O60313,P28223,P40926,P55851,O15294,P23109,Q07869,P01137,P02766
GO:BP	negative regulation of endothelial cell proliferation	GO:0001937	false	0.003212328358081841	2.493180068370186	43	280	7	21017	P01375,P13500,P37231,P01236,P47989,Q9UBU3,P08138
GO:BP	circadian behavior	GO:0048512	false	0.003212328358081841	2.493180068370186	43	280	7	21017	P08588,P04141,Q9UBU3,P04637,P09874,P07101,Q15911
GO:BP	regulation of DNA-templated transcription	GO:0006355	false	0.0032233092024586004	2.4916980319122457	3435	280	77	21017	Q9UBK2,P01019,P05305,Q16665,P05231,P01375,P09601,P04179,O14793,Q02297,P01584,P08235,P01270,Q15848,Q96EB6,P37231,Q16236,P01236,P24530,O60603,P04141,P01579,P01189,P09919,P48552,P61296,P07550,Q13145,P05019,P01308,P35558,O14733,Q9UMR3,Q06945,P04637,P50461,P27797,Q9H7Z6,Q9ULZ1,P22301,P58546,P04626,Q16552,P04150,Q00613,P05771,P50052,P09874,P09429,Q15303,P49407,P01100,O15392,P48023,P15018,P15172,P08138,…
GO:BP	establishment of protein localization	GO:0045184	false	0.003256552907748747	2.4872418616456864	1925	280	51	21017	Q16665,P05231,P01375,P25101,P01275,P01584,Q15848,P37231,P35354,P35228,P24530,O60603,P49841,P01579,P02753,P04792,P05019,P01308,Q9UBU3,P00750,Q92736,Q06945,P04637,P27797,P04626,Q9NTG7,P05771,P49407,Q07812,P30626,P63167,O60895,P68106,O15392,P08138,Q15648,P55851,Q14457,O94826,Q9NQB0,Q16539,P43220,Q15389,P01583,P02545,P01137,O00206,Q8WZ42,Q9UID3,O75312,O95817
GO:BP	cellular response to interleukin-1	GO:0071347	false	0.0033729507474451175	2.4719900004262674	106	280	10	21017	P05305,Q16665,P05231,P13500,P01584,P10145,P35558,O14733,Q16552,P08253
GO:BP	regulation of receptor signaling pathway via STAT	GO:1904892	false	0.0033729507474451175	2.4719900004262674	106	280	10	21017	P05231,P01375,P37231,P01236,P01579,P22301,Q15303,P15018,P01241,P01137
GO:BP	development of primary female sexual characteristics	GO:0046545	false	0.0033729507474451175	2.4719900004262674	106	280	10	21017	P29474,Q96EB6,Q9HD89,P48552,P00441,P42574,P08253,P10415,Q07812,P50281
GO:BP	positive regulation of amide metabolic process	GO:0034250	false	0.0033925213022118266	2.46947741665157	28	280	6	21017	P01375,Q16236,P01579,O75116,P42574,Q9NTG7
GO:BP	positive regulation of adenylate cyclase activity	GO:0045762	false	0.0033925213022118266	2.46947741665157	28	280	6	21017	P13945,P25101,P30518,P07550,P43220,P30988
GO:BP	regulation of response to nutrient levels	GO:0032107	false	0.0033925213022118266	2.46947741665157	28	280	6	21017	Q9UBU3,P01303,P10415,Q07812,Q15648,Q07869
GO:BP	positive regulation of leukocyte apoptotic process	GO:2000108	false	0.0033925213022118266	2.46947741665157	28	280	6	21017	Q96EB6,P04637,P22301,Q07812,P42338,O00329
GO:BP	negative regulation of lipid catabolic process	GO:0050995	false	0.0033925213022118266	2.46947741665157	28	280	6	21017	P01375,P01584,P48736,O60543,P02654,P01308
GO:BP	negative regulation of biomineral tissue development	GO:0070168	false	0.0033925213022118266	2.46947741665157	28	280	6	21017	Q16665,P29474,P01270,O75116,P01137,Q9GZV9
GO:BP	regulation of corticosteroid hormone secretion	GO:2000846	false	0.0034100249854724673	2.4672424388922334	16	280	5	21017	P01019,P30556,P00797,P01189,Q9UBU3
GO:BP	negative regulation of defense response	GO:0031348	false	0.0034577925816667416	2.461201061767505	252	280	15	21017	Q15848,P37231,P02743,P05019,P01308,Q9UBU3,P00441,P22301,Q16552,P09874,Q9C0K1,Q16539,P19174,Q07869,P01137
GO:BP	regulation of cellular response to stress	GO:0080135	false	0.003481978398959929	2.458173927429373	512	280	22	21017	Q96EB6,Q16236,P35354,P49841,O75116,Q9UBX5,Q06945,P04637,Q00613,P09874,P09429,O60313,P10415,O95069,Q07812,P68106,P11532,P01583,P42338,P25106,P60709,O00206
GO:BP	positive regulation of hemopoiesis	GO:1903708	false	0.0035179913313872937	2.4537052350136634	189	280	13	21017	P01375,P01579,P35558,Q06945,P22301,Q16552,Q00613,P09429,P01100,P15018,P50281,P60709,P01137
GO:BP	positive regulation of leukocyte differentiation	GO:1902107	false	0.0035179913313872937	2.4537052350136634	189	280	13	21017	P01375,P01579,P35558,Q06945,P22301,Q16552,Q00613,P09429,P01100,P15018,P50281,P60709,P01137
GO:BP	membrane protein proteolysis	GO:0033619	false	0.0035406281799393283	2.450919678404051	62	280	8	21017	P01375,P01584,P01579,P22301,P01033,P78536,Q99727,P01137
GO:BP	regulation of cytokine production involved in inflammatory response	GO:1900015	false	0.0035406281799393283	2.450919678404051	62	280	8	21017	Q16665,P05231,P01375,P35228,Q16552,Q16539,Q07869,O00206
GO:BP	cytokine production involved in inflammatory response	GO:0002534	false	0.0035406281799393283	2.450919678404051	62	280	8	21017	Q16665,P05231,P01375,P35228,Q16552,Q16539,Q07869,O00206
GO:BP	organelle organization	GO:0006996	false	0.00370642073159134	2.431045283603914	3570	280	79	21017	Q9UBK2,P05305,P29474,P01375,P13500,P04179,P63000,P29279,P25101,P01584,P01185,Q96EB6,P37231,P04141,P49841,P09919,P45379,O75116,P60981,O60543,P07550,P05019,P01308,P05556,O14983,O15530,Q9UBU3,P26678,O14733,P00441,P04637,P50461,P27797,P58546,P13533,P12883,P05771,P16050,Q12983,P09874,P09429,O60313,P10415,Q15303,P49407,Q07812,P63167,Q14249,P07437,O15392,P48023,P15018,O14939,P55851,Q14457,O75052,O94826,…
GO:BP	regulation of release of cytochrome c from mitochondria	GO:0090199	false	0.0037768641237123863	2.422868639049466	44	280	7	21017	P01185,P05019,P04637,Q12983,O60313,Q07812,P02545
GO:BP	positive regulation of D-glucose transmembrane transport	GO:0010828	false	0.0037768641237123863	2.422868639049466	44	280	7	21017	P01270,Q15848,Q16236,P05019,P01308,Q16539,P01241
GO:BP	regulation of adenylate cyclase activity	GO:0045761	false	0.0037768641237123863	2.422868639049466	44	280	7	21017	P13945,P25101,P24530,P30518,P07550,P43220,P30988
GO:BP	olefinic compound metabolic process	GO:0120254	false	0.003839186197795822	2.4157608243987982	161	280	12	21017	P35354,P24530,P34913,P02753,P35318,P36969,P16050,P15538,P18054,O60427,O94788,O95864
GO:BP	cognition	GO:0050890	false	0.003967602705312853	2.4014718222862044	324	280	17	21017	Q16665,P01375,P35354,O60603,P50440,P01308,P05556,P08473,P31323,P42574,P07101,P49238,P28223,O95069,P43681,P01100,P43220
GO:BP	nucleoside phosphate metabolic process	GO:0006753	false	0.003969118791580489	2.4013059029180144	642	280	25	21017	Q9UBK2,Q16665,P29474,P01160,P01270,P01579,P47989,Q13085,Q9Y5S8,P05019,P01308,P53396,P04637,Q9H5J4,P13533,P12883,P09874,O60313,P28223,P40926,P55851,O15294,P23109,Q07869,P01137
GO:BP	negative regulation of developmental growth	GO:0048640	false	0.004005665100091488	2.3973253633954563	108	280	10	21017	P08588,O14793,P13945,Q99988,P02753,P07550,O95069,O94826,Q9P283,Q07869
GO:BP	response to muscle activity	GO:0014850	false	0.004229923503864529	2.373667486561109	29	280	6	21017	Q9UBK2,P01019,Q16665,O14793,Q92736,Q15063
GO:BP	negative regulation of muscle hypertrophy	GO:0014741	false	0.004229923503864529	2.373667486561109	29	280	6	21017	O14793,P37231,Q99571,O94826,P02545,Q07869
GO:BP	response to increased oxygen levels	GO:0036296	false	0.004229923503864529	2.373667486561109	29	280	6	21017	P04179,P37231,P04040,Q9Y5S8,P08253,Q12983
GO:BP	response to immobilization stress	GO:0035902	false	0.004229923503864529	2.373667486561109	29	280	6	21017	P04179,P00797,P37231,P07101,P01100,P01137
GO:BP	positive regulation of cardiac muscle tissue growth	GO:0055023	false	0.004229923503864529	2.373667486561109	29	280	6	21017	P05305,Q02297,P05019,Q9UMR3,Q15303,Q16539
GO:BP	prostaglandin transport	GO:0015732	false	0.004229923503864529	2.373667486561109	29	280	6	21017	P05305,P01584,P35354,P35228,Q99571,P01583
GO:BP	regulation of release of sequestered calcium ion into cytosol by sarcoplasmic reticulum	GO:0010880	false	0.004229923503864529	2.373667486561109	29	280	6	21017	P26678,Q92736,P32418,O14958,P30626,P68106
GO:BP	regulation of RNA metabolic process	GO:0051252	false	0.004389799788371982	2.357555286771107	3709	280	81	21017	Q9UBK2,P01019,P05305,Q16665,P05231,P01375,P09601,P04179,O14793,Q02297,P01584,P08235,P01270,Q15848,Q96EB6,P37231,Q16236,P01236,P24530,O60603,P04141,P01579,P10145,P01189,P09919,P48552,P61296,O75116,P07550,Q13145,P05019,P01308,P35558,O14733,Q9UMR3,Q06945,P04637,P50461,P27797,Q9H7Z6,Q9ULZ1,P22301,P58546,P04626,Q16552,P04150,Q00613,P05771,P50052,P09874,P09429,Q15303,P49407,P01100,O15392,P48023,P15018,…
GO:BP	vascular endothelial growth factor signaling pathway	GO:0038084	false	0.004422028426859438	2.354378469901016	45	280	7	21017	P47989,P04792,P05556,P49763,P42336,P42338,O00329
GO:BP	response to dexamethasone	GO:0071548	false	0.004422028426859438	2.354378469901016	45	280	7	21017	P05305,O14793,P35558,P04150,P55851,P42336,P01137
GO:BP	positive regulation of muscle contraction	GO:0045933	false	0.004422028426859438	2.354378469901016	45	280	7	21017	P05305,P01160,P35354,O14983,Q9UBU3,Q9BYF1,P35348
GO:BP	collagen catabolic process	GO:0030574	false	0.004422028426859438	2.354378469901016	45	280	7	21017	P05556,P08253,P03956,P22894,P45452,P50281,P01034
GO:BP	response to testosterone	GO:0033574	false	0.004422028426859438	2.354378469901016	45	280	7	21017	P05305,O14793,P01185,Q96EB6,O75116,P27797,Q00613
GO:BP	rhythmic behavior	GO:0007622	false	0.004422028426859438	2.354378469901016	45	280	7	21017	P08588,P04141,Q9UBU3,P04637,P09874,P07101,Q15911
GO:BP	positive regulation of odontogenesis	GO:0042482	false	0.004499132724149443	2.3468711949839105	8	280	4	21017	P05305,P05771,P08138,P01137
GO:BP	regulation of renal sodium excretion	GO:0035813	false	0.004499132724149443	2.3468711949839105	8	280	4	21017	P01019,P30556,P05305,Q9Y5Q5
GO:BP	positive regulation of nucleocytoplasmic transport	GO:0046824	false	0.0045295745283636	2.3439425901862836	64	280	8	21017	P01584,P35354,P49841,P01579,Q16539,P01137,O75312,O95817
GO:BP	cellular response to heat	GO:0034605	false	0.0045295745283636	2.3439425901862836	64	280	8	21017	P09601,Q96EB6,P35354,P49841,Q00613,P11532,P01583,O95817
GO:BP	regulation of protein localization to plasma membrane	GO:1903076	false	0.004739309469368916	2.3242849316358885	110	280	10	21017	P01375,P01579,P01308,P05556,P17931,O15530,P50461,P50281,P60709,P01137
GO:BP	negative regulation of ATP-dependent activity	GO:0032780	false	0.004778342231075145	2.320722748737493	17	280	5	21017	Q96EB6,P45379,P26678,P04637,P19429
GO:BP	positive regulation of developmental growth	GO:0048639	false	0.004968200675003991	2.303800870503226	165	280	12	21017	P05305,Q02297,P05019,Q9UBU3,Q9UMR3,P10415,Q15303,P55073,P15172,Q16539,P01241,Q9HCH3
GO:BP	renin-angiotensin regulation of aldosterone production	GO:0002018	false	0.005086265431597857	2.2936009794984265	3	280	3	21017	P01019,P30556,P00797
GO:BP	positive regulation of apoptotic DNA fragmentation	GO:1902512	false	0.005086265431597857	2.2936009794984265	3	280	3	21017	P05231,Q00613,Q07812
GO:BP	positive regulation of calcidiol 1-monooxygenase activity	GO:0060559	false	0.005086265431597857	2.2936009794984265	3	280	3	21017	P01375,P01584,P01579
GO:BP	norepinephrine-epinephrine-mediated vasodilation involved in regulation of systemic arterial blood pressure	GO:0002025	false	0.005086265431597857	2.2936009794984265	3	280	3	21017	P08588,P13945,P07550
GO:BP	smooth muscle cell differentiation	GO:0051145	false	0.00510623105636578	2.2918995373119686	65	280	8	21017	P04179,P25101,Q96EB6,P24530,P35318,O60895,P35414,P01137
GO:BP	response to ischemia	GO:0002931	false	0.00510623105636578	2.2918995373119686	65	280	8	21017	Q16236,O75116,P04637,Q99571,P10415,P49238,Q5VYX0,P42338
GO:BP	ribonucleotide metabolic process	GO:0009259	false	0.005127653153612358	2.290081359184774	367	280	18	21017	Q9UBK2,Q16665,P01160,P01270,P01579,P47989,P05019,P01308,P13533,P12883,P09874,O60313,P28223,P55851,O15294,P23109,Q07869,P01137
GO:BP	leukocyte homeostasis	GO:0001776	false	0.005148082184481549	2.2883545285932265	111	280	10	21017	Q16665,P05231,P42574,P78536,P09429,P10415,Q07812,P42338,O00329,P01137
GO:BP	cellular response to ketone	GO:1901655	false	0.005148082184481549	2.2883545285932265	111	280	10	21017	O14793,Q96EB6,P37231,Q13085,O75116,P35558,Q15063,P04150,P01100,P01137
GO:BP	fibroblast proliferation	GO:0048144	false	0.005148082184481549	2.2883545285932265	111	280	10	21017	P01019,P04179,P37231,P05019,P04637,Q07812,P02794,P15018,P08138,P01137
GO:BP	positive regulation of defense response	GO:0031349	false	0.00519507889649627	2.2844078525239766	484	280	21	21017	P01019,P30556,P05231,P01375,P01584,P48736,P35354,P05121,O60603,P01579,O15530,P42574,Q16552,P09874,P09429,P22894,Q15648,Q14457,O94826,P01137,O00206
GO:BP	regulation of smooth muscle cell apoptotic process	GO:0034391	false	0.005228574572225047	2.28161669350244	30	280	6	21017	P05305,P04179,Q96EB6,P37231,P01579,P05019
GO:BP	calcium ion transport into cytosol	GO:0060402	false	0.005228574572225047	2.28161669350244	30	280	6	21017	Q92736,P32418,Q99571,P10415,Q07812,P35348
GO:BP	regulation of amide metabolic process	GO:0034248	false	0.005744094370328517	2.240778433637577	66	280	8	21017	P01375,Q16236,P01579,O75116,P05019,P04637,P42574,Q9NTG7
GO:BP	cellular response to hydrogen peroxide	GO:0070301	false	0.005744094370328517	2.240778433637577	66	280	8	21017	P05305,P05231,Q96EB6,Q16236,P04040,Q00613,Q12983,Q14457
GO:BP	membrane protein ectodomain proteolysis	GO:0006509	false	0.005990698448393054	2.222522540782686	47	280	7	21017	P01375,P01584,P01579,P22301,P01033,P78536,Q99727
GO:BP	positive regulation of receptor signaling pathway via STAT	GO:1904894	false	0.005990698448393054	2.222522540782686	47	280	7	21017	P05231,P01375,P01236,P22301,Q15303,P01241,P01137
GO:BP	striated muscle adaptation	GO:0014888	false	0.005990698448393054	2.222522540782686	47	280	7	21017	P01160,O14793,P37231,P13533,P12883,P15172,P02545
GO:BP	regulation of protein localization to cell periphery	GO:1904375	false	0.006223810509418778	2.2059436383780335	140	280	11	21017	P01375,P01579,P01308,P05556,P17931,O15530,P50461,P50281,O15294,P60709,P01137
GO:BP	regulation of binding	GO:0051098	false	0.006262257078265751	2.203269107689956	231	280	14	21017	Q15848,P37231,P27169,P49841,P01579,P61296,Q13145,P05019,P26678,P22301,P09429,Q07812,Q9NQB0,P60709
GO:BP	modulation of chemical synaptic transmission	GO:0050804	false	0.006299105574523164	2.200721112709247	490	280	21	21017	P05305,P01375,P13500,P01584,Q15848,P35354,Q9HD89,P49841,P07550,P01308,P05556,P08473,Q9UBU3,P00750,P31323,P05771,P49238,P28223,P08138,P35348,P19174
GO:BP	negative regulation of macromolecule biosynthetic process	GO:0010558	false	0.006364270421977251	2.1962513751792336	2772	280	65	21017	P05305,Q16665,P05231,P01375,P63000,P29279,Q02297,P01270,Q15848,Q96EB6,P37231,P35228,P05121,P24530,P04141,P49841,P01579,P10145,P01189,P47989,P48552,P61296,O75116,O60543,P05019,P01308,Q9UBU3,P00750,Q9UMR3,Q06945,P04637,P27797,P42574,Q9H7Z6,Q9ULZ1,P22301,P04150,Q00613,P09874,P09429,P49238,P08887,O95069,P49407,O15392,P48023,Q15648,O15294,Q9NQB0,Q9C0B1,P0C6A0,Q16539,P35414,P17302,Q15389,P02545,Q15911,…
GO:BP	regulation of response to wounding	GO:1903034	false	0.006380867359899519	2.195120283031963	169	280	12	21017	P05305,P29474,P01375,Q16236,P05121,P02743,P05556,P00750,P22301,Q16552,P68106,P18054
GO:BP	smooth muscle cell apoptotic process	GO:0034390	false	0.0064113101463777085	2.1930532136633833	31	280	6	21017	P05305,P04179,Q96EB6,P37231,P01579,P05019
GO:BP	regulation of leukocyte proliferation	GO:0070663	false	0.006437372642591302	2.1912913499766877	265	280	15	21017	P05231,P02741,P01584,P01270,P04141,P05019,P17931,P42574,P22301,P04626,P09429,P10415,P01583,P01137,O00206
GO:BP	regulation of trans-synaptic signaling	GO:0099177	false	0.006502600102159283	2.1869129534756837	491	280	21	21017	P05305,P01375,P13500,P01584,Q15848,P35354,Q9HD89,P49841,P07550,P01308,P05556,P08473,Q9UBU3,P00750,P31323,P05771,P49238,P28223,P08138,P35348,P19174
GO:BP	sequestering of triglyceride	GO:0030730	false	0.006544248361320414	2.184140227077533	18	280	5	21017	P01375,P01584,P37231,O60543,Q07869
GO:BP	chemokine (C-X-C motif) ligand 2 production	GO:0072567	false	0.006544248361320414	2.184140227077533	18	280	5	21017	P01375,Q15063,P09429,P01137,O00206
GO:BP	angiotensin-activated signaling pathway	GO:0038166	false	0.006544248361320414	2.184140227077533	18	280	5	21017	P01019,P30556,O75116,P50052,P04201
GO:BP	regulation of chemokine (C-X-C motif) ligand 2 production	GO:2000341	false	0.006544248361320414	2.184140227077533	18	280	5	21017	P01375,Q15063,P09429,P01137,O00206
GO:BP	regulation of DNA metabolic process	GO:0051052	false	0.006712058830540797	2.1731442456139116	492	280	21	21017	Q9UBK2,P05231,P01375,Q15848,Q96EB6,Q9NPH5,O60543,O14733,P04637,P22301,Q00613,P09874,P09429,P04201,O95069,Q07812,Q14249,P11532,P02545,P60709,P01137
GO:BP	icosanoid secretion	GO:0032309	false	0.006934232993354691	2.159001569944077	48	280	7	21017	P05305,P01584,P35354,P35228,Q99571,P01583,P31391
GO:BP	ribose phosphate metabolic process	GO:0019693	false	0.006936211305556029	2.158877684932201	375	280	18	21017	Q9UBK2,Q16665,P01160,P01270,P01579,P47989,P05019,P01308,P13533,P12883,P09874,O60313,P28223,P55851,O15294,P23109,Q07869,P01137
GO:BP	regulation of nucleocytoplasmic transport	GO:0046822	false	0.007105647453964886	2.1483963437923483	115	280	10	21017	P01584,P35354,P49841,P01579,P36873,Q16539,Q15389,P01137,O75312,O95817
GO:BP	regulation of calcium ion transmembrane transporter activity	GO:1901019	false	0.007224606198322144	2.141185820620791	68	280	8	21017	P01160,O14983,P26678,Q92736,O14958,P30626,P68106,O75052
GO:BP	vesicle-mediated transport	GO:0016192	false	0.007496352752457495	2.1251499852417806	1547	280	43	21017	P13500,P41595,P63000,P02741,Q02297,P48736,Q15848,P37231,P05121,O60603,P01579,P10145,P78380,P35318,P07550,P02654,P05556,P17931,O15530,Q9BYF1,P00441,P27797,Q9ULZ1,P05771,P16050,P09429,P07101,P49407,O60895,O14939,Q14457,Q9Y5P4,P27487,Q15389,P42336,P42338,O00329,P25106,P60709,P01137,O00206,Q9UID3,O43739
GO:BP	gonad development	GO:0008406	false	0.007648416095037762	2.116428493265526	235	280	14	21017	P29474,P00797,Q96EB6,Q9HD89,P48552,P00441,P42574,P08253,P04201,P10415,Q07812,P50281,P17302,P01583
GO:BP	phospholipase C-activating G protein-coupled receptor signaling pathway	GO:0007200	false	0.007685754691039997	2.114313481181565	116	280	10	21017	P01019,P30556,P05305,P41595,P24530,P05771,P50148,P49238,P28223,P35348
GO:BP	negative regulation of endothelial cell apoptotic process	GO:2000352	false	0.0078030830418012774	2.107733771220546	32	280	6	21017	Q16236,P05121,O15530,P22301,O60895,Q15389
GO:BP	regulation of fatty acid transport	GO:2000191	false	0.0078030830418012774	2.107733771220546	32	280	6	21017	P05305,P01584,Q99571,P01583,Q07869,P31391
GO:BP	regulation of cellular respiration	GO:0043457	false	0.007998519235904627	2.096990406407967	49	280	7	21017	Q9UBK2,Q16665,P01375,P35228,P01579,Q12983,P42336
GO:BP	regulation of fever generation	GO:0031620	false	0.008013479987319891	2.096178843331435	9	280	4	21017	P01375,P01584,P35354,P24530
GO:BP	ovulation from ovarian follicle	GO:0001542	false	0.008013479987319891	2.096178843331435	9	280	4	21017	P29474,Q96EB6,P48552,P08253
GO:BP	insulin secretion involved in cellular response to glucose stimulus	GO:0035773	false	0.008078680569406046	2.092659563509735	69	280	8	21017	Q16665,P01275,Q9UBU3,P30626,P63167,P68106,O15392,P55851
GO:BP	positive regulation of leukocyte cell-cell adhesion	GO:1903039	false	0.008464463903394859	2.0724005427139556	271	280	15	21017	P05231,P01375,P13500,P01584,P01579,P05019,P35558,O15530,Q06945,P09429,P27487,P01583,P42336,P60709,P01137
GO:BP	cell junction organization	GO:0034330	false	0.00849146380877576	2.07101743704983	760	280	27	21017	P01019,P01375,P63000,P01584,O60603,O75116,P01308,P05556,Q9UBU3,Q9BYF1,P22301,P04626,Q16552,P10415,P49238,Q15303,O60895,P07437,P50281,O15294,O75052,Q16539,P35414,P17302,Q9NZI5,P60709,P01137
GO:BP	positive regulation of cell cycle	GO:0045787	false	0.008541975961116726	2.068441655101778	343	280	17	21017	P05305,P01375,P01584,O75116,P05019,P01308,Q9UMR3,P27797,P22301,Q00613,P78536,O15392,Q15648,Q14457,P01583,P01137,O75312
GO:BP	regulation of immune effector process	GO:0002697	false	0.008651106105840465	2.0629283613268767	381	280	18	21017	P05231,P01375,P01584,Q96EB6,P35228,P01579,P02753,P01308,P17931,P35558,O15530,P22301,Q16552,P09429,P49238,Q15389,P01137,O00206
GO:BP	nitric-oxide synthase biosynthetic process	GO:0051767	false	0.008784965591316604	2.056259935196642	19	280	5	21017	P05305,P13500,O60603,P01579,O00206
GO:BP	regulation of nitric-oxide synthase biosynthetic process	GO:0051769	false	0.008784965591316604	2.056259935196642	19	280	5	21017	P05305,P13500,O60603,P01579,O00206
GO:BP	apoptotic DNA fragmentation	GO:0006309	false	0.008784965591316604	2.056259935196642	19	280	5	21017	P05231,O60543,Q00613,Q07812,Q14249
GO:BP	regulation of odontogenesis	GO:0042481	false	0.008784965591316604	2.056259935196642	19	280	5	21017	P05305,P05771,O00300,P08138,P01137
GO:BP	corticosteroid hormone secretion	GO:0035930	false	0.008784965591316604	2.056259935196642	19	280	5	21017	P01019,P30556,P00797,P01189,Q9UBU3
GO:BP	positive regulation of icosanoid secretion	GO:0032305	false	0.008784965591316604	2.056259935196642	19	280	5	21017	P05305,P01584,Q99571,P01583,P31391
GO:BP	circadian regulation of gene expression	GO:0032922	false	0.009016840865762503	2.044945594928614	70	280	8	21017	Q9UBK2,Q96EB6,P48552,P36873,P08138,O15294,Q15911,Q07869
GO:BP	regulation of interleukin-1 beta production	GO:0032651	false	0.009149680469856388	2.03859407233806	93	280	9	21017	P05231,P01375,P01579,P04792,P05019,Q9UBU3,Q16552,P49238,O00206
GO:BP	interleukin-1 beta production	GO:0032611	false	0.009149680469856388	2.03859407233806	93	280	9	21017	P05231,P01375,P01579,P04792,P05019,Q9UBU3,Q16552,P49238,O00206
GO:BP	ovulation cycle process	GO:0022602	false	0.00919552018717582	2.0364236978527717	50	280	7	21017	P29474,O14793,Q96EB6,Q9HD89,P48552,P42574,P08253
GO:BP	regulation of myeloid cell apoptotic process	GO:0033032	false	0.009431054114591875	2.025439763194218	33	280	6	21017	Q15848,Q96EB6,P78536,P10415,P42338,O00329
GO:BP	adrenergic receptor signaling pathway	GO:0071875	false	0.009431054114591875	2.025439763194218	33	280	6	21017	P08588,P13945,P18825,P07550,P26678,P35348
GO:BP	positive regulation of heart growth	GO:0060421	false	0.009431054114591875	2.025439763194218	33	280	6	21017	P05305,Q02297,P05019,Q9UMR3,Q15303,Q16539
GO:BP	actin cytoskeleton organization	GO:0030036	false	0.009432807026830484	2.0253590501197345	719	280	26	21017	P05305,P01375,P63000,P29279,P09919,P45379,O75116,P60981,P05556,O15530,Q9UBU3,P50461,P27797,P58546,P13533,P12883,P16050,P10415,P49407,O75052,P01583,P42336,P60709,P01137,Q8WZ42,Q9NYQ6
GO:BP	anatomical structure maturation	GO:0071695	false	0.009677737970877263	2.014226140787289	274	280	15	21017	P05305,Q16665,P25101,P01270,P00797,P37231,P24530,P05019,P08253,P10415,P49238,P01241,P17302,P01137,O94788
GO:BP	development of primary sexual characteristics	GO:0045137	false	0.009761361787647312	2.010489590570485	240	280	14	21017	P29474,P00797,Q96EB6,Q9HD89,P48552,P00441,P42574,P08253,P04201,P10415,Q07812,P50281,P17302,P01583
GO:BP	organophosphate catabolic process	GO:0046434	false	0.009761361787647312	2.010489590570485	240	280	14	21017	Q16665,P27169,P01579,P47989,P02654,P05019,P01308,P28223,O14939,P55851,O15294,P11150,P19174,Q07869
GO:BP	response to type II interferon	GO:0034341	false	0.010000497496216404	1.9999783945512717	147	280	11	21017	P05305,P01375,P13500,P37231,P35228,O60603,P01579,P04637,P48023,Q15648,O00206
GO:BP	positive regulation of gliogenesis	GO:0014015	false	0.010045705467278966	1.9980195591856909	71	280	8	21017	P05231,P01375,P01584,P37231,O60603,P36873,P15018,P01137
GO:BP	cardiac muscle cell contraction	GO:0086003	false	0.010045705467278966	1.9980195591856909	71	280	8	21017	O14983,P26678,Q92736,Q14524,P30626,O75052,P17302,P42336
GO:BP	cellular response to starvation	GO:0009267	false	0.010304514076618816	1.9869724831490858	177	280	12	21017	P02768,Q96EB6,Q16236,P35558,P04637,P10415,P01100,P15172,P55851,Q14457,O60427,Q07869
GO:BP	negative regulation of secretion by cell	GO:1903531	false	0.010677499420283627	1.9715304434804057	148	280	11	21017	P05305,P01584,Q15848,P18825,P01308,Q9UBU3,P68106,P15018,P55851,P17302,Q9GZV9
GO:BP	positive regulation of DNA-binding transcription factor activity	GO:0051091	false	0.010702393807478236	1.9705190726788921	209	280	13	21017	Q9UBK2,P01019,P05305,P05231,P01375,P01584,P37231,O60603,P01308,P22301,P58546,Q00613,O00206
GO:BP	T cell differentiation	GO:0030217	false	0.010717659579909276	1.969900041369178	312	280	16	21017	P05231,P01584,P01579,P35558,P00441,Q06945,P04637,P04626,P78536,P09429,P10415,P08887,P01583,O00329,P60709,P01137
GO:BP	myeloid cell homeostasis	GO:0002262	false	0.010920091068066792	1.961773739818647	178	280	12	21017	Q16665,P05231,P09601,P00441,P42574,P78536,P09429,Q07812,Q15648,Q16539,P42338,O00329
GO:BP	positive regulation of peptidyl-serine phosphorylation	GO:0033138	false	0.010921208088509332	1.9617293179359272	95	280	9	21017	P05231,P01375,P01275,P01185,P35354,P01579,P10415,P15018,Q15389
GO:BP	negative regulation of transforming growth factor beta receptor signaling pathway	GO:0030512	false	0.010921208088509332	1.9617293179359272	95	280	9	21017	Q96EB6,P37231,O60543,Q13145,O15530,P04637,P78536,O15294,Q07869
GO:BP	organic hydroxy compound biosynthetic process	GO:1901617	false	0.011264927571224955	1.948271596263138	243	280	14	21017	P01375,P01270,Q96EB6,P01579,P61296,P53396,P35558,P00441,P16050,P04201,P07101,P15538,P18054,O76062
GO:BP	regulation of neuroinflammatory response	GO:0150077	false	0.011324681011066061	1.9459740221703075	34	280	6	21017	P05231,P01375,P01584,P35354,P05019,P22894
GO:BP	release of sequestered calcium ion into cytosol by sarcoplasmic reticulum	GO:0014808	false	0.011324681011066061	1.9459740221703075	34	280	6	21017	P26678,Q92736,P32418,O14958,P30626,P68106
GO:BP	desensitization of G protein-coupled receptor signaling pathway	GO:0002029	false	0.011586036423418095	1.9360651105284319	20	280	5	21017	P41595,P35318,Q9ULZ1,P49407,P35414
GO:BP	renal tubular secretion	GO:0097254	false	0.011586036423418095	1.9360651105284319	20	280	5	21017	P01019,P30556,P05305,P24530,Q9Y5Q5
GO:BP	biosynthetic process	GO:0009058	false	0.012014187235676148	1.9203056040527777	10675	280	179	21017	Q9UBK2,P01019,P05305,Q16665,P05231,P29474,P01160,P01375,P13500,P09601,P04179,O14793,P41595,P63000,P02741,P29279,P25101,P01275,Q02297,P01584,P08235,P48736,P01185,P01270,P00797,Q15848,Q96EB6,P37231,P04839,Q16236,P35354,Q9NPH5,P35228,P05121,P01236,P24530,O60603,P04141,P34913,P49841,P01579,P10145,P01189,P30518,P02753,P47989,P09919,P50440,Q13085,P48552,P61296,O75116,O60543,P35318,P07550,P49327,Q13145,…
GO:BP	regulation of purine nucleotide catabolic process	GO:0033121	false	0.012039745800483899	1.919382682398175	52	280	7	21017	Q16665,P01579,P05019,P01308,P28223,O15294,Q07869
GO:BP	programmed necrotic cell death	GO:0097300	false	0.012039745800483899	1.919382682398175	52	280	7	21017	P01375,P04637,P09874,Q07812,P48023,O15294,Q13572
GO:BP	regulation of nucleotide catabolic process	GO:0030811	false	0.012039745800483899	1.919382682398175	52	280	7	21017	Q16665,P01579,P05019,P01308,P28223,O15294,Q07869
GO:BP	regulation of glycolytic process	GO:0006110	false	0.012039745800483899	1.919382682398175	52	280	7	21017	Q16665,P01579,P05019,P01308,P28223,O15294,Q07869
GO:BP	alcohol metabolic process	GO:0006066	false	0.012046130777642541	1.9191524262642088	352	280	17	21017	P01270,P27169,P24530,P34913,P02753,P04040,P02654,P05019,P53396,P35558,P00441,P04201,P15538,Q13572,P11150,O76062,O94788
GO:BP	cell-substrate adhesion	GO:0031589	false	0.012046130777642541	1.9191524262642088	352	280	17	21017	P63000,P29279,P05121,P04275,P49841,O75116,Q9UBX5,P05556,P27797,Q15063,P16050,P10415,Q08345,P50281,Q15389,O15123,P42338
GO:BP	insulin receptor signaling pathway	GO:0008286	false	0.01210745253359199	1.9169472248987662	122	280	10	21017	O14793,P01584,Q96EB6,P49841,P01308,O15530,P50461,P05771,O15294,P42336
GO:BP	icosanoid metabolic process	GO:0006690	false	0.01210745253359199	1.9169472248987662	122	280	10	21017	P05305,P01584,P01185,Q96EB6,P35354,O60603,P36969,P16050,P18054,O60427
GO:BP	DNA-templated transcription	GO:0006351	false	0.012540313352139973	1.9016916113996385	3559	280	77	21017	Q9UBK2,P01019,P05305,Q16665,P05231,P01375,P09601,P04179,O14793,Q02297,P01584,P08235,P01270,Q15848,Q96EB6,P37231,Q16236,P01236,P24530,O60603,P04141,P01579,P01189,P09919,P48552,P61296,P07550,Q13145,P05019,P01308,P35558,O14733,Q9UMR3,Q06945,P04637,P50461,P27797,Q9H7Z6,Q9ULZ1,P22301,P58546,P04626,Q16552,P04150,Q00613,P05771,P50052,P09874,P09429,Q15303,P49407,P01100,O15392,P48023,P15018,P15172,P08138,…
GO:BP	positive regulation of immune response	GO:0050778	false	0.012980944603024154	1.8866937034559497	732	280	26	21017	P05231,P01375,P01584,Q96EB6,O60603,P01579,P00746,P17931,P35558,O15530,P22301,Q16552,P05771,P09874,P09429,P10415,Q07812,O14939,Q15648,Q14457,O94826,P42336,O00329,P19174,P01137,O00206
GO:BP	regulation of apoptotic DNA fragmentation	GO:1902510	false	0.01321574441944453	1.8789083688053372	10	280	4	21017	P05231,O60543,Q00613,Q07812
GO:BP	regulation of prostaglandin biosynthetic process	GO:0031392	false	0.01321574441944453	1.8789083688053372	10	280	4	21017	P01584,P01185,Q96EB6,P35354
GO:BP	negative regulation of collagen metabolic process	GO:0010713	false	0.01321574441944453	1.8789083688053372	10	280	4	21017	P05231,P37231,P08887,P01034
GO:BP	response to vitamin E	GO:0033197	false	0.01321574441944453	1.8789083688053372	10	280	4	21017	P37231,P04040,P68106,Q14457
GO:BP	positive regulation of myeloid cell apoptotic process	GO:0033034	false	0.01321574441944453	1.8789083688053372	10	280	4	21017	Q15848,Q96EB6,P42338,O00329
GO:BP	regulation of gap junction assembly	GO:1903596	false	0.01321574441944453	1.8789083688053372	10	280	4	21017	P01019,P01584,Q9BYF1,P35414
GO:BP	response to fructose	GO:0009750	false	0.01321574441944453	1.8789083688053372	10	280	4	21017	P01375,P35354,P35558,Q07869
GO:BP	negative regulation of blood vessel endothelial cell migration	GO:0043537	false	0.013515804629313564	1.8691580945698465	35	280	6	21017	P01375,P37231,P50052,P09429,O15123,P01137
GO:BP	B cell activation	GO:0042113	false	0.013706803831116497	1.863063802711119	282	280	15	21017	P05231,P05556,P04637,P42574,P22301,P05771,P78536,P10415,Q07812,P43681,P50281,Q96FZ5,O00329,P01137,O00206
GO:BP	heart valve development	GO:0003170	false	0.013748606691378115	1.8617413117905417	74	280	8	21017	P29474,P01160,P49841,O75116,Q9UMR3,Q06945,P35414,P01137
GO:BP	ketone metabolic process	GO:0042180	false	0.013843922578075561	1.8587408381563397	214	280	13	21017	Q9UBK2,P01584,P01185,Q15848,Q96EB6,P37231,P35354,P24530,P35318,P02654,P01308,P15538,Q07869
GO:BP	positive regulation of cell-cell adhesion	GO:0022409	false	0.01418919607948841	1.8480422097668028	319	280	16	21017	P05231,P01375,P13500,P01584,P01579,P05019,P35558,O15530,Q06945,P22301,P09429,P27487,P01583,P42336,P60709,P01137
GO:BP	positive regulation of T cell activation	GO:0050870	false	0.014231945122397777	1.8467357395366788	248	280	14	21017	P05231,P13500,P01584,P01579,P05019,P35558,O15530,Q06945,P09429,P27487,P01583,P42336,P60709,P01137
GO:BP	purine ribonucleoside triphosphate metabolic process	GO:0009205	false	0.014231945122397777	1.8467357395366788	248	280	14	21017	Q9UBK2,Q16665,P01579,P05019,P01308,P13533,P12883,P09874,O60313,P28223,P55851,O15294,Q07869,P01137
GO:BP	positive regulation of DNA metabolic process	GO:0051054	false	0.01492289809040058	1.8261468268334586	284	280	15	21017	Q9UBK2,P05231,P01375,Q96EB6,Q9NPH5,O14733,Q00613,P09874,P09429,P04201,Q07812,Q14249,P11532,P60709,P01137
GO:BP	circadian sleep/wake cycle	GO:0042745	false	0.015041517550650939	1.8227083452187214	21	280	5	21017	P08588,P04141,Q9UBU3,P09874,P07101
GO:BP	regulation of cardiac muscle contraction by regulation of the release of sequestered calcium ion	GO:0010881	false	0.015041517550650939	1.8227083452187214	21	280	5	21017	P26678,Q92736,P32418,O14958,P68106
GO:BP	regulation of icosanoid secretion	GO:0032303	false	0.015041517550650939	1.8227083452187214	21	280	5	21017	P05305,P01584,Q99571,P01583,P31391
GO:BP	activation of adenylate cyclase activity	GO:0007190	false	0.015041517550650939	1.8227083452187214	21	280	5	21017	P13945,P25101,P30518,P07550,P43220
GO:BP	negative adaptation of signaling pathway	GO:0022401	false	0.015041517550650939	1.8227083452187214	21	280	5	21017	P41595,P35318,Q9ULZ1,P49407,P35414
GO:BP	response to lead ion	GO:0010288	false	0.015041517550650939	1.8227083452187214	21	280	5	21017	P01270,P35354,P04040,P55851,Q14457
GO:BP	adaptation of signaling pathway	GO:0023058	false	0.015041517550650939	1.8227083452187214	21	280	5	21017	P41595,P35318,Q9ULZ1,P49407,P35414
GO:BP	ERBB signaling pathway	GO:0038127	false	0.015045622590391059	1.8225898363734252	125	280	10	21017	P01019,Q02297,O15530,P04626,P78536,Q15303,P48023,P42336,P19174,P01137
GO:BP	negative regulation of reproductive process	GO:2000242	false	0.015214436656837638	1.8177441235789797	75	280	8	21017	P05019,P00750,P00441,P27797,P01033,P15018,P17302,P01583
GO:BP	regulation of behavior	GO:0050795	false	0.015214436656837638	1.8177441235789797	75	280	8	21017	P08588,P41595,Q9HD89,P04141,P01308,Q9UBU3,P09874,Q15911
GO:BP	negative regulation of cell adhesion	GO:0007162	false	0.015566253658049114	1.8078158968351183	285	280	15	21017	Q15848,P05121,P17931,P42574,P22301,P04626,P08253,Q15063,P09429,P18054,P50281,Q15389,O15123,Q07869,P01137
GO:BP	positive regulation of D-glucose import	GO:0046326	false	0.016038733133163487	1.7948299387329747	36	280	6	21017	P01270,Q15848,Q16236,P05019,P01308,Q16539
GO:BP	negative regulation of signal transduction in absence of ligand	GO:1901099	false	0.016038733133163487	1.7948299387329747	36	280	6	21017	P01375,Q02297,P01584,P04141,P10415,P01583
GO:BP	negative regulation of extrinsic apoptotic signaling pathway in absence of ligand	GO:2001240	false	0.016038733133163487	1.7948299387329747	36	280	6	21017	P01375,Q02297,P01584,P04141,P10415,P01583
GO:BP	response to dietary excess	GO:0002021	false	0.016038733133163487	1.7948299387329747	36	280	6	21017	Q9UBK2,P08588,P13945,Q99988,P07550,Q16539
GO:BP	positive regulation of morphogenesis of an epithelium	GO:1905332	false	0.016038733133163487	1.7948299387329747	36	280	6	21017	P01019,P50052,P15018,P17302,O00329,P01137
GO:BP	epithelial cell development	GO:0002064	false	0.01609721395833587	1.7932492834229818	217	280	13	21017	Q16665,P01375,P25101,P01584,Q15848,P24530,P49841,O75116,P49327,O15530,P17302,P01583,P01137
GO:BP	regulation of peptidyl-serine phosphorylation	GO:0033135	false	0.016153157476968095	1.7917425729741858	126	280	10	21017	P05231,P01375,P01275,P01185,P35354,P01579,P10415,Q07812,P15018,Q15389
GO:BP	cellular response to glucocorticoid stimulus	GO:0071385	false	0.017650527422286004	1.753242312759663	55	280	7	21017	P05305,O14793,P35558,P04150,P15172,P31391,P01137
GO:BP	reactive oxygen species biosynthetic process	GO:1903409	false	0.017650527422286004	1.753242312759663	55	280	7	21017	P04179,P04839,Q9NPH5,P01308,P00441,Q07869,O00206
GO:BP	glial cell activation	GO:0061900	false	0.017650527422286004	1.753242312759663	55	280	7	21017	P05231,P01375,P01584,O60603,P01579,P49238,P22894
GO:BP	hydrogen peroxide metabolic process	GO:0042743	false	0.017650527422286004	1.753242312759663	55	280	7	21017	P04179,P63000,P04839,P04040,Q9Y5S8,P00441,P00738
GO:BP	negative regulation of carbohydrate metabolic process	GO:0045912	false	0.017650527422286004	1.753242312759663	55	280	7	21017	Q15848,P49841,P01308,P04637,Q9NQB0,Q07869,P01137
GO:BP	positive regulation of epithelial to mesenchymal transition	GO:0010718	false	0.017650527422286004	1.753242312759663	55	280	7	21017	P01019,P05231,P01584,Q13145,Q9UMR3,Q9NQB0,P01137
GO:BP	regulation of epithelial cell differentiation	GO:0030856	false	0.01769726527007582	1.7520938392808958	156	280	11	21017	P01375,P01584,P05121,P01579,P47989,O75116,P15018,Q15648,Q9NZW4,Q9NZI5,P01583
GO:BP	cell surface receptor protein serine/threonine kinase signaling pathway	GO:0007178	false	0.0180499749652148	1.743523396111598	363	280	17	21017	O14793,Q99988,Q96EB6,P37231,O60543,Q13145,O15530,Q9UMR3,P04637,P78536,P09874,P01100,O15294,Q14457,Q16539,Q07869,P01137
GO:BP	organic anion transport	GO:0015711	false	0.018097201454920057	1.742388579089638	442	280	19	21017	P05305,P01375,P01584,P01185,P37231,P35354,P35228,P05556,Q9BYF1,Q99571,P55851,Q9C0K1,Q9Y5P4,P17302,P01583,Q07869,P48029,P31391,O76090
GO:BP	receptor internalization	GO:0031623	false	0.018581205007308657	1.730926125054148	128	280	10	21017	P41595,Q02297,P10145,P35318,P05556,Q9ULZ1,P49407,O60895,Q15389,P25106
GO:BP	response to amino acid	GO:0043200	false	0.018581205007308657	1.730926125054148	128	280	10	21017	P05305,P01375,P04839,P01308,P35558,P42574,P08253,Q00613,O94826,P42336
GO:BP	regulation of renal system process	GO:0098801	false	0.01925414492277019	1.7154757636456819	22	280	5	21017	P01019,P30556,P05305,Q15848,Q9Y5Q5
GO:BP	positive regulation of glycolytic process	GO:0045821	false	0.01925414492277019	1.7154757636456819	22	280	5	21017	Q16665,P01579,P05019,P01308,P28223
GO:BP	negative regulation of lipid storage	GO:0010888	false	0.01925414492277019	1.7154757636456819	22	280	5	21017	P05231,P01375,P02741,P37231,Q07869
GO:BP	positive regulation of purine nucleotide catabolic process	GO:0033123	false	0.01925414492277019	1.7154757636456819	22	280	5	21017	Q16665,P01579,P05019,P01308,P28223
GO:BP	positive regulation of nucleotide catabolic process	GO:0030813	false	0.01925414492277019	1.7154757636456819	22	280	5	21017	Q16665,P01579,P05019,P01308,P28223
GO:BP	ribonucleoside triphosphate metabolic process	GO:0009199	false	0.019546188284301005	1.708937922078611	255	280	14	21017	Q9UBK2,Q16665,P01579,P05019,P01308,P13533,P12883,P09874,O60313,P28223,P55851,O15294,Q07869,P01137
GO:BP	purine nucleoside triphosphate metabolic process	GO:0009144	false	0.019546188284301005	1.708937922078611	255	280	14	21017	Q9UBK2,Q16665,P01579,P05019,P01308,P13533,P12883,P09874,O60313,P28223,P55851,O15294,Q07869,P01137
GO:BP	neutrophil migration	GO:1990266	false	0.019909142042527878	1.7009474549009789	129	280	10	21017	P05305,P13500,P63000,P01584,P48736,P10145,P17931,P27487,P01583,O00329
GO:BP	granulocyte chemotaxis	GO:0071621	false	0.019909142042527878	1.7009474549009789	129	280	10	21017	P05305,P13500,O14793,P63000,P01584,P48736,P10145,P17931,P27487,O00329
GO:BP	regulation of D-glucose import	GO:0046324	false	0.01994433476732234	1.7001804447740065	56	280	7	21017	P01375,P01270,Q15848,Q16236,P05019,P01308,Q16539
GO:BP	sex differentiation	GO:0007548	false	0.019972018912492794	1.699578031361802	291	280	15	21017	P29474,P00797,Q96EB6,Q9HD89,P02753,P48552,P00441,P42574,P08253,P04201,P10415,Q07812,P50281,P17302,P01583
GO:BP	smooth muscle adaptation	GO:0014805	false	0.020143925028301687	1.6958559035912297	4	280	3	21017	P29474,P09601,P01584
GO:BP	response to psychosocial stress	GO:1990911	false	0.020143925028301687	1.6958559035912297	4	280	3	21017	P07550,Q00613,P43220
GO:BP	negative regulation of extracellular matrix disassembly	GO:0010716	false	0.020143925028301687	1.6958559035912297	4	280	3	21017	P01034,P27487,P01137
GO:BP	response to isolation stress	GO:0035900	false	0.020143925028301687	1.6958559035912297	4	280	3	21017	P01375,P04179,P07101
GO:BP	positive regulation of DNA catabolic process	GO:1903626	false	0.020143925028301687	1.6958559035912297	4	280	3	21017	P05231,Q00613,Q07812
GO:BP	regulation of excretion	GO:0044062	false	0.020549908129661947	1.687190115338766	11	280	4	21017	P01019,P30556,P05305,Q9Y5Q5
GO:BP	noradrenergic neuron differentiation	GO:0003357	false	0.020549908129661947	1.687190115338766	11	280	4	21017	P05305,P25101,P61296,Q06945
GO:BP	cellular response to UV-A	GO:0071492	false	0.020549908129661947	1.687190115338766	11	280	4	21017	P08473,P08253,P03956,P01033
GO:BP	organophosphate biosynthetic process	GO:0090407	false	0.021176278675274766	1.6741503564470877	617	280	23	21017	Q9UBK2,P29474,P01160,P41595,P48736,P01270,Q13085,P53396,P35558,Q9H5J4,P16050,P09874,P04201,P28223,O14939,Q14457,P23109,O60427,P42336,P42338,O00329,Q07869,P01137
GO:BP	carbohydrate derivative metabolic process	GO:1901135	false	0.02150600029404344	1.667440352594651	992	280	31	21017	Q9UBK2,Q16665,P01160,P25101,P01584,P01270,P24530,P01579,P47989,P02743,P05019,P01308,P35558,P04637,P13533,P12883,P09874,O60313,P10415,P07101,P28223,Q07812,P55851,O15294,Q9C0K1,Q9NQB0,P01034,P23109,Q15389,Q07869,P01137
GO:BP	process utilizing autophagic mechanism	GO:0061919	false	0.021616309321705825	1.6652184536778545	574	280	22	21017	Q16665,P09601,Q96EB6,P49841,P01579,P07550,P04792,P04637,P42574,Q9H7Z6,P22301,Q12983,P09429,P10415,Q14249,O15294,Q14457,P35348,P42336,P42338,Q9UID3,O95817
GO:BP	autophagy	GO:0006914	false	0.021616309321705825	1.6652184536778545	574	280	22	21017	Q16665,P09601,Q96EB6,P49841,P01579,P07550,P04792,P04637,P42574,Q9H7Z6,P22301,Q12983,P09429,P10415,Q14249,O15294,Q14457,P35348,P42336,P42338,Q9UID3,O95817
GO:BP	positive regulation of vascular associated smooth muscle cell proliferation	GO:1904707	false	0.022230059575295266	1.65305937341494	38	280	6	21017	P05305,P01375,P05019,P22301,P08253,P17302
GO:BP	response to vitamin D	GO:0033280	false	0.022230059575295266	1.65305937341494	38	280	6	21017	P01270,P35354,P05771,Q15648,P01137,Q9GZV9
GO:BP	regulation of cardiac muscle cell proliferation	GO:0060043	false	0.022230059575295266	1.65305937341494	38	280	6	21017	Q02297,P02753,Q9UMR3,Q15303,O95069,Q16539
GO:BP	maintenance of blood-brain barrier	GO:0035633	false	0.022230059575295266	1.65305937341494	38	280	6	21017	P05231,P35354,P05556,P17302,Q15389,P60709
GO:BP	energy homeostasis	GO:0097009	false	0.02247070481089338	1.6483833053876682	79	280	8	21017	Q9UBK2,P08588,P13945,Q99988,Q96EB6,P07550,Q16539,P42336
GO:BP	ATP metabolic process	GO:0046034	false	0.022656016358133375	1.6448164504202114	224	280	13	21017	Q9UBK2,Q16665,P01579,P05019,P01308,P13533,P12883,P09874,P28223,P55851,O15294,Q07869,P01137
GO:BP	negative regulation of small molecule metabolic process	GO:0062014	false	0.023008146937928898	1.6381183577346274	104	280	9	21017	Q15848,Q96EB6,P02654,P01308,P00441,P04637,P09874,Q9NQB0,Q07869
GO:BP	negative regulation of angiogenesis	GO:0016525	false	0.023008146937928898	1.6381183577346274	104	280	9	21017	P01375,P37231,P05121,P01236,O75116,Q9UBU3,P48023,O15123,P42338
GO:BP	epidermal growth factor receptor signaling pathway	GO:0007173	false	0.023008146937928898	1.6381183577346274	104	280	9	21017	P01019,O15530,P04626,P78536,Q15303,P48023,P42336,P19174,P01137
GO:BP	physiological muscle hypertrophy	GO:0003298	false	0.024335471326693794	1.613760237971943	23	280	5	21017	P05305,P05019,O94826,P35348,Q07869
GO:BP	cell growth involved in cardiac muscle cell development	GO:0061049	false	0.024335471326693794	1.613760237971943	23	280	5	21017	P05305,P05019,O94826,P35348,Q07869
GO:BP	positive regulation of fatty acid transport	GO:2000193	false	0.024335471326693794	1.613760237971943	23	280	5	21017	P05305,P01584,Q99571,P01583,P31391
GO:BP	phosphatidylinositol-mediated signaling	GO:0048015	false	0.024335471326693794	1.613760237971943	23	280	5	21017	P51178,P42336,P42338,O00329,P19174
GO:BP	negative regulation of vascular associated smooth muscle cell proliferation	GO:1904706	false	0.024335471326693794	1.613760237971943	23	280	5	21017	P04179,Q15848,P37231,Q9ULZ1,P22301
GO:BP	physiological cardiac muscle hypertrophy	GO:0003301	false	0.024335471326693794	1.613760237971943	23	280	5	21017	P05305,P05019,O94826,P35348,Q07869
GO:BP	glial cell differentiation	GO:0010001	false	0.024351250892920152	1.613478724718782	260	280	14	21017	P05231,P01375,P01584,P37231,O60603,P01579,P00441,Q06945,P04626,P04150,Q12983,P15018,P01137,O00206
GO:BP	response to interleukin-1	GO:0070555	false	0.02439635181405761	1.612675112410492	132	280	10	21017	P05305,Q16665,P05231,P13500,P01584,P10145,P35558,O14733,Q16552,P08253
GO:BP	negative regulation of blood vessel morphogenesis	GO:2000181	false	0.02487541317329712	1.6042296970187078	105	280	9	21017	P01375,P37231,P05121,P01236,O75116,Q9UBU3,P48023,O15123,P42338
GO:BP	regulation of epithelial cell apoptotic process	GO:1904035	false	0.025276938507757824	1.5972755280835809	58	280	7	21017	P05231,P09601,P61296,P10415,Q07812,Q9NQB0,Q07869
GO:BP	maternal process involved in female pregnancy	GO:0060135	false	0.025276938507757824	1.5972755280835809	58	280	7	21017	P35354,Q9UBU3,Q9BYF1,P09874,P15018,Q15648,O15123
GO:BP	adipose tissue development	GO:0060612	false	0.025276938507757824	1.5972755280835809	58	280	7	21017	Q9UBK2,Q96EB6,P37231,Q9UBU3,P09874,Q9C0B1,P42336
GO:BP	regulation of actin filament-based movement	GO:1903115	false	0.025980129193433503	1.585358693607265	39	280	6	21017	O14983,P26678,Q92736,Q14524,P30626,Q14896
GO:BP	negative regulation of ossification	GO:0030279	false	0.025980129193433503	1.585358693607265	39	280	6	21017	Q16665,P01270,P10415,P01137,P30988,Q9GZV9
GO:BP	regulation of collagen metabolic process	GO:0010712	false	0.025980129193433503	1.585358693607265	39	280	6	21017	P05231,P37231,P05556,P08887,P01034,P01137
GO:BP	glial cell development	GO:0021782	false	0.02607407878516883	1.583791026548038	133	280	10	21017	P05231,P01375,P01584,O60603,P01579,P00441,Q06945,P04626,P01137,O00206
GO:BP	regulation of gliogenesis	GO:0014013	false	0.026870487006623683	1.570724462246674	106	280	9	21017	P05231,P01375,P01584,P37231,O60603,P04637,P36873,P15018,P01137
GO:BP	negative regulation of vasculature development	GO:1901343	false	0.026870487006623683	1.570724462246674	106	280	9	21017	P01375,P37231,P05121,P01236,O75116,Q9UBU3,P48023,O15123,P42338
GO:BP	neutrophil chemotaxis	GO:0030593	false	0.026870487006623683	1.570724462246674	106	280	9	21017	P05305,P13500,P63000,P01584,P48736,P10145,P17931,P27487,O00329
GO:BP	positive regulation of cell growth	GO:0030307	false	0.02843923495223886	1.5460820908005712	164	280	11	21017	P05305,Q02297,P01185,P05019,P01308,P58546,P04626,P78536,P10415,P50281,Q9HCH3
GO:BP	amine transport	GO:0015837	false	0.02900045782342094	1.5375951459418733	107	280	9	21017	P01375,P01185,P18825,P05556,Q9BYF1,P05771,P07101,P28223,P43681
GO:BP	respiratory burst	GO:0045730	false	0.030225495786984566	1.5196265667025697	40	280	6	21017	P63000,P48736,P04839,Q9Y5S8,P01308,O00329
GO:BP	muscle hypertrophy in response to stress	GO:0003299	false	0.030405977788556613	1.5170410260830265	24	280	5	21017	P01160,P37231,P13533,P12883,P02545
GO:BP	inflammatory cell apoptotic process	GO:0006925	false	0.030405977788556613	1.5170410260830265	24	280	5	21017	P05231,Q96EB6,P48023,P42338,O00329
GO:BP	negative regulation of signaling receptor activity	GO:2000272	false	0.030405977788556613	1.5170410260830265	24	280	5	21017	P01375,P37231,Q9BYF1,Q07869,P30988
GO:BP	response to salt stress	GO:0009651	false	0.030405977788556613	1.5170410260830265	24	280	5	21017	P01375,P35558,P04637,P07101,Q07812
GO:BP	regulation of brown fat cell differentiation	GO:0090335	false	0.030405977788556613	1.5170410260830265	24	280	5	21017	Q96EB6,P35354,P01308,Q9C0B1,Q16539
GO:BP	cardiac muscle hypertrophy in response to stress	GO:0014898	false	0.030405977788556613	1.5170410260830265	24	280	5	21017	P01160,P37231,P13533,P12883,P02545
GO:BP	negative regulation of cardiac muscle cell apoptotic process	GO:0010667	false	0.030405977788556613	1.5170410260830265	24	280	5	21017	Q02297,Q16236,P61296,O15530,Q00613
GO:BP	cardiac muscle adaptation	GO:0014887	false	0.030405977788556613	1.5170410260830265	24	280	5	21017	P01160,P37231,P13533,P12883,P02545
GO:BP	regulation of heat generation	GO:0031650	false	0.030501882273007173	1.515673359487406	12	280	4	21017	P01375,P01584,P35354,P24530
GO:BP	regulation of cAMP-dependent protein kinase activity	GO:2000479	false	0.030501882273007173	1.515673359487406	12	280	4	21017	Q15848,Q96EB6,P07550,P31323
GO:BP	regulation of DNA catabolic process	GO:1903624	false	0.030501882273007173	1.515673359487406	12	280	4	21017	P05231,O60543,Q00613,Q07812
GO:BP	regulation of unsaturated fatty acid biosynthetic process	GO:2001279	false	0.030501882273007173	1.515673359487406	12	280	4	21017	P01584,P01185,Q96EB6,P35354
GO:BP	regulation of intracellular transport	GO:0032386	false	0.031474651319581826	1.5020390723660995	266	280	14	21017	P01584,Q15848,P35354,P49841,P01579,O14983,P26678,P36873,Q16539,Q15389,Q14896,P01137,O75312,O95817
GO:BP	negative regulation of G protein-coupled receptor signaling pathway	GO:0045744	false	0.031739054946536505	1.4984060088229691	60	280	7	21017	P41595,P10145,P35318,Q9ULZ1,P49407,P35414,P31391
GO:BP	positive regulation of calcium ion transmembrane transport	GO:1904427	false	0.03244850193371849	1.4888053486922002	83	280	8	21017	O14983,O15530,Q92736,Q99571,Q07812,P30626,P35414,P19174
GO:BP	regulation of protein-containing complex assembly	GO:0043254	false	0.03266061148520566	1.4859756884859225	420	280	18	21017	P01375,P63000,Q02297,P04141,P49841,P01579,P09919,P17931,P04637,P58546,Q00613,P03956,P16050,P09429,Q07812,P11532,P01137,O00206
GO:BP	osteoblast differentiation	GO:0001649	false	0.03293953116261307	1.4822825865548221	232	280	13	21017	P05231,P01375,P37231,P49841,P04040,P61296,P49327,Q13145,P05019,P08887,Q16539,P17302,Q9GZV9
GO:BP	osteoclast differentiation	GO:0030316	false	0.033694939346619206	1.472435321053736	109	280	9	21017	P01375,P01579,Q16552,O00300,P01100,Q16539,P01137,O00206,P30988
GO:BP	regulation of receptor-mediated endocytosis	GO:0048259	false	0.033694939346619206	1.472435321053736	109	280	9	21017	P63000,Q02297,Q15848,P05121,P02654,Q9ULZ1,P49407,Q15389,P42338
GO:BP	pyridine nucleotide metabolic process	GO:0019362	false	0.03372776109559247	1.4720124870379516	167	280	11	21017	Q16665,P01579,Q9Y5S8,P05019,P01308,P04637,P28223,P40926,P55851,O15294,Q07869
GO:BP	nicotinamide nucleotide metabolic process	GO:0046496	false	0.03372776109559247	1.4720124870379516	167	280	11	21017	Q16665,P01579,Q9Y5S8,P05019,P01308,P04637,P28223,P40926,P55851,O15294,Q07869
GO:BP	leukocyte activation involved in immune response	GO:0002366	false	0.03482438190674135	1.4581165830697913	305	280	15	21017	P05231,P01375,P48736,P01579,P17931,P35558,O15530,P04637,P22301,P09429,P49238,P08887,O00329,P01137,O00206
GO:BP	necroptotic process	GO:0070266	false	0.03501396885401906	1.455758658909123	41	280	6	21017	P01375,P04637,P09874,P48023,O15294,Q13572
GO:BP	positive regulation of myeloid leukocyte differentiation	GO:0002763	false	0.035449002218031024	1.4503959843822318	61	280	7	21017	P01375,P01579,Q16552,Q00613,P01100,P15018,P01137
GO:BP	regulation of protein import into nucleus	GO:0042306	false	0.035449002218031024	1.4503959843822318	61	280	7	21017	P35354,P01579,Q16539,Q15389,P01137,O75312,O95817
GO:BP	positive regulation of intrinsic apoptotic signaling pathway	GO:2001244	false	0.035449002218031024	1.4503959843822318	61	280	7	21017	Q96EB6,Q9Y5S8,P00441,P04637,P08253,Q07812,Q14457
GO:BP	negative regulation of tumor necrosis factor production	GO:0032720	false	0.035449002218031024	1.4503959843822318	61	280	7	21017	Q15848,P01189,O60543,P05019,Q9UBU3,P22301,O00206
GO:BP	regulation of animal organ morphogenesis	GO:2000027	false	0.03545494208182913	1.450323219739805	84	280	8	21017	P01019,P05305,P01375,P05771,P50052,O00300,P08138,P01137
GO:BP	vasculogenesis	GO:0001570	false	0.03545494208182913	1.450323219739805	84	280	8	21017	P47989,P35318,Q9UMR3,O60895,P35414,P25106,P01137,P19429
GO:BP	developmental cell growth	GO:0048588	false	0.036076685567996154	1.4427733687367998	234	280	13	21017	P05305,P25101,P49841,P05019,P05556,Q15063,Q08345,O94826,P35348,P18089,Q9P283,Q07869,Q9HCH3
GO:BP	carboxylic acid transport	GO:0046942	false	0.03627247335651095	1.4404228296288037	344	280	16	21017	P05305,P01375,P01584,P01185,P37231,P35354,P35228,P05556,Q9BYF1,Q99571,P55851,P17302,P01583,Q07869,P48029,P31391
GO:BP	organic acid transport	GO:0015849	false	0.03758762695787118	1.4249550919939264	345	280	16	21017	P05305,P01375,P01584,P01185,P37231,P35354,P35228,P05556,Q9BYF1,Q99571,P55851,P17302,P01583,Q07869,P48029,P31391
GO:BP	renal system process involved in regulation of systemic arterial blood pressure	GO:0003071	false	0.037595160061325864	1.4248680618264469	25	280	5	21017	P01019,P30556,P00797,P24530,P50052
GO:BP	nucleoside triphosphate metabolic process	GO:0009141	false	0.03875613805706704	1.4116595057200247	271	280	14	21017	Q9UBK2,Q16665,P01579,P05019,P01308,P13533,P12883,P09874,O60313,P28223,P55851,O15294,Q07869,P01137
GO:BP	regulation of DNA-binding transcription factor activity	GO:0051090	false	0.038945001135548905	1.4095482791614078	346	280	16	21017	Q9UBK2,P01019,P05305,P05231,P01375,P01584,Q96EB6,P37231,O60603,P01308,P22301,P58546,Q00613,P49407,Q9NQB0,O00206
GO:BP	biological process involved in interaction with host	GO:0051701	false	0.03932876506280236	1.4052896903772039	202	280	12	21017	P30556,P01185,P10145,P02743,P05556,Q9BYF1,P09429,P13591,P28223,Q14457,P27487,Q07869
GO:BP	regulation of extracellular matrix organization	GO:1903053	false	0.039510068004697335	1.4032922228105968	62	280	7	21017	P01019,P05231,P37231,Q08345,P01034,P27487,P01137
GO:BP	regulation of interleukin-12 production	GO:0032655	false	0.039510068004697335	1.4032922228105968	62	280	7	21017	O60603,P01579,P22301,Q16552,P09429,Q16539,O00206
GO:BP	interleukin-12 production	GO:0032615	false	0.039510068004697335	1.4032922228105968	62	280	7	21017	O60603,P01579,P22301,Q16552,P09429,Q16539,O00206
GO:BP	positive regulation of protein import into nucleus	GO:0042307	false	0.040396270514625604	1.3936587281983874	42	280	6	21017	P35354,P01579,Q16539,P01137,O75312,O95817
GO:BP	cell activation involved in immune response	GO:0002263	false	0.04056704872399998	1.3918265863184318	309	280	15	21017	P05231,P01375,P48736,P01579,P17931,P35558,O15530,P04637,P22301,P09429,P49238,P08887,O00329,P01137,O00206
GO:BP	negative regulation of transmembrane transport	GO:0034763	false	0.04194310811387202	1.377339390115573	112	280	9	21017	P01375,P01584,P26678,O14958,P05771,P10415,P30626,P68106,P01137
GO:BP	regulation of response to cytokine stimulus	GO:0060759	false	0.04209303630475155	1.3757897460780977	171	280	11	21017	P05305,Q16665,P05231,Q15848,P37231,O60603,P78536,P22894,Q15648,Q15389,O00206
GO:BP	innate immune response	GO:0045087	false	0.04209816264071364	1.3757368583784009	977	280	30	21017	P05305,P01375,P13500,P02741,P48736,P37231,P04839,Q16236,P35228,O60603,P01579,P00746,P02743,P01308,P17931,O15530,P04637,Q16552,P09874,P09429,P49238,P07437,P48023,Q15648,Q14457,O94826,P80188,O00329,P01137,O00206
GO:BP	negative regulation of release of sequestered calcium ion into cytosol	GO:0051280	false	0.04359682614461862	1.3605451262830355	13	280	4	21017	O14958,P30626,P68106,P01137
GO:BP	positive regulation of striated muscle contraction	GO:0045989	false	0.04359682614461862	1.3605451262830355	13	280	4	21017	P01160,O14983,Q9BYF1,P35348
GO:BP	microglia differentiation	GO:0014004	false	0.04359682614461862	1.3605451262830355	13	280	4	21017	O60603,P04150,P01137,O00206
GO:BP	negative regulation of macrophage derived foam cell differentiation	GO:0010745	false	0.04359682614461862	1.3605451262830355	13	280	4	21017	P02741,Q15848,P37231,Q07869
GO:BP	negative regulation of extracellular matrix organization	GO:1903054	false	0.04359682614461862	1.3605451262830355	13	280	4	21017	P37231,P01034,P27487,P01137
GO:BP	positive regulation of prostaglandin secretion	GO:0032308	false	0.04359682614461862	1.3605451262830355	13	280	4	21017	P05305,P01584,Q99571,P01583
GO:BP	negative regulation of multicellular organism growth	GO:0040015	false	0.04359682614461862	1.3605451262830355	13	280	4	21017	P08588,P13945,Q99988,P07550
GO:BP	biological process involved in symbiotic interaction	GO:0044403	false	0.04374098306005288	1.3591114606043102	311	280	15	21017	P30556,P01185,P10145,O75116,P49327,P02743,P05556,Q9BYF1,P09429,P13591,P49238,P28223,Q14457,P27487,Q07869
GO:BP	negative regulation of tumor necrosis factor superfamily cytokine production	GO:1903556	false	0.043947672123377905	1.3570641242476973	63	280	7	21017	Q15848,P01189,O60543,P05019,Q9UBU3,P22301,O00206
GO:BP	brain development	GO:0007420	false	0.0448523210546624	1.3482150778116466	739	280	25	21017	Q16665,P49841,P30518,P05556,Q14524,P04637,P42574,P58546,P50052,P01303,Q12983,P04201,P10415,P07101,P49238,Q15303,Q07812,P63167,Q15648,Q9HCU4,P60709,P23297,P31391,Q9UID3,O94788
GO:BP	response to acid chemical	GO:0001101	false	0.046216691746741215	1.3352011451303036	142	280	10	21017	P05305,P01375,P04839,P01308,P35558,P42574,P08253,Q00613,O94826,P42336
GO:BP	regulation of transforming growth factor beta receptor signaling pathway	GO:0017015	false	0.046216691746741215	1.3352011451303036	142	280	10	21017	Q96EB6,P37231,O60543,Q13145,O15530,P04637,P78536,O15294,Q07869,P01137
GO:BP	positive regulation of interleukin-12 production	GO:0032735	false	0.04642609897244355	1.3332378070923494	43	280	6	21017	O60603,P01579,Q16552,P09429,Q16539,O00206
GO:BP	positive regulation of receptor signaling pathway via JAK-STAT	GO:0046427	false	0.04642609897244355	1.3332378070923494	43	280	6	21017	P05231,P01375,P01236,P22301,Q15303,P01241
GO:BP	response to cold	GO:0009409	false	0.04642609897244355	1.3332378070923494	43	280	6	21017	P08588,P13945,O60543,P07550,P55916,P55851
GO:BP	regulation of polysaccharide metabolic process	GO:0032881	false	0.04642609897244355	1.3332378070923494	43	280	6	21017	P01270,P49841,P01189,P05019,P01308,P01137
GO:BP	pyridine-containing compound metabolic process	GO:0072524	false	0.04691089841639711	1.3287262495608902	173	280	11	21017	Q16665,P01579,Q9Y5S8,P05019,P01308,P04637,P28223,P40926,P55851,O15294,Q07869
GO:BP	regulation of mononuclear cell proliferation	GO:0032944	false	0.04711735158036824	1.3268191287972888	240	280	13	21017	P05231,P02741,P01584,P05019,P17931,P42574,P22301,P04626,P09429,P10415,P01583,P01137,O00206
GO:BP	reproductive structure development	GO:0048608	false	0.04713267808431944	1.3266778828756647	313	280	15	21017	P29474,P00797,Q96EB6,Q9HD89,P02753,P48552,P00441,P42574,P08253,P04201,P10415,Q07812,P50281,P17302,P01583
GO:BP	positive regulation of non-canonical NF-kappaB signal transduction	GO:1901224	false	0.04878849112627453	1.3116826130348103	64	280	7	21017	P05305,P01375,P01584,P08235,O60603,P27797,O00206
GO:BP	regulation of lipid catabolic process	GO:0050994	false	0.04878849112627453	1.3116826130348103	64	280	7	21017	P01375,P01584,P48736,O60543,P02654,P01308,Q07869
GO:BP	protein processing	GO:0016485	false	0.04921992695648679	1.3078590351358221	241	280	13	21017	P00797,P05121,P08473,P00750,Q9BYF1,P42574,P78536,P09874,Q9Y5Q5,P42892,P50281,O15294,P27487
GO:BP	response to L-ascorbic acid	GO:0033591	false	0.04986225457641471	1.3022280882879427	5	280	3	21017	P04179,P04040,P01583
GO:BP	positive regulation of cAMP-dependent protein kinase activity	GO:2000481	false	0.04986225457641471	1.3022280882879427	5	280	3	21017	Q15848,Q96EB6,P07550
GO:BP	response to ozone	GO:0010193	false	0.04986225457641471	1.3022280882879427	5	280	3	21017	P05305,P04040,P01583
GO:BP	renal control of peripheral vascular resistance involved in regulation of systemic arterial blood pressure	GO:0003072	false	0.04986225457641471	1.3022280882879427	5	280	3	21017	P01019,P30556,P50052
GO:BP	maintenance of blood vessel diameter homeostasis by renin-angiotensin	GO:0002034	false	0.04986225457641471	1.3022280882879427	5	280	3	21017	P01019,P30556,P50052
GO:CC	extracellular space	GO:0005615	true	5.952767259236203e-22	21.225281097123265	3303	282	112	22115	P01019,P05305,P05231,P01160,P01375,P13500,P09601,P04179,O14793,P63000,P02741,P02768,P01275,Q02297,P01584,P01185,P01270,P00797,Q15848,Q99988,Q96RP3,P05121,P27169,P01236,P04275,Q9HD89,O75390,P04141,P34913,P01579,P10145,P01189,P02753,P47989,P09919,P00746,P50440,P08294,P04040,Q9UBX5,P60981,P35318,P49327,P36969,P02743,P04792,P02654,P05019,P01308,P05556,P17931,P08473,P53396,P35558,Q9UBU3,P00750,P31323,…
GO:CC	extracellular region	GO:0005576	false	2.390638113159857e-19	18.621486160961908	4232	282	124	22115	P01019,P05305,P05231,P01160,P01375,P13500,P09601,P04179,O14793,P63000,P02741,P29279,P02768,P01275,Q02297,P01584,P01185,P01270,P00797,Q15848,Q99988,Q96RP3,P05121,P27169,P01236,P04275,Q9HD89,O75390,P04141,P34913,P01579,P10145,P78380,P01189,P02753,P47989,P09919,P00746,P50440,P08294,P04040,Q9UBX5,P60981,P35318,P49327,P36969,P02743,P04792,P02654,P05019,P01308,P05556,P17931,P08473,P53396,P13637,P35558,…
GO:CC	cell periphery	GO:0071944	true	5.99545518209972e-14	13.222177839158991	6269	282	145	22115	P08588,P01019,P30556,P05231,P29474,P01160,P01375,P13945,P41595,P63000,P29279,P25101,P01275,Q02297,P48736,P00797,Q15848,Q99988,P18825,P04839,Q16236,P35354,Q9NPH5,P35228,P05121,P24530,P04275,O60603,P04141,P49841,P78380,P30518,P08294,O75116,Q9UBX5,P60981,P07550,P49327,Q13145,Q9Y5S8,P02743,P04792,P05019,P05556,P17931,P08473,P13637,O15530,P31323,Q9BYF1,Q92736,Q14524,P00441,P27797,P42574,P32418,P04626,…
GO:CC	endomembrane system	GO:0012505	false	2.782193084603865e-13	12.555612733197984	4803	282	121	22115	P08588,P05305,P05231,P29474,P01375,P09601,P63000,P29279,P02768,P01275,P01584,P08235,P01185,Q15848,Q99988,Q96EB6,P18825,P04839,Q16236,P35354,Q9NPH5,P05121,P27169,P01236,P24530,P04275,Q9HD89,O60603,P78380,P01189,P30518,P47989,P00746,P08294,P04040,P07550,P49327,Q9Y5S8,P36969,P02654,P05019,P01308,P05556,P17931,P08473,P53396,P13637,O14983,P35558,Q9UBU3,P00750,P26678,Q9BYF1,Q92736,Q14524,P04637,Q9H5J4,…
GO:CC	vesicle	GO:0031982	false	8.273785867931036e-13	12.082295723176951	4012	282	107	22115	P08588,P01019,P05305,P29474,P01375,P04179,P63000,P02768,P01275,P01584,P01185,Q99988,P18825,P04839,P05121,P27169,P01236,P04275,Q9HD89,O60603,O75390,P34913,P78380,P01189,P30518,P02753,P09919,P00746,P50440,P08294,P04040,Q9UBX5,P60981,P07550,P49327,Q9Y5S8,P36969,P02743,P04792,P05019,P01308,P05556,P17931,P08473,P53396,P13637,P35558,O15530,Q9UBU3,P00750,P31323,Q9BYF1,P00441,P27797,P04626,P05771,P01033,…
GO:CC	secretory granule	GO:0030141	false	9.071609164782377e-11	10.042315668904731	897	282	42	22115	P08588,P05305,P63000,P02768,P01275,P01584,P01185,P04839,P05121,P04275,Q9HD89,O60603,P78380,P01189,P00746,P04040,P07550,P05019,P01308,P17931,P08473,P53396,Q9UBU3,P00750,P27797,P01033,P01303,P09429,P00738,P42892,P30626,P63167,P07437,P02794,P22894,Q16539,P01034,P18089,P80188,P01137,P02766,P30988
GO:CC	cytoplasm	GO:0005737	false	3.027931945801222e-10	9.518853890035615	12394	282	215	22115	Q9UBK2,P08588,P01019,P05305,Q16665,P05231,P29474,P01160,P01375,P09601,P04179,P41595,P63000,P29279,P02768,P01275,P01584,P08235,P48736,P01185,Q15848,Q99988,Q96EB6,P37231,Q13522,P18825,P04839,Q16236,P35354,Q9NPH5,P35228,P05121,P27169,P01236,P04275,Q9HD89,O60603,O75390,P34913,P49841,P78380,P01189,P30518,P47989,P09919,P00746,P50440,Q13085,P16219,P08294,P45379,P48552,P04040,O75116,P60981,O60543,P35318,…
GO:CC	secretory vesicle	GO:0099503	false	5.335743592002144e-10	9.272805048516949	1073	282	45	22115	P08588,P05305,P63000,P02768,P01275,P01584,P01185,P04839,P05121,P04275,Q9HD89,O60603,P78380,P01189,P00746,P04040,P07550,P05019,P01308,P17931,P08473,P53396,Q9UBU3,P00750,P27797,P01033,P01303,P09429,P00738,P07101,P42892,P30626,P63167,P07437,P02794,P22894,Q16539,P01034,P18089,P80188,P20020,P01137,P02766,Q99726,P30988
GO:CC	cytoplasmic vesicle	GO:0031410	false	1.04520333058864e-9	8.9807992150431	2523	282	74	22115	P08588,P05305,P29474,P01375,P63000,P02768,P01275,P01584,P01185,P18825,P04839,P05121,P01236,P04275,Q9HD89,O60603,P78380,P01189,P30518,P09919,P00746,P04040,P07550,P49327,Q9Y5S8,P05019,P01308,P05556,P17931,P08473,P53396,O15530,Q9UBU3,P00750,Q9BYF1,P00441,P27797,P04626,P01033,P01303,P09429,P00738,P07101,P42892,P28223,P49407,P30626,P63167,P55073,P07437,P02794,P48023,P22894,P50281,P08138,Q9UQD0,Q14457,…
GO:CC	intracellular vesicle	GO:0097708	false	1.1734794645861656e-9	8.930524505975866	2529	282	74	22115	P08588,P05305,P29474,P01375,P63000,P02768,P01275,P01584,P01185,P18825,P04839,P05121,P01236,P04275,Q9HD89,O60603,P78380,P01189,P30518,P09919,P00746,P04040,P07550,P49327,Q9Y5S8,P05019,P01308,P05556,P17931,P08473,P53396,O15530,Q9UBU3,P00750,Q9BYF1,P00441,P27797,P04626,P01033,P01303,P09429,P00738,P07101,P42892,P28223,P49407,P30626,P63167,P55073,P07437,P02794,P48023,P22894,P50281,P08138,Q9UQD0,Q14457,…
GO:CC	plasma membrane	GO:0005886	false	3.381339290353912e-9	8.470911249069953	5783	282	126	22115	P08588,P30556,P05231,P29474,P01375,P13945,P41595,P63000,P29279,P25101,P01275,Q02297,P48736,P00797,P18825,P04839,Q16236,P35354,Q9NPH5,P35228,P05121,P24530,O60603,P04141,P49841,P78380,P30518,O75116,P07550,P49327,Q13145,Q9Y5S8,P04792,P05019,P05556,P17931,P08473,P13637,O15530,P31323,Q9BYF1,Q92736,Q14524,P00441,P27797,P42574,P32418,P04626,Q16552,P08253,P05771,P50052,P16050,P50148,O00300,P78536,P09429,…
GO:CC	contractile muscle fiber	GO:0043292	true	4.147378160426886e-9	8.382226363599326	253	282	21	22115	P45379,P04792,O14983,Q92736,Q14524,P50461,P32418,P08253,P13533,P12883,O14958,P30626,P68106,P15172,Q9UQD0,O75052,P17302,Q14896,P19429,Q8WZ42,O95817
GO:CC	myofibril	GO:0030016	false	1.5042983784375014e-8	7.822666012642957	243	282	20	22115	P45379,P04792,O14983,Q92736,Q14524,P50461,P32418,P08253,P13533,P12883,O14958,P30626,P68106,P15172,Q9UQD0,O75052,Q14896,P19429,Q8WZ42,O95817
GO:CC	sarcomere	GO:0030017	false	2.023525248763897e-8	7.693891372280359	220	282	19	22115	P45379,P04792,O14983,Q92736,Q14524,P50461,P32418,P08253,P13533,P12883,O14958,P30626,P68106,Q9UQD0,O75052,Q14896,P19429,Q8WZ42,O95817
GO:CC	cytoplasmic vesicle lumen	GO:0060205	false	6.666248249252412e-8	7.176118517367213	324	282	22	22115	P02768,P01275,P05121,P04275,Q9HD89,P01189,P00746,P04040,P05019,P01308,P53396,Q9UBU3,P01033,P09429,P00738,P07437,P48023,P22894,Q16539,P80188,P01137,P02766
GO:CC	vesicle lumen	GO:0031983	false	7.069335665136495e-8	7.150621396743624	325	282	22	22115	P02768,P01275,P05121,P04275,Q9HD89,P01189,P00746,P04040,P05019,P01308,P53396,Q9UBU3,P01033,P09429,P00738,P07437,P48023,P22894,Q16539,P80188,P01137,P02766
GO:CC	I band	GO:0031674	false	2.5695757893815193e-7	6.590138568317487	149	282	15	22115	P04792,O14983,Q92736,Q14524,P50461,P32418,P13533,P12883,O14958,P30626,P68106,Q9UQD0,O75052,Q8WZ42,O95817
GO:CC	secretory granule lumen	GO:0034774	false	3.410197329029642e-7	6.4672204900898524	321	282	21	22115	P02768,P01275,P05121,P04275,Q9HD89,P01189,P00746,P04040,P05019,P01308,P53396,Q9UBU3,P01033,P09429,P00738,P07437,P22894,Q16539,P80188,P01137,P02766
GO:CC	extracellular vesicle	GO:1903561	false	3.9147092314973505e-7	6.407300490016215	2134	282	61	22115	P01019,P04179,P63000,P02768,Q99988,P05121,P27169,P04275,Q9HD89,O75390,P34913,P02753,P00746,P50440,P08294,P04040,Q9UBX5,P60981,P49327,P36969,P02743,P04792,P05556,P17931,P08473,P53396,P13637,P35558,P00750,P31323,Q9BYF1,P00441,P27797,P05771,P01033,P50148,P00738,Q99571,P42892,Q07812,P30626,Q08345,P07437,P18054,P02794,P48023,P40926,P51178,O94826,P01034,P27487,Q15389,P80188,P20020,Q9HCH3,P05451,P35251,…
GO:CC	extracellular organelle	GO:0043230	false	3.9864989760236863e-7	6.399408343123946	2135	282	61	22115	P01019,P04179,P63000,P02768,Q99988,P05121,P27169,P04275,Q9HD89,O75390,P34913,P02753,P00746,P50440,P08294,P04040,Q9UBX5,P60981,P49327,P36969,P02743,P04792,P05556,P17931,P08473,P53396,P13637,P35558,P00750,P31323,Q9BYF1,P00441,P27797,P05771,P01033,P50148,P00738,Q99571,P42892,Q07812,P30626,Q08345,P07437,P18054,P02794,P48023,P40926,P51178,O94826,P01034,P27487,Q15389,P80188,P20020,Q9HCH3,P05451,P35251,…
GO:CC	extracellular membrane-bounded organelle	GO:0065010	false	3.9864989760236863e-7	6.399408343123946	2135	282	61	22115	P01019,P04179,P63000,P02768,Q99988,P05121,P27169,P04275,Q9HD89,O75390,P34913,P02753,P00746,P50440,P08294,P04040,Q9UBX5,P60981,P49327,P36969,P02743,P04792,P05556,P17931,P08473,P53396,P13637,P35558,P00750,P31323,Q9BYF1,P00441,P27797,P05771,P01033,P50148,P00738,Q99571,P42892,Q07812,P30626,Q08345,P07437,P18054,P02794,P48023,P40926,P51178,O94826,P01034,P27487,Q15389,P80188,P20020,Q9HCH3,P05451,P35251,…
GO:CC	Z disc	GO:0030018	false	5.819990919345368e-7	6.235077692958578	134	282	14	22115	P04792,Q92736,Q14524,P50461,P32418,P13533,P12883,O14958,P30626,P68106,Q9UQD0,O75052,Q8WZ42,O95817
GO:CC	extracellular exosome	GO:0070062	false	6.764503734394573e-7	6.169764059128386	2110	282	60	22115	P01019,P04179,P63000,P02768,Q99988,P05121,P27169,P04275,Q9HD89,O75390,P34913,P02753,P00746,P50440,P08294,P04040,Q9UBX5,P60981,P49327,P36969,P02743,P04792,P05556,P17931,P08473,P53396,P35558,P00750,P31323,Q9BYF1,P00441,P27797,P05771,P01033,P50148,P00738,Q99571,P42892,Q07812,P30626,Q08345,P07437,P18054,P02794,P48023,P40926,P51178,O94826,P01034,P27487,Q15389,P80188,P20020,Q9HCH3,P05451,P35251,P60709,…
GO:CC	extracellular matrix	GO:0031012	false	9.545966158907511e-7	6.020180109570212	555	282	27	22115	P01019,P01160,P29279,Q15848,Q99988,P05121,P04275,P08294,Q9UBX5,P02743,P17931,P27797,P08253,Q15063,P03956,P01033,O00300,P13591,Q99727,P22894,P45452,P50281,Q9NZW4,P01241,Q15389,O15123,P01137
GO:CC	external encapsulating structure	GO:0030312	false	9.91997946269769e-7	6.003489226963392	556	282	27	22115	P01019,P01160,P29279,Q15848,Q99988,P05121,P04275,P08294,Q9UBX5,P02743,P17931,P27797,P08253,Q15063,P03956,P01033,O00300,P13591,Q99727,P22894,P45452,P50281,Q9NZW4,P01241,Q15389,O15123,P01137
GO:CC	membrane raft	GO:0045121	false	0.000002234631325107483	5.650794117578427	291	282	19	22115	P29474,P01375,P35354,O60603,P78380,P05556,P08473,Q9BYF1,Q14524,P78536,O00168,P28223,P07437,P48023,O75052,P35348,P27487,P17302,Q15389
GO:CC	membrane	GO:0016020	false	0.000002255455190443432	5.646765796691505	9912	282	174	22115	P08588,P30556,P05231,P29474,P01375,P09601,P13945,P41595,P63000,P29279,P25101,P01275,Q02297,P08235,P48736,P01185,P00797,Q96EB6,P18825,P04839,Q16236,P35354,Q9NPH5,P35228,P05121,P27169,P24530,P30086,O60603,O75390,P04141,P49841,P78380,P30518,P50440,P04040,O75116,P07550,P49327,Q13145,Q9Y5S8,P04792,P05019,P01308,P05556,P17931,P08473,P53396,P13637,O14983,O15530,P26678,P31323,Q9BYF1,Q92736,Q14524,P00441,…
GO:CC	membrane microdomain	GO:0098857	false	0.000002363059314714558	5.626525377085394	292	282	19	22115	P29474,P01375,P35354,O60603,P78380,P05556,P08473,Q9BYF1,Q14524,P78536,O00168,P28223,P07437,P48023,O75052,P35348,P27487,P17302,Q15389
GO:CC	endoplasmic reticulum	GO:0005783	false	0.000005521489942385511	5.257943714581678	2066	282	57	22115	P05305,P05231,P09601,P63000,P02768,P01275,P08235,Q15848,P04839,P35354,Q9NPH5,P27169,P04275,P30518,P47989,P02654,P01308,P13637,O14983,P35558,Q9UBU3,P26678,Q9BYF1,Q92736,Q14524,P04637,Q9H5J4,P27797,O14958,P01033,O00767,Q12983,P78536,P09429,P10415,P07101,O95069,Q07812,P30626,Q6UXS9,P15538,P68106,P01100,O14939,P16109,Q14457,O75052,Q9Y5P4,P01034,P17302,P11150,O60427,P23297,O76062,Q9GZV9,Q8N6G6,O95864
GO:CC	sarcoplasmic reticulum	GO:0016529	false	0.000015370319004305617	4.813317118813076	77	282	10	22115	P47989,O14983,P26678,Q92736,P27797,O14958,P30626,P68106,O75052,P23297
GO:CC	cell projection	GO:0042995	true	0.000030490937064954723	4.515829228442574	2399	282	61	22115	Q16665,P01160,P41595,P63000,P01185,P04839,P35354,O60603,P49841,Q9Y5S8,P04792,P05556,P08473,P13637,O15530,Q9UBU3,P31323,Q9BYF1,P00441,P32418,P58546,P04626,P05771,P50148,Q12983,P78536,O60313,Q99571,P07101,P49238,P28223,O95069,P49407,P36873,P63167,P08173,P43681,P08138,Q15835,Q9UQD0,O15294,Q14457,O75052,P18089,Q96JB1,P27487,Q15389,O15123,P20020,P42336,P19174,Q7Z6G8,Q9HCH3,P60709,P31391,P01137,O00206,…
GO:CC	collagen-containing extracellular matrix	GO:0062023	false	0.00004464133089437119	4.350262866232993	425	282	21	22115	P01019,P01160,P29279,Q15848,Q99988,P05121,P04275,P08294,Q9UBX5,P02743,P17931,P27797,P08253,Q15063,P01033,P13591,P22894,P01241,Q15389,O15123,P01137
[truncated: 361 more rows]
